# Supplementary material for: Genomic Investigation of the Strawberry Pathogen Phytophthora fragariae Indicates Pathogenicity Is Associated With Transcriptional Variation in Three Key Races
Source: Front Microbiol. 2020 Apr 15;11:490. doi: 10.3389/fmicb.2020.00490 (PMC7174552; doi:10.3389/fmicb.2020.00490)
Supplement: TABLE S1 — Primers used in this study. Primers supplied by IDT (Leuven, Belgium). [file Data_Sheet_1.zip]

Archive with 7 entries (7 files):
- Supplementary Table S1.DOCX
- Supplementary Table S2.XLSX
- Supplementary Table S3.txt
- Supplementary Table S4.DOCX
- Supplementary Table S5.DOCX
- Supplementary Table S6.DOCX
- Supplementary Table S7.XLSX
