# Supplementary material for: Genomic Investigation of the Strawberry Pathogen Phytophthora fragariae Indicates Pathogenicity Is Associated With Transcriptional Variation in Three Key Races
Source: Front Microbiol. 2020 Apr 15;11:490. doi: 10.3389/fmicb.2020.00490 (PMC7174552; doi:10.3389/fmicb.2020.00490)
Supplement: TABLE S1 — Primers used in this study. Primers supplied by IDT (Leuven, Belgium). [file Data_Sheet_1.zip › Supplementary Table S2.XLSX]

## Sheet: Supporting_annotation _table
SUPPLEMENTARY TABLE S2 | Details of all predicted genes in Phytophthora fragariae UK2 isolate BC-16.
transcript_id	contig	start	stop	strand	sigP2	sigP3	sigP4	phobius	TMHMM	GPI	secreted	RxLR_total	CRN_total	ApoplastP_total	Transcription_Factor	Low_Confidence_Model	orthogroup	swissprot_org	swissprot_gene	swissprot_function	interproscan
g1.t1	contig_1	2418	4829	+													OG0000151	.	.	.	Coil;
g2.t1	contig_1	4904	5344	+													OG0000468	.	.	.	.
g3.t1	contig_1	11484	11927	-													OG0000743	.	.	.	PF13650;Aspartyl protease
g4.t1	contig_1	11953	12114	+	Yes	Yes		Yes			Yes			Yes		Yes	OG0029116	.	.	.	.
g5.t1	contig_1	12520	13881	-													OG0000334	.	.	.	.
g6.t1	contig_1	14249	16453	-													OG0000514	.	.	.	Coil;
g7.t1	contig_1	18071	18517	-													OG0000781	.	.	.	.
g8.t1	contig_1	19594	20784	+													OG0031892	.	.	.	PS50013;Chromo and chromo shadow domain profile.;IPR000953;Chromo/chromo shadow domain|G3DSA:2.40.50.40;|SSF54160;;IPR016197;Chromo domain-like
g9.t1	contig_1	22207	22401	+	Yes	Yes	Yes	Yes			Yes			Yes		Yes	OG0023682	.	.	.	.
g10.t1	contig_1	24231	27908	+													OG0012658	.	.	.	SSF46689;;IPR009057;Homeodomain-like|PS50071;'Homeobox' domain profile.;IPR001356;Homeobox domain|PTHR24332:SF9;|PS50089;Zinc finger RING-type profile.;IPR001841;Zinc finger, RING-type|G3DSA:1.10.10.60;;IPR009057;Homeodomain-like|PTHR24332;|PF00046;Homeobox domain;IPR001356;Homeobox domain|SM00389;;IPR001356;Homeobox domain|PS50016;Zinc finger PHD-type profile.;IPR019787;Zinc finger, PHD-finger|G…
g11.t1	contig_1	28018	29038	-	Yes	Yes					Yes	Yes					OG0012659	.	.	.	SSF88723;;IPR029060;PIN domain-like|PF02739;5'-3' exonuclease, N-terminal resolvase-like domain;IPR020046;5'-3' exonuclease, alpha-helical arch, N-terminal|PTHR10133;|PTHR10133:SF27;|SSF47807;;IPR020045;5'-3' exonuclease, C-terminal domain|G3DSA:3.40.50.1010;;IPR029060;PIN domain-like|PF01367;5'-3' exonuclease, C-terminal SAM fold;IPR020045;5'-3' exonuclease, C-terminal domain|SM00475;;IPR002421;…
g12.t1	contig_1	29134	30589	+													OG0012660	.	.	.	PS00108;Serine/Threonine protein kinases active-site signature.;IPR008271;Serine/threonine-protein kinase, active site|G3DSA:1.10.510.10;|PF00069;Protein kinase domain;IPR000719;Protein kinase domain|PTHR22967;|SSF56112;;IPR011009;Protein kinase-like domain|PS50011;Protein kinase domain profile.;IPR000719;Protein kinase domain|SM00220;;IPR000719;Protein kinase domain|G3DSA:3.30.200.20;
g13.t1	contig_1	31166	31453	+	Yes	Yes		Yes	Yes					Yes		Yes	OG0020375	.	.	.	TMhelix;Region of a membrane-bound protein predicted to be embedded in the membrane.
g14.t1	contig_1	33522	34573	+													OG0004083	.	.	.	SSF46565;;IPR001623;DnaJ domain|SM00271;;IPR001623;DnaJ domain|PTHR24078:SF231;|PR00625;DnaJ domain signature;IPR001623;DnaJ domain|PF00226;DnaJ domain;IPR001623;DnaJ domain|PS50076;dnaJ domain profile.;IPR001623;DnaJ domain|PTHR24078;|G3DSA:1.10.287.110;;IPR001623;DnaJ domain
g15.t1	contig_1	34757	35893	-													OG0012661	.	.	.	PTHR35213;|SSF57850;|PS50089;Zinc finger RING-type profile.;IPR001841;Zinc finger, RING-type|G3DSA:3.30.40.10;;IPR013083;Zinc finger, RING/FYVE/PHD-type|PTHR35213:SF1;
g16.t1	contig_1	37038	38097	+													OG0012662	.	.	.	Coil;
g17.t1	contig_1	38431	40383	+													OG0012663	Dictyostelium discoideum	Q76NU1	V-type proton ATPase subunit B	PIRSF039114;;IPR022879;V-type ATP synthase regulatory subunit B/beta|PF02874;ATP synthase alpha/beta family, beta-barrel domain;IPR004100;ATPase, F1 complex alpha/beta subunit, N-terminal domain|TIGR01040;V-ATPase_V1_B: V-type ATPase, B subunit;IPR005723;ATPase, V1 complex, subunit B|G3DSA:3.40.50.300;;IPR027417;P-loop containing nucleoside triphosphate hydrolase|PTHR15184;|PS00152;ATP synthase a…
g18.t1	contig_1	40587	42121	-													OG0012664	.	.	.	.
g19.t1	contig_1	42250	42921	-													OG0012665	.	.	.	.
g20.t1	contig_1	45255	49778	+													OG0014522	.	.	.	PS50004;C2 domain profile.;IPR000008;C2 domain|SM00239;;IPR000008;C2 domain|G3DSA:3.30.60.20;|SSF49562;;IPR000008;C2 domain|PF00130;Phorbol esters/diacylglycerol binding domain (C1 domain);IPR002219;Protein kinase C-like, phorbol ester/diacylglycerol-binding domain|PF00168;C2 domain;IPR000008;C2 domain|SM00109;;IPR002219;Protein kinase C-like, phorbol ester/diacylglycerol-binding domain|PS50081;Z…
g21.t1	contig_1	49826	51085	-													OG0014521	.	.	.	SSF82199;|G3DSA:3.90.1420.10;;IPR015353;Rubisco LSMT, substrate-binding domain|PF00856;SET domain;IPR001214;SET domain|G3DSA:3.90.1410.10;|PTHR13271;
g22.t1	contig_1	51216	52997	+				Yes			Yes						OG0014520	.	.	.	SSF52113;;IPR001357;BRCT domain|PS50172;BRCT domain profile.;IPR001357;BRCT domain|PF16589;BRCT domain, a BRCA1 C-terminus domain;IPR001357;BRCT domain|Coil;|PF08914;Rap1 Myb domain;IPR015010;Rap1 Myb domain|G3DSA:1.10.10.60;;IPR009057;Homeodomain-like
g23.t1	contig_1	53104	54041	-					Yes								OG0014519	.	.	.	TMhelix;Region of a membrane-bound protein predicted to be embedded in the membrane.|PF01529;DHHC palmitoyltransferase;IPR001594;Zinc finger, DHHC-type, palmitoyltransferase|PS50216;Zinc finger DHHC-type profile.;IPR001594;Zinc finger, DHHC-type, palmitoyltransferase|PTHR22883;|PTHR22883:SF50;
g24.t1	contig_1	54111	55686	+													OG0014518	.	.	.	PTHR21148;|TIGR00449;tgt_general: tRNA-guanine family transglycosylase;IPR002616;tRNA-guanine(15) transglycosylase-like|Coil;|SSF51713;;IPR002616;tRNA-guanine(15) transglycosylase-like|PTHR21148:SF26;|PF01702;Queuine tRNA-ribosyltransferase;IPR002616;tRNA-guanine(15) transglycosylase-like|G3DSA:3.20.20.105;;IPR002616;tRNA-guanine(15) transglycosylase-like
g25.t1	contig_1	56003	59875	+	Yes	Yes	Yes	Yes	Yes								OG0014517	.	.	.	TMhelix;Region of a membrane-bound protein predicted to be embedded in the membrane.
g26.t1	contig_1	60031	61473	-													OG0014516	.	.	.	Coil;
g27.t1	contig_1	61704	62796	+													OG0001438	.	.	.	G3DSA:2.40.100.10;;IPR029000;Cyclophilin-like domain|PIRSF001467;;IPR024936;Cyclophilin-type peptidyl-prolyl cis-trans isomerase|SSF50891;;IPR029000;Cyclophilin-like domain|PS50072;Cyclophilin-type peptidyl-prolyl cis-trans isomerase domain profile.;IPR002130;Cyclophilin-type peptidyl-prolyl cis-trans isomerase domain|PS00170;Cyclophilin-type peptidyl-prolyl cis-trans isomerase signature.;IPR0208…
g28.t1	contig_1	63574	64068	+													OG0005016	.	.	.	PTHR23022;|G3DSA:1.10.10.60;;IPR009057;Homeodomain-like
g29.t1	contig_1	64163	64387	+													OG0003058	.	.	.	.
g30.t1	contig_1	65907	66242	-													OG0018820	.	.	.	G3DSA:3.40.1110.10;;IPR023299;P-type ATPase, cytoplasmic domain N|PTHR24092;;IPR006539;P-type ATPase, subfamily IV|PTHR24092:SF55;
g31.t1	contig_1	66863	67150	-													OG0021571	.	.	.	PF04050;Up-frameshift suppressor 2;IPR007193;Up-frameshift suppressor 2
g32.t1	contig_1	68016	68270	-													OG0018821	.	.	.	.
g33.t1	contig_1	68319	68414	-													OG0005762	.	.	.	.
g34.t1	contig_1	71587	73806	-													OG0021572	.	.	.	PTHR11439:SF185;|Coil;|PF07727;Reverse transcriptase (RNA-dependent DNA polymerase);IPR013103;Reverse transcriptase, RNA-dependent DNA polymerase|PTHR11439;
g35.t1	contig_1	73839	74129	-													OG0002286	.	.	.	PTHR11439:SF127;|PTHR11439;
g36.t1	contig_1	74144	75214	-													OG0001216	.	.	.	PTHR11439:SF192;|PF13976;GAG-pre-integrase domain;IPR025724;GAG-pre-integrase domain|PS50994;Integrase catalytic domain profile.;IPR001584;Integrase, catalytic core|G3DSA:3.30.420.10;;IPR012337;Ribonuclease H-like domain|PF00665;Integrase core domain;IPR001584;Integrase, catalytic core|PTHR11439;|SSF53098;;IPR012337;Ribonuclease H-like domain
g37.t1	contig_1	75736	75936	+	Yes	Yes	Yes	Yes			Yes			Yes		Yes	OG0000095	.	.	.	.
g38.t1	contig_1	76245	76397	-	Yes	Yes		Yes	Yes					Yes		Yes	OG0000023	.	.	.	TMhelix;Region of a membrane-bound protein predicted to be embedded in the membrane.
g39.t1	contig_1	77822	78868	+													OG0000852	.	.	.	.
g40.t1	contig_1	79131	79958	+													OG0000203	.	.	.	Coil;
g41.t1	contig_1	80257	82854	-													OG0000006	Schizosaccharomyces pombe (strain 972 / ATCC 24843)	P0CT39	Transposon Tf2-6 polyprotein	G3DSA:3.30.70.270;|SSF56672;|PTHR24559:SF174;|PTHR24559;|G3DSA:3.30.420.10;;IPR012337;Ribonuclease H-like domain|PF00665;Integrase core domain;IPR001584;Integrase, catalytic core|G3DSA:3.10.10.10;|SSF53098;;IPR012337;Ribonuclease H-like domain|PS50994;Integrase catalytic domain profile.;IPR001584;Integrase, catalytic core|PF09337;His(2)-Cys(2) zinc finger;IPR015416;Zinc finger, H2C2-type, histone…
g42.t1	contig_1	84015	85208	-													OG0001914	.	.	.	PF03732;Retrotransposon gag protein;IPR005162;Retrotransposon gag domain
g43.t1	contig_1	86481	86714	-													OG0000448	.	.	.	.
g44.t1	contig_1	86811	87977	-													OG0001673	.	.	.	Coil;
g45.t1	contig_1	88174	88713	-													OG0001532	.	.	.	Coil;
g46.t1	contig_1	89056	89712	-													OG0000067	.	.	.	SSF52540;;IPR027417;P-loop containing nucleoside triphosphate hydrolase|PTHR13308;|G3DSA:3.40.50.300;;IPR027417;P-loop containing nucleoside triphosphate hydrolase|PTHR13308:SF11;|PF13671;AAA domain
g47.t1	contig_1	90142	90417	-	Yes	Yes	Yes	Yes			Yes			Yes			OG0000755	.	.	.	.
g48.t1	contig_1	92626	93201	+	Yes	Yes	Yes	Yes		Yes	Yes			Yes			OG0005996	.	.	.	.
g49.t1	contig_1	93995	94162	-			Yes				Yes			Yes		Yes	OG0000077	.	.	.	.
g50.t1	contig_1	97326	97676	+													OG0000103	.	.	.	.
g51.t1	contig_1	98814	99068	-													OG0000043	.	.	.	.
g52.t1	contig_1	100343	101185	-													OG0002725	.	.	.	PF14223;gag-polypeptide of LTR copia-type|PTHR11439;|Coil;
g53.t1	contig_1	102782	103876	-													OG0000978	.	.	.	SSF56024;|G3DSA:3.30.870.10;
g54.t1	contig_1	104839	104994	-													OG0020383	.	.	.	PF13012;Maintenance of mitochondrial structure and function;IPR024969;Rpn11/EIF3F, C-terminal
g55.t1	contig_1	105397	106962	+					Yes								OG0012728	.	.	.	PF00170;bZIP transcription factor;IPR004827;Basic-leucine zipper domain|PS00036;Basic-leucine zipper (bZIP) domain signature.;IPR004827;Basic-leucine zipper domain|TMhelix;Region of a membrane-bound protein predicted to be embedded in the membrane.|G3DSA:1.20.5.170;|Coil;|PTHR22952;|SSF57959;|PS50217;Basic-leucine zipper (bZIP) domain profile.;IPR004827;Basic-leucine zipper domain|SM00338;;IPR004…
g56.t1	contig_1	107142	108825	-					Yes								OG0012727	.	.	.	PF01545;Cation efflux family;IPR002524;Cation efflux protein|TMhelix;Region of a membrane-bound protein predicted to be embedded in the membrane.|TIGR01297;CDF: cation diffusion facilitator family transporter;IPR002524;Cation efflux protein|PTHR13414;|SSF161111;|G3DSA:1.20.1510.10;;IPR027469;Cation efflux protein transmembrane domain
g57.t1	contig_1	108995	111894	+													OG0012726	.	.	.	PTHR12296;|G3DSA:2.30.42.10;;IPR001478;PDZ domain|SM00228;;IPR001478;PDZ domain|PF03456;uDENN domain;IPR005113;uDENN domain|PF03455;dDENN domain;IPR005112;dDENN domain|PS50946;uDENN domain profile.;IPR005113;uDENN domain|PF02141;DENN (AEX-3) domain;IPR001194;DENN domain|PTHR12296:SF3;|PS50106;PDZ domain profile.;IPR001478;PDZ domain|SM00799;;IPR001194;DENN domain|PS50211;DENN domain profile.;IPR0…
g58.t1	contig_1	112124	113206	-													OG0001438	.	.	.	PR00153;Cyclophilin peptidyl-prolyl cis-trans isomerase signature;IPR002130;Cyclophilin-type peptidyl-prolyl cis-trans isomerase domain|PTHR11071:SF130;|SSF50891;;IPR029000;Cyclophilin-like domain|G3DSA:2.40.100.10;;IPR029000;Cyclophilin-like domain|PTHR11071;;IPR024936;Cyclophilin-type peptidyl-prolyl cis-trans isomerase|PF00160;Cyclophilin type peptidyl-prolyl cis-trans isomerase/CLD;IPR002130;…
g59.t1	contig_1	113410	114593	+													OG0012725	.	.	.	Coil;
g60.t1	contig_1	116559	118314	-													OG0012724	.	.	.	Coil;
g61.t1	contig_1	118517	120009	-													OG0012723	.	.	.	PTHR13090;|SSF53335;;IPR029063;S-adenosyl-L-methionine-dependent methyltransferase|PF08241;Methyltransferase domain;IPR013216;Methyltransferase type 11|G3DSA:3.40.50.150;;IPR029063;S-adenosyl-L-methionine-dependent methyltransferase
g62.t1	contig_1	120296	122120	-													OG0012722	Gallus gallus	Q5ZHL0	V-type proton ATPase subunit d 2	PIRSF018497;;IPR016727;ATPase, V0 complex, subunit d|PF01992;ATP synthase (C/AC39) subunit;IPR002843;ATPase, V0 complex, c/d subunit|PTHR11028;;IPR016727;ATPase, V0 complex, subunit d|SSF103486;;IPR002843;ATPase, V0 complex, c/d subunit
g63.t1	contig_1	122336	125216	+						Yes							OG0012721	Cyanothece sp. (strain ATCC 51142)	B1WSK6	Leucine--tRNA ligase	G3DSA:3.90.740.10;;IPR009008;Valyl/Leucyl/Isoleucyl-tRNA synthetase, editing domain|PTHR11946;|SSF47323;;IPR009080;Aminoacyl-tRNA synthetase, class 1a, anticodon-binding|SSF50677;;IPR009008;Valyl/Leucyl/Isoleucyl-tRNA synthetase, editing domain|TIGR00396;leuS_bact: leucine--tRNA ligase;IPR002302;Leucine-tRNA ligase|PF00133;tRNA synthetases class I (I, L, M and V);IPR002300;Aminoacyl-tRNA syntheta…
g64.t1	contig_1	125508	132797	-													OG0012720	.	.	.	.
g65.t1	contig_1	135053	216716	-													OG0004107
g66.t1	contig_1	219383	223046	+													OG0013581	.	.	.	Coil;
g67.t1	contig_1	223150	224157	-													OG0013582	.	.	.	PF13185;GAF domain;IPR003018;GAF domain|PTHR21021:SF15;|SSF55781;;IPR029016;GAF domain-like|PS01320;Uncharacterized protein family UPF0067 signature.;IPR000614;Free Met sulfoxide reductase conserved site|G3DSA:3.30.450.40;;IPR029016;GAF domain-like|PTHR21021;
g68.t1	contig_1	224660	226944	+													OG0013583	.	.	.	SSF48403;;IPR020683;Ankyrin repeat-containing domain|G3DSA:1.25.40.20;;IPR020683;Ankyrin repeat-containing domain|PF11904;GPCR-chaperone;IPR021832;Ankyrin repeat domain-containing protein 13|PS50297;Ankyrin repeat region circular profile.;IPR020683;Ankyrin repeat-containing domain|PS50866;GOLD domain profile.;IPR009038;GOLD domain|PS50088;Ankyrin repeat profile.;IPR002110;Ankyrin repeat|PF12796;A…
g69.t1	contig_1	227507	229214	+	Yes	Yes	Yes	Yes	Yes								OG0013584	.	.	.	PTHR10353:SF66;|G3DSA:3.20.20.80;;IPR013781;Glycoside hydrolase, catalytic domain|TMhelix;Region of a membrane-bound protein predicted to be embedded in the membrane.|SSF51445;;IPR017853;Glycoside hydrolase superfamily|PF00232;Glycosyl hydrolase family 1;IPR001360;Glycoside hydrolase family 1|PTHR10353;;IPR001360;Glycoside hydrolase family 1|PS00653;Glycosyl hydrolases family 1 N-terminal signatu…
g70.t1	contig_1	229908	231707	-				Yes			Yes						OG0015243	.	.	.	G3DSA:1.10.510.10;|SSF56112;;IPR011009;Protein kinase-like domain|PS50011;Protein kinase domain profile.;IPR000719;Protein kinase domain|PS00108;Serine/Threonine protein kinases active-site signature.;IPR008271;Serine/threonine-protein kinase, active site|Coil;|PF00069;Protein kinase domain;IPR000719;Protein kinase domain|PTHR24347;;IPR020636;Calcium/calmodulin-dependent/calcium-dependent protein…
g71.t1	contig_1	232081	234090	+											Yes		OG0015244	Schizosaccharomyces pombe (strain 972 / ATCC 24843)	O13615	Pre-mRNA-splicing factor prp5	PS00678;Trp-Asp (WD) repeats signature.;IPR019775;WD40 repeat, conserved site|PTHR19923;|PF00400;WD domain, G-beta repeat;IPR001680;WD40 repeat|PS50082;Trp-Asp (WD) repeats profile.;IPR001680;WD40 repeat|PS50294;Trp-Asp (WD) repeats circular profile.;IPR017986;WD40-repeat-containing domain|Coil;|SSF50978;;IPR017986;WD40-repeat-containing domain|SM00320;;IPR001680;WD40 repeat|G3DSA:2.130.10.10;;IP…
g72.t1	contig_1	234354	235558	+													OG0015245	.	.	.	SM00513;;IPR003034;SAP domain|PS50800;SAP motif profile.;IPR003034;SAP domain|Coil;|SSF68906;|G3DSA:1.10.720.30;;IPR003034;SAP domain|PF02037;SAP domain;IPR003034;SAP domain|PTHR12381;
g73.t1	contig_1	236072	240505	+													OG0015246	Arabidopsis thaliana	Q9LKB9	Myosin-6	G3DSA:3.30.1520.10;;IPR001683;Phox homologous domain|PTHR13140;|PS50096;IQ motif profile.;IPR000048;IQ motif, EF-hand binding site|SM00242;;IPR001609;Myosin head, motor domain|PF00063;Myosin head (motor domain);IPR001609;Myosin head, motor domain|PS51456;Myosin motor domain profile.;IPR001609;Myosin head, motor domain|Coil;|PF00612;IQ calmodulin-binding motif;IPR000048;IQ motif, EF-hand binding s…
g74.t1	contig_1	240877	242385	-													OG0015247	.	.	.	G3DSA:3.30.1520.10;;IPR001683;Phox homologous domain|SSF64268;;IPR001683;Phox homologous domain|PTHR22775;|PF00787;PX domain;IPR001683;Phox homologous domain|PTHR22775:SF26;|PS50195;PX domain profile.;IPR001683;Phox homologous domain
g75.t1	contig_1	242877	246015	-	Yes	Yes	Yes	Yes			Yes						OG0015248	Bos taurus	Q29444	Beta-mannosidase	PTHR10066;|PF00703;Glycosyl hydrolases family 2;IPR006102;Glycoside hydrolase, family 2, immunoglobulin-like beta-sandwich|G3DSA:3.20.20.80;;IPR013781;Glycoside hydrolase, catalytic domain|PTHR10066:SF12;|SSF49303;;IPR006102;Glycoside hydrolase, family 2, immunoglobulin-like beta-sandwich|SSF49785;;IPR008979;Galactose-binding domain-like|G3DSA:2.60.120.260;;IPR008979;Galactose-binding domain-like…
g76.t1	contig_1	246628	247812	+					Yes								OG0016839	.	.	.	SM00397;;IPR000727;Target SNARE coiled-coil homology domain|PS00914;Syntaxin / epimorphin family signature.;IPR006012;Syntaxin/epimorphin, conserved site|Coil;|PF05739;SNARE domain;IPR000727;Target SNARE coiled-coil homology domain|PTHR19957:SF83;;IPR028673;Syntaxin-16|SSF47661;;IPR010989;t-SNARE|PS50192;t-SNARE coiled-coil homology domain profile.;IPR000727;Target SNARE coiled-coil homology doma…
g77.t1	contig_1	247955	251355	+													OG0016840	.	.	.	PTHR20959:SF1;|PTHR20959;|SSF48371;;IPR016024;Armadillo-type fold|PF10304;Required for nuclear transport of RNA pol II C-terminus 2;IPR019414;RNA polymerase II assembly factor Rtp1, C-terminal domain 2|PF10363;Required for nuclear transport of RNA pol II C-terminus 1;IPR019451;RNA polymerase II assembly factor Rtp1, C-terminal|Coil;
g78.t1	contig_1	253183	256188	+					Yes								OG0016841	.	.	.	TMhelix;Region of a membrane-bound protein predicted to be embedded in the membrane.|PTHR14255:SF3;|PTHR14255;|PF01925;Sulfite exporter TauE/SafE;IPR002781;Transmembrane protein TauE-like
g79.t1	contig_1	256697	257410	+													OG0016842	.	.	.	.
g80.t1	contig_1	257910	258512	-													OG0005916	.	.	.	Coil;
g81.t1	contig_1	262583	263185	+													OG0005916	.	.	.	Coil;
g82.t1	contig_1	263767	265535	-													OG0017408	.	.	.	SSF55874;;IPR003594;Histidine kinase-like ATPase, C-terminal domain|SM00387;;IPR003594;Histidine kinase-like ATPase, C-terminal domain|PTHR11947:SF3;|G3DSA:3.30.565.10;;IPR003594;Histidine kinase-like ATPase, C-terminal domain|PTHR11947;|PF02518;Histidine kinase-, DNA gyrase B-, and HSP90-like ATPase;IPR003594;Histidine kinase-like ATPase, C-terminal domain|G3DSA:1.20.140.20;;IPR018955;Branched-c…
g83.t1	contig_1	266219	267784	-						Yes							OG0024465	.	.	.	PTHR11947;|G3DSA:1.20.140.20;;IPR018955;Branched-chain alpha-ketoacid dehydrogenase kinase/Pyruvate dehydrogenase kinase, N-terminal|SSF69012;;IPR018955;Branched-chain alpha-ketoacid dehydrogenase kinase/Pyruvate dehydrogenase kinase, N-terminal|SSF55874;;IPR003594;Histidine kinase-like ATPase, C-terminal domain|PF02518;Histidine kinase-, DNA gyrase B-, and HSP90-like ATPase;IPR003594;Histidine k…
g84.t1	contig_1	268187	268681	-	Yes	Yes		Yes			Yes			Yes		Yes	OG0028250	.	.	.	.
g85.t1	contig_1	271458	272873	+													OG0017407	.	.	.	PF10436;Mitochondrial branched-chain alpha-ketoacid dehydrogenase kinase;IPR018955;Branched-chain alpha-ketoacid dehydrogenase kinase/Pyruvate dehydrogenase kinase, N-terminal|G3DSA:1.20.140.20;;IPR018955;Branched-chain alpha-ketoacid dehydrogenase kinase/Pyruvate dehydrogenase kinase, N-terminal|PTHR11947:SF3;|SSF55874;;IPR003594;Histidine kinase-like ATPase, C-terminal domain|PF02518;Histidine …
g86.t1	contig_1	274716	275441	-													OG0007535	.	.	.	SSF51430;;IPR023210;NADP-dependent oxidoreductase domain|PS00062;Aldo/keto reductase family signature 2.;IPR018170;Aldo/keto reductase, conserved site|PS00798;Aldo/keto reductase family signature 1.;IPR018170;Aldo/keto reductase, conserved site|PR00069;Aldo-keto reductase signature;IPR020471;Aldo/keto reductase|G3DSA:3.20.20.100;;IPR023210;NADP-dependent oxidoreductase domain|PTHR11732;;IPR001395…
g87.t1	contig_1	275935	277542	+	Yes	Yes	Yes	Yes	Yes								OG0002115	Emericella nidulans (strain FGSC A4 / ATCC 38163 / CBS 112.46 / NRRL 194 / M139)	C8V329	Purine-cytosine permease fcyB	TMhelix;Region of a membrane-bound protein predicted to be embedded in the membrane.|PTHR31806:SF1;|PTHR31806;|PF02133;Permease for cytosine/purines, uracil, thiamine, allantoin;IPR001248;Purine-cytosine permease
g88.t1	contig_1	277661	281341	-					Yes								OG0007534	.	.	.	PF12505;Protein of unknown function (DUF3712);IPR022185;Protein of unknown function DUF3712|PTHR35895:SF1;|TMhelix;Region of a membrane-bound protein predicted to be embedded in the membrane.|PTHR35895;
g89.t1	contig_1	281613	283532	+													OG0007533	Oryza sativa subsp. japonica	Q8LI34	Putative MYST-like histone acetyltransferase 1	PF01853;MOZ/SAS family;IPR002717;Histone acetyltransferase domain, MYST-type|PF11717;RNA binding activity-knot of a chromodomain;IPR025995;RNA binding activity-knot of a chromodomain|PTHR10615:SF103;|SSF55729;;IPR016181;Acyl-CoA N-acyltransferase|G3DSA:2.30.30.270;|PTHR10615;|G3DSA:3.40.630.30;;IPR016181;Acyl-CoA N-acyltransferase|SSF54160;;IPR016197;Chromo domain-like|PS51726;MYST-type histone a…
g90.t1	contig_1	283656	283988	-													OG0007532	.	.	.	SSF57716;|SM01336;;IPR001510;Zinc finger, PARP-type|G3DSA:3.30.1740.10;;IPR001510;Zinc finger, PARP-type|PS50064;Poly(ADP-ribose) polymerase zinc finger domain profile.;IPR001510;Zinc finger, PARP-type|PF00645;Poly(ADP-ribose) polymerase and DNA-Ligase Zn-finger region;IPR001510;Zinc finger, PARP-type
g91.t1	contig_1	284849	285193	-													OG0007531	.	.	.	PF00645;Poly(ADP-ribose) polymerase and DNA-Ligase Zn-finger region;IPR001510;Zinc finger, PARP-type|SM01336;;IPR001510;Zinc finger, PARP-type|G3DSA:3.30.1740.10;;IPR001510;Zinc finger, PARP-type|SSF57716;
g92.t1	contig_1	285743	285928	+	Yes	Yes	Yes	Yes	Yes					Yes		Yes	OG0023033	.	.	.	TMhelix;Region of a membrane-bound protein predicted to be embedded in the membrane.
g93.t1	contig_1	287761	296661	-													OG0007530	.	.	.	PTHR24006:SF442;|PTHR24006;|PF00443;Ubiquitin carboxyl-terminal hydrolase;IPR001394;Peptidase C19, ubiquitin carboxyl-terminal hydrolase|PS00973;Ubiquitin specific protease (USP) domain signature 2.;IPR018200;Ubiquitin specific protease, conserved site|SSF54001;|Coil;|PS50053;Ubiquitin domain profile.;IPR000626;Ubiquitin domain|G3DSA:3.10.20.90;|PS50235;Ubiquitin specific protease (USP) domain pr…
g94.t1	contig_1	297913	298356	+				Yes			Yes		Yes			Yes	OG0023032	.	.	.	PTHR33129;|PTHR33129:SF3;
g95.t1	contig_1	298732	301408	+													OG0007529	.	.	.	PTHR15454;|PS51450;Leucine-rich repeat profile.;IPR001611;Leucine-rich repeat|G3DSA:3.80.10.10;;IPR032675;Leucine-rich repeat domain, L domain-like|SM00365;|SSF52075;|PF12799;Leucine Rich repeats (2 copies);IPR025875;Leucine rich repeat 4
g96.t1	contig_1	301790	304445	-	Yes	Yes		Yes	Yes								OG0007528	.	.	.	G3DSA:3.40.720.10;;IPR017849;Alkaline phosphatase-like, alpha/beta/alpha|PTHR23071:SF1;|TMhelix;Region of a membrane-bound protein predicted to be embedded in the membrane.|PF01663;Type I phosphodiesterase / nucleotide pyrophosphatase;IPR002591;Type I phosphodiesterase/nucleotide pyrophosphatase/phosphate transferase|PTHR23071;|SSF53649;;IPR017850;Alkaline-phosphatase-like, core domain|Coil;
g97.t1	contig_1	304621	319181	-													OG0007527	.	.	.	PTHR11254:SF328;|SM00449;;IPR003877;SPRY domain|PTHR11254;|PF00622;SPRY domain;IPR003877;SPRY domain|PF00627;UBA/TS-N domain;IPR015940;Ubiquitin-associated domain|SSF46934;;IPR009060;UBA-like|PF06701;Mib_herc2;IPR010606;Mib-herc2|Coil;|SSF49899;;IPR013320;Concanavalin A-like lectin/glucanase domain|PS51416;MIB/HERC2 domain profile.;IPR010606;Mib-herc2|G3DSA:1.10.8.10;|G3DSA:3.30.2160.10;|PS50030;…
g98.t1	contig_1	319426	320011	+													OG0007526	.	.	.	Coil;
g99.t1	contig_1	321959	322123	+													OG0007525	.	.	.	.
g100.t1	contig_1	322421	323667	+													OG0007524	.	.	.	SSF47473;;IPR011992;EF-hand domain pair|PR00450;Recoverin family signature|G3DSA:1.10.238.10;;IPR011992;EF-hand domain pair|PTHR23063;|PS00018;EF-hand calcium-binding domain.;IPR018247;EF-Hand 1, calcium-binding site|PS50222;EF-hand calcium-binding domain profile.;IPR002048;EF-hand domain|PF13202;EF hand;IPR002048;EF-hand domain|PF13833;EF-hand domain pair;IPR002048;EF-hand domain|PTHR23063:SF15;…
g101.t1	contig_1	324628	325150	-													OG0007523	.	.	.	SSF52833;;IPR012336;Thioredoxin-like fold|PTHR12878;;IPR016464;NADH dehydrogenase [ubiquinone] (complex I), alpha subcomplex, subunit 2|PF05047;Mitochondrial ribosomal protein L51 / S25 / CI-B8 domain;IPR007741;Ribosomal protein/NADH dehydrogenase domain|SM00916;;IPR007741;Ribosomal protein/NADH dehydrogenase domain|G3DSA:3.40.30.10;;IPR012336;Thioredoxin-like fold
g102.t1	contig_1	325417	326728	+	Yes	Yes		Yes	Yes								OG0007522	.	.	.	TMhelix;Region of a membrane-bound protein predicted to be embedded in the membrane.|Coil;
g103.t1	contig_1	327185	328327	-									Yes				OG0004474	.	.	.	G3DSA:3.10.20.90;
g104.t1	contig_1	328974	331063	-													OG0007521	.	.	.	G3DSA:1.10.167.10;|PS00107;Protein kinases ATP-binding region signature.;IPR017441;Protein kinase, ATP binding site|PF00069;Protein kinase domain;IPR000719;Protein kinase domain|PF00615;Regulator of G protein signaling domain;IPR016137;RGS domain|PS51285;AGC-kinase C-terminal domain profile.;IPR000961;AGC-kinase, C-terminal|PS50011;Protein kinase domain profile.;IPR000719;Protein kinase domain|SS…
g105.t1	contig_1	332840	333151	+													OG0000808	.	.	.	PTHR11802;;IPR001563;Peptidase S10, serine carboxypeptidase|PTHR11802:SF72;|SSF53474;;IPR029058;Alpha/Beta hydrolase fold|PF00450;Serine carboxypeptidase;IPR001563;Peptidase S10, serine carboxypeptidase|G3DSA:3.40.50.1820;;IPR029058;Alpha/Beta hydrolase fold
g106.t1	contig_1	333860	336964	+													OG0007520	.	.	.	SM00054;;IPR002048;EF-hand domain|PS50020;WW/rsp5/WWP domain profile.;IPR001202;WW domain|G3DSA:2.20.70.10;|PS00018;EF-hand calcium-binding domain.;IPR018247;EF-Hand 1, calcium-binding site|PS50222;EF-hand calcium-binding domain profile.;IPR002048;EF-hand domain|SSF47473;;IPR011992;EF-hand domain pair|Coil;|PS50096;IQ motif profile.;IPR000048;IQ motif, EF-hand binding site|PF00397;WW domain;IPR00…
g107.t1	contig_1	337074	338580	-													OG0007519	.	.	.	.
g108.t1	contig_1	338923	339294	+					Yes								OG0007518	.	.	.	G3DSA:1.20.210.10;;IPR023616;Cytochrome c oxidase, subunit I domain|TMhelix;Region of a membrane-bound protein predicted to be embedded in the membrane.
g109.t1	contig_1	339460	340640	-													OG0007517	.	.	.	PTHR21415;|PF01423;LSM domain;IPR001163;LSM domain, eukaryotic/archaea-type|G3DSA:2.30.30.100;|PTHR21415:SF1;|SSF50182;;IPR010920;LSM domain|SM00651;;IPR001163;LSM domain, eukaryotic/archaea-type
g110.t1	contig_1	344863	345477	-													OG0020944	.	.	.	.
g111.t1	contig_1	347355	347546	+		Yes		Yes			Yes			Yes		Yes	OG0033050	.	.	.	.
g112.t1	contig_1	348566	348823	-	Yes	Yes	Yes	Yes			Yes			Yes		Yes	OG0016971	.	.	.	.
g113.t1	contig_1	351008	351211	-			Yes	Yes	Yes					Yes		Yes	OG0024384	.	.	.	TMhelix;Region of a membrane-bound protein predicted to be embedded in the membrane.
g114.t1	contig_1	352510	352770	+													OG0032768	.	.	.	.
g115.t1	contig_1	354158	354277	-													OG0039170	.	.	.	.
g116.t1	contig_1	354792	355028	+				Yes			Yes						OG0039171	.	.	.	.
g117.t1	contig_1	356993	357352	+													OG0030823	.	.	.	.
g118.t1	contig_1	359483	359659	-		Yes		Yes			Yes			Yes		Yes	OG0011229	.	.	.	.
g119.t1	contig_1	361923	362625	-													OG0020181	.	.	.	PTHR12811:SF0;;IPR016534;Vacuolar protein sorting-associated protein 16|PTHR12811;
g120.t1	contig_1	364042	364521	+													OG0011228	.	.	.	PTHR33407;|G3DSA:2.160.20.10;;IPR012334;Pectin lyase fold|PTHR33407:SF1;
g121.t1	contig_1	368286	368585	-		Yes	Yes	Yes			Yes	Yes				Yes	OG0023486	.	.	.	.
g122.t1	contig_1	381497	382333	+													OG0002829	.	.	.	PTHR22884:SF359;|PF00856;SET domain;IPR001214;SET domain|SSF82199;|PTHR22884;|SM00317;;IPR001214;SET domain|G3DSA:2.170.270.10;|PS50280;SET domain profile.;IPR001214;SET domain
g123.t1	contig_1	382918	383460	+													OG0025651	.	.	.	PTHR34409;
g124.t1	contig_1	383479	384087	+													OG0023485	.	.	.	Coil;
g125.t1	contig_1	384699	384959	+													OG0000594	.	.	.	.
g126.t1	contig_1	385007	385690	-													OG0039172	.	.	.	.
g127.t1	contig_1	388481	388729	+	Yes	Yes	Yes	Yes			Yes	Yes				Yes	OG0027042	.	.	.	.
g128.t1	contig_1	389687	392312	-													OG0031893	.	.	.	.
g129.t1	contig_1	392880	393278	+													OG0004595	.	.	.	Coil;
g130.t1	contig_1	394214	394675	-													OG0029294	.	.	.	.
g131.t1	contig_1	399494	400009	-													OG0002433	.	.	.	SSF53098;;IPR012337;Ribonuclease H-like domain
g132.t1	contig_1	400829	400990	-													OG0001416	.	.	.	.
g133.t1	contig_1	403027	403668	+													OG0027074	.	.	.	.
g134.t1	contig_1	404556	404798	+	Yes	Yes	Yes	Yes	Yes	Yes				Yes		Yes	OG0025678	.	.	.	TMhelix;Region of a membrane-bound protein predicted to be embedded in the membrane.
g135.t1	contig_1	405133	406467	+													OG0001955	.	.	.	.
g136.t1	contig_1	406517	407080	+													OG0000493	.	.	.	.
g137.t1	contig_1	407261	407962	+													OG0023539	.	.	.	.
g138.t1	contig_1	411290	413461	+													OG0000339	.	.	.	PS50158;Zinc finger CCHC-type profile.;IPR001878;Zinc finger, CCHC-type|PF00098;Zinc knuckle;IPR001878;Zinc finger, CCHC-type|G3DSA:4.10.60.10;;IPR001878;Zinc finger, CCHC-type|SM00343;;IPR001878;Zinc finger, CCHC-type|SSF57756;;IPR001878;Zinc finger, CCHC-type
g139.t1	contig_1	413680	414345	+													OG0025677	.	.	.	Coil;
g140.t1	contig_1	414482	415156	+													OG0000872	.	.	.	SSF50630;;IPR021109;Aspartic peptidase domain
g141.t1	contig_1	415373	415564	+													OG0001591	.	.	.	PTHR24559;|G3DSA:3.10.10.10;|SSF56672;
g142.t1	contig_1	416669	417457	+													OG0003356	.	.	.	.
g143.t1	contig_1	417568	417846	-													OG0039173	.	.	.	.
g144.t1	contig_1	418267	418500	+													OG0000566	.	.	.	SSF53098;;IPR012337;Ribonuclease H-like domain|PS50994;Integrase catalytic domain profile.;IPR001584;Integrase, catalytic core|G3DSA:3.30.420.10;;IPR012337;Ribonuclease H-like domain
g145.t1	contig_1	418852	419355	+													OG0000684	.	.	.	.
g146.t1	contig_1	420235	426125	+													OG0039174	.	.	.	G3DSA:3.10.10.10;|PTHR24559;|SSF56672;|SM00298;;IPR000953;Chromo/chromo shadow domain|PS50158;Zinc finger CCHC-type profile.;IPR001878;Zinc finger, CCHC-type|SSF57756;;IPR001878;Zinc finger, CCHC-type|PF00665;Integrase core domain;IPR001584;Integrase, catalytic core|PS00598;Chromo domain signature.;IPR023779;Chromo domain, conserved site|SM00343;;IPR001878;Zinc finger, CCHC-type|PF03732;Retrotran…
g147.t1	contig_1	426264	427577	-													OG0000008	.	.	.	.
g148.t1	contig_1	432039	432194	-	Yes	Yes		Yes			Yes			Yes		Yes	OG0002798	.	.	.	.
g149.t1	contig_1	434461	434568	+													OG0003926	.	.	.	.
g150.t1	contig_1	438754	440027	+					Yes								OG0017242	.	.	.	TMhelix;Region of a membrane-bound protein predicted to be embedded in the membrane.|PF00810;ER lumen protein retaining receptor;IPR000133;ER lumen protein retaining receptor|PTHR10585:SF22;|PTHR10585;;IPR000133;ER lumen protein retaining receptor
g151.t1	contig_1	440692	441897	-													OG0017241	.	.	.	G3DSA:1.25.40.20;;IPR020683;Ankyrin repeat-containing domain|PF01363;FYVE zinc finger;IPR000306;FYVE zinc finger|SSF57903;;IPR011011;Zinc finger, FYVE/PHD-type|PF12796;Ankyrin repeats (3 copies);IPR020683;Ankyrin repeat-containing domain|SM00064;;IPR000306;FYVE zinc finger|PS50297;Ankyrin repeat region circular profile.;IPR020683;Ankyrin repeat-containing domain|SM00248;;IPR002110;Ankyrin repeat|…
g152.t1	contig_1	443706	444620	-													OG0016467	.	.	.	.
g153.t1	contig_1	445556	449456	+	Yes	Yes		Yes			Yes						OG0016466	.	.	.	Coil;|SSF50978;;IPR017986;WD40-repeat-containing domain|G3DSA:2.130.10.10;;IPR015943;WD40/YVTN repeat-like-containing domain|PF14761;Hermansky-Pudlak syndrome 3;IPR029437;Hermansky-Pudlak syndrome 3 protein, N-terminal domain
g154.t1	contig_1	449472	451025	-					Yes								OG0016465	.	.	.	TMhelix;Region of a membrane-bound protein predicted to be embedded in the membrane.
g155.t1	contig_1	451138	451931	-													OG0016464	.	.	.	Coil;|PTHR22876:SF5;|PTHR22876;|PF10217;Uncharacterized conserved protein (DUF2039);IPR019351;Protein of unknown function DUF2039
g156.t1	contig_1	452091	453570	+													OG0016463	.	.	.	.
g157.t1	contig_1	453691	454692	-													OG0016462	Haemophilus influenzae (strain ATCC 51907 / DSM 11121 / KW20 / Rd)	P44501	2-hydroxyacid dehydrogenase homolog	SSF51735;;IPR016040;NAD(P)-binding domain|G3DSA:3.40.50.720;;IPR016040;NAD(P)-binding domain|PS00065;D-isomer specific 2-hydroxyacid dehydrogenases NAD-binding signature.;IPR029752;D-isomer specific 2-hydroxyacid dehydrogenase, NAD-binding domain conserved site 1|PS00670;D-isomer specific 2-hydroxyacid dehydrogenases signature 2.;IPR029753;D-isomer specific 2-hydroxyacid dehydrogenase, NAD-bindin…
g158.t1	contig_1	455674	456675	-													OG0001217	Haemophilus influenzae (strain ATCC 51907 / DSM 11121 / KW20 / Rd)	P44501	2-hydroxyacid dehydrogenase homolog	PS00065;D-isomer specific 2-hydroxyacid dehydrogenases NAD-binding signature.;IPR029752;D-isomer specific 2-hydroxyacid dehydrogenase, NAD-binding domain conserved site 1|PS00671;D-isomer specific 2-hydroxyacid dehydrogenases signature 3.;IPR029753;D-isomer specific 2-hydroxyacid dehydrogenase, NAD-binding domain conserved site|PTHR10996;|Coil;|SSF52283;|G3DSA:3.40.50.720;;IPR016040;NAD(P)-bindin…
g159.t1	contig_1	457293	458294	+													OG0001217	Haemophilus influenzae (strain ATCC 51907 / DSM 11121 / KW20 / Rd)	P44501	2-hydroxyacid dehydrogenase homolog	PS00065;D-isomer specific 2-hydroxyacid dehydrogenases NAD-binding signature.;IPR029752;D-isomer specific 2-hydroxyacid dehydrogenase, NAD-binding domain conserved site 1|PS00671;D-isomer specific 2-hydroxyacid dehydrogenases signature 3.;IPR029753;D-isomer specific 2-hydroxyacid dehydrogenase, NAD-binding domain conserved site|PTHR10996;|Coil;|SSF52283;|G3DSA:3.40.50.720;;IPR016040;NAD(P)-bindin…
g160.t1	contig_1	460841	461830	+	Yes	Yes	Yes	Yes			Yes			Yes			OG0003196	.	.	.	.
g161.t1	contig_1	463362	464381	+	Yes	Yes	Yes	Yes			Yes			Yes			OG0003196	.	.	.	.
g162.t1	contig_1	466867	467862	+													OG0030027	.	.	.	Coil;
g163.t1	contig_1	469067	470885	+													OG0003243	.	.	.	PF02902;Ulp1 protease family, C-terminal catalytic domain;IPR003653;Ulp1 protease family, C-terminal catalytic domain|PTHR12606;|G3DSA:3.30.310.130;|SSF54001;|PS50600;Ubiquitin-like protease family profile.;IPR003653;Ulp1 protease family, C-terminal catalytic domain|PTHR12606:SF45;
g164.t1	contig_1	471634	472635	-													OG0001217	Haemophilus influenzae (strain ATCC 51907 / DSM 11121 / KW20 / Rd)	P44501	2-hydroxyacid dehydrogenase homolog	PS00671;D-isomer specific 2-hydroxyacid dehydrogenases signature 3.;IPR029753;D-isomer specific 2-hydroxyacid dehydrogenase, NAD-binding domain conserved site|PS00065;D-isomer specific 2-hydroxyacid dehydrogenases NAD-binding signature.;IPR029752;D-isomer specific 2-hydroxyacid dehydrogenase, NAD-binding domain conserved site 1|G3DSA:3.40.50.720;;IPR016040;NAD(P)-binding domain|SSF51735;;IPR01604…
g165.t1	contig_1	473836	475124	-													OG0017240	Escherichia coli (strain K12)	P52643	D-lactate dehydrogenase	PTHR10996:SF161;|G3DSA:3.40.50.720;;IPR016040;NAD(P)-binding domain|PTHR10996;|PF00389;D-isomer specific 2-hydroxyacid dehydrogenase, catalytic domain;IPR006139;D-isomer specific 2-hydroxyacid dehydrogenase, catalytic domain|PS00670;D-isomer specific 2-hydroxyacid dehydrogenases signature 2.;IPR029753;D-isomer specific 2-hydroxyacid dehydrogenase, NAD-binding domain conserved site|SSF51735;;IPR01…
g166.t1	contig_1	475760	476545	+													OG0020992	.	.	.	G3DSA:3.30.70.330;;IPR012677;Nucleotide-binding alpha-beta plait domain|SM00360;;IPR000504;RNA recognition motif domain|PF00076;RNA recognition motif. (a.k.a. RRM, RBD, or RNP domain);IPR000504;RNA recognition motif domain|PS50102;Eukaryotic RNA Recognition Motif (RRM) profile.;IPR000504;RNA recognition motif domain|SSF54928;;IPR012677;Nucleotide-binding alpha-beta plait domain|PTHR24012;|PTHR240…
g167.t1	contig_1	476705	477900	+													OG0002678	.	.	.	G3DSA:2.120.10.80;;IPR015915;Kelch-type beta propeller|SM00612;;IPR006652;Kelch repeat type 1|PF13418;Galactose oxidase, central domain|PF01344;Kelch motif;IPR006652;Kelch repeat type 1|PTHR23244;|SSF50965;;IPR011043;Galactose oxidase/kelch, beta-propeller|G3DSA:2.130.10.80;;IPR015916;Galactose oxidase, beta-propeller
g168.t1	contig_1	478353	478469	+													OG0017239	.	.	.	.
g169.t1	contig_1	478482	479219	+				Yes	Yes								OG0017238	.	.	.	TMhelix;Region of a membrane-bound protein predicted to be embedded in the membrane.|PTHR10106:SF0;;IPR028836;Cytochrome b ascorbate-dependent protein 3|PTHR10106;|PS50939;Cytochrome b561 domain profile.;IPR006593;Cytochrome b561/ferric reductase transmembrane|SM00665;;IPR006593;Cytochrome b561/ferric reductase transmembrane|PF03188;Eukaryotic cytochrome b561;IPR006593;Cytochrome b561/ferric redu…
g170.t1	contig_1	481378	482598	+													OG0017237	.	.	.	PF04970;Lecithin retinol acyltransferase;IPR007053;LRAT-like domain
g171.t1	contig_1	483104	483295	+													OG0039175	.	.	.	.
g172.t1	contig_1	483334	483582	+													OG0002990	.	.	.	.
g173.t1	contig_1	483739	483891	-													OG0005945	.	.	.	.
g174.t1	contig_1	484336	485127	-													OG0000041	.	.	.	PTHR20956;|PTHR20956:SF5;|PF10551;MULE transposase domain;IPR018289;MULE transposase domain
g175.t1	contig_1	485624	487729	-													OG0018833	Haemophilus influenzae (strain ATCC 51907 / DSM 11121 / KW20 / Rd)	P44501	2-hydroxyacid dehydrogenase homolog	G3DSA:3.40.50.720;;IPR016040;NAD(P)-binding domain|PS00671;D-isomer specific 2-hydroxyacid dehydrogenases signature 3.;IPR029753;D-isomer specific 2-hydroxyacid dehydrogenase, NAD-binding domain conserved site|PF02826;D-isomer specific 2-hydroxyacid dehydrogenase, NAD binding domain;IPR006140;D-isomer specific 2-hydroxyacid dehydrogenase, NAD-binding domain|PTHR10996;|SSF51735;;IPR016040;NAD(P)-b…
g176.t1	contig_1	488167	490246	-													OG0024861	.	.	.	PS50966;Zinc finger SWIM-type profile.;IPR007527;Zinc finger, SWIM-type
g177.t1	contig_1	490900	491049	+													OG0000040	.	.	.	.
g178.t1	contig_1	491664	491918	+													OG0000043	.	.	.	.
g179.t1	contig_1	493180	494094	-													OG0001053	.	.	.	.
g180.t1	contig_1	496697	496864	+			Yes				Yes			Yes		Yes	OG0000077	.	.	.	.
g181.t1	contig_1	497690	497935	-	Yes	Yes		Yes		Yes	Yes			Yes		Yes	OG0003940	.	.	.	.
g182.t1	contig_1	500586	500765	+	Yes	Yes	Yes	Yes			Yes			Yes			OG0000638	.	.	.	.
g183.t1	contig_1	500919	501575	+													OG0000067	.	.	.	SSF52540;;IPR027417;P-loop containing nucleoside triphosphate hydrolase|G3DSA:3.40.50.300;;IPR027417;P-loop containing nucleoside triphosphate hydrolase|PF13671;AAA domain|PTHR13308:SF11;|PTHR13308;
g184.t1	contig_1	501918	502349	+													OG0001532	.	.	.	.
g185.t1	contig_1	502383	503882	+													OG0000027	.	.	.	Coil;
g186.t1	contig_1	503928	504161	+													OG0000448	.	.	.	.
g187.t1	contig_1	505720	505872	+	Yes	Yes		Yes	Yes					Yes		Yes	OG0000023	.	.	.	TMhelix;Region of a membrane-bound protein predicted to be embedded in the membrane.
g188.t1	contig_1	506178	506378	-	Yes	Yes	Yes	Yes			Yes			Yes		Yes	OG0000095	.	.	.	.
g189.t1	contig_1	506867	508456	-													OG0000940	.	.	.	PTHR31569;|PTHR31569:SF4;|PF10551;MULE transposase domain;IPR018289;MULE transposase domain
g190.t1	contig_1	510460	511461	-													OG0001217	Haemophilus influenzae (strain ATCC 51907 / DSM 11121 / KW20 / Rd)	P44501	2-hydroxyacid dehydrogenase homolog	PS00065;D-isomer specific 2-hydroxyacid dehydrogenases NAD-binding signature.;IPR029752;D-isomer specific 2-hydroxyacid dehydrogenase, NAD-binding domain conserved site 1|PS00671;D-isomer specific 2-hydroxyacid dehydrogenases signature 3.;IPR029753;D-isomer specific 2-hydroxyacid dehydrogenase, NAD-binding domain conserved site|SSF52283;|PF02826;D-isomer specific 2-hydroxyacid dehydrogenase, NAD …
g191.t1	contig_1	511722	512923	+													OG0018573	.	.	.	SM00195;;IPR020422;Dual specificity protein phosphatase domain|PIRSF000941;;IPR016278;Dual specificity protein phosphatase 12|PTHR10159;;IPR024950;Dual specificity phosphatase|PS50054;Dual specificity protein phosphatase family profile.;IPR020422;Dual specificity protein phosphatase domain|PF00782;Dual specificity phosphatase, catalytic domain;IPR000340;Dual specificity phosphatase, catalytic dom…
g192.t1	contig_1	512967	513727	+		Yes		Yes			Yes						OG0018574	.	.	.	G3DSA:1.10.238.10;;IPR011992;EF-hand domain pair
g193.t1	contig_1	513966	514982	-	Yes	Yes	Yes	Yes			Yes			Yes			OG0018575	.	.	.	.
g194.t1	contig_1	517159	518243	+					Yes								OG0017976	.	.	.	PTHR11157:SF17;|PTHR11157;;IPR002076;ELO family|PS01188;ELO family signature.;IPR030457;ELO family, conserved site|TMhelix;Region of a membrane-bound protein predicted to be embedded in the membrane.|PF01151;GNS1/SUR4 family;IPR002076;ELO family
g195.t1	contig_1	518538	519542	+					Yes								OG0017977	.	.	.	TMhelix;Region of a membrane-bound protein predicted to be embedded in the membrane.|PTHR11153;;IPR004686;Tricarboxylate/iron carrier|PF03820;Tricarboxylate carrier;IPR004686;Tricarboxylate/iron carrier|PTHR11153:SF14;
g196.t1	contig_1	519809	521389	+													OG0017978	.	.	.	PTHR14845;|Coil;|PTHR14845:SF0;
g197.t1	contig_1	521478	522886	-					Yes								OG0017979	.	.	.	TMhelix;Region of a membrane-bound protein predicted to be embedded in the membrane.
g198.t1	contig_1	523341	523520	+	Yes	Yes	Yes	Yes			Yes			Yes		Yes	OG0028285	.	.	.	.
g199.t1	contig_1	523628	523777	+													OG0033051	.	.	.	SSF46689;;IPR009057;Homeodomain-like|PF05225;helix-turn-helix, Psq domain;IPR007889;DNA binding HTH domain, Psq-type
g200.t1	contig_1	523829	525064	+													OG0000629	.	.	.	PTHR19303:SF213;|PF03184;DDE superfamily endonuclease;IPR004875;DDE superfamily endonuclease domain|PTHR19303;
g201.t1	contig_1	525548	527088	-													OG0017217	.	.	.	.
g202.t1	contig_1	527327	528286	+													OG0017218	Oryctolagus cuniculus	P67777	Serine/threonine-protein phosphatase 2A catalytic subunit alpha isoform	PTHR11668;|PS00125;Serine/threonine specific protein phosphatases signature.;IPR006186;Serine/threonine-specific protein phosphatase/bis(5-nucleosyl)-tetraphosphatase|PF00149;Calcineurin-like phosphoesterase;IPR004843;Calcineurin-like phosphoesterase domain, apaH type|PR00114;Serine/threonine phosphatase family signature;IPR006186;Serine/threonine-specific protein phosphatase/bis(5-nucleosyl)-tet…
g203.t1	contig_1	528580	530197	-													OG0017219	Mus musculus	Q8VD72	Tetratricopeptide repeat protein 8	PS50005;TPR repeat profile.;IPR019734;Tetratricopeptide repeat|G3DSA:1.25.40.120;|PF00515;Tetratricopeptide repeat;IPR001440;Tetratricopeptide repeat 1|G3DSA:1.25.40.10;;IPR011990;Tetratricopeptide-like helical domain|PTHR23083:SF410;|SM00028;;IPR019734;Tetratricopeptide repeat|PF13431;Tetratricopeptide repeat|SSF48452;;IPR011990;Tetratricopeptide-like helical domain|PF13432;Tetratricopeptide rep…
g204.t1	contig_1	530390	531466	+													OG0017220	.	.	.	PF02698;DUF218 domain;IPR003848;Domain of unknown function DUF218|G3DSA:3.40.50.620;;IPR014729;Rossmann-like alpha/beta/alpha sandwich fold
g205.t1	contig_1	531743	533846	-													OG0017221	.	.	.	PS00439;Acyltransferases ChoActase / COT / CPT family signature 1.;IPR000542;Acyltransferase ChoActase/COT/CPT|PF00755;Choline/Carnitine o-acyltransferase;IPR000542;Acyltransferase ChoActase/COT/CPT|PS00440;Acyltransferases ChoActase / COT / CPT family signature 2.;IPR000542;Acyltransferase ChoActase/COT/CPT|PTHR22589:SF8;|SSF52777;|PTHR22589;;IPR000542;Acyltransferase ChoActase/COT/CPT
g206.t1	contig_1	533964	534953	-					Yes								OG0017222	.	.	.	PTHR23505:SF21;|G3DSA:1.20.1250.20;|PTHR23505;|TMhelix;Region of a membrane-bound protein predicted to be embedded in the membrane.|SSF103473;;IPR020846;Major facilitator superfamily domain|PF03137;Organic Anion Transporter Polypeptide (OATP) family;IPR004156;Organic anion transporter polypeptide OATP
g207.t1	contig_1	535217	535606	+													OG0000041	.	.	.	.
g208.t1	contig_1	535955	536749	+													OG0000041	.	.	.	PTHR20956;|PTHR20956:SF5;|PF10551;MULE transposase domain;IPR018289;MULE transposase domain
g209.t1	contig_1	537069	537308	+													OG0031894	.	.	.	.
g210.t1	contig_1	537601	539073	-					Yes								OG0008485	.	.	.	PS50850;Major facilitator superfamily (MFS) profile.;IPR020846;Major facilitator superfamily domain|TMhelix;Region of a membrane-bound protein predicted to be embedded in the membrane.|PTHR23505:SF21;|SSF103473;;IPR020846;Major facilitator superfamily domain|G3DSA:1.20.1250.20;|PTHR23505;|PF07690;Major Facilitator Superfamily;IPR011701;Major facilitator superfamily
g211.t1	contig_1	539355	542233	-					Yes								OG0008484	.	.	.	TMhelix;Region of a membrane-bound protein predicted to be embedded in the membrane.|PF04083;Partial alpha/beta-hydrolase lipase region;IPR006693;Partial AB-hydrolase lipase domain|SSF53474;;IPR029058;Alpha/Beta hydrolase fold|PTHR11005;|PTHR11005:SF31;|G3DSA:3.40.50.1820;;IPR029058;Alpha/Beta hydrolase fold|PF14145;YrhK-like protein;IPR025424;YrhK domain
g212.t1	contig_1	542443	543508	-					Yes								OG0008483	.	.	.	TMhelix;Region of a membrane-bound protein predicted to be embedded in the membrane.|PF14145;YrhK-like protein;IPR025424;YrhK domain
g213.t1	contig_1	544187	546385	-													OG0008482	.	.	.	PTHR24015;|PS51375;Pentatricopeptide (PPR) repeat profile.;IPR002885;Pentatricopeptide repeat|PF01535;PPR repeat;IPR002885;Pentatricopeptide repeat|PTHR24015:SF628;|PF13812;Pentatricopeptide repeat domain;IPR002885;Pentatricopeptide repeat
g214.t1	contig_1	546560	549979	+													OG0008481	.	.	.	SM01167;|G3DSA:2.130.10.10;;IPR015943;WD40/YVTN repeat-like-containing domain|SSF50978;;IPR017986;WD40-repeat-containing domain|PTHR10856;;IPR015505;Coronin|PTHR10856:SF20;|PS50082;Trp-Asp (WD) repeats profile.;IPR001680;WD40 repeat|PF08953;Domain of unknown function (DUF1899);IPR015048;Domain of unknown function DUF1899|PF00400;WD domain, G-beta repeat;IPR001680;WD40 repeat|PS50294;Trp-Asp (WD) …
g215.t1	contig_1	550258	554304	-													OG0008480	.	.	.	Coil;
g216.t1	contig_1	554549	556216	+													OG0008479	Oryza sativa subsp. japonica	Q6YS30	DEAD-box ATP-dependent RNA helicase 5	PS51194;Superfamilies 1 and 2 helicase C-terminal domain profile.;IPR001650;Helicase, C-terminal|PS00039;DEAD-box subfamily ATP-dependent helicases signature.;IPR000629;ATP-dependent RNA helicase DEAD-box, conserved site|Coil;|PS51195;DEAD-box RNA helicase Q motif profile.;IPR014014;RNA helicase, DEAD-box type, Q motif|PTHR24031:SF215;|PF00271;Helicase conserved C-terminal domain;IPR001650;Helica…
g217.t1	contig_1	556411	557126	-													OG0008478	.	.	.	Coil;
g218.t1	contig_1	557495	559456	+	Yes	Yes	Yes	Yes			Yes						OG0005133	.	.	.	PF00561;alpha/beta hydrolase fold;IPR000073;Alpha/beta hydrolase fold-1|SSF53474;;IPR029058;Alpha/Beta hydrolase fold|G3DSA:3.40.50.1820;;IPR029058;Alpha/Beta hydrolase fold
g219.t1	contig_1	559609	560949	-													OG0005132	.	.	.	PF02171;Piwi domain;IPR003165;Piwi domain|G3DSA:3.30.420.10;;IPR012337;Ribonuclease H-like domain|PF16487;Mid domain of argonaute;IPR032473;Protein argonaute, Mid domain|PTHR22891:SF54;|SSF53098;;IPR012337;Ribonuclease H-like domain|PS50822;Piwi domain profile.;IPR003165;Piwi domain|PTHR22891;|SM00950;;IPR003165;Piwi domain|G3DSA:3.40.50.2300;
g220.t1	contig_1	561031	562593	-													OG0023127	.	.	.	PTHR22891;|SM01163;;IPR014811;Argonaute, linker 1 domain|PTHR22891:SF54;|PF16486;N-terminal domain of argonaute;IPR032474;Protein argonaute, N-terminal|PF08699;Argonaute linker 1 domain;IPR014811;Argonaute, linker 1 domain|SSF101690;;IPR003100;PAZ domain
g221.t1	contig_1	562662	563898	+													OG0008477	.	.	.	G3DSA:3.20.20.80;;IPR013781;Glycoside hydrolase, catalytic domain|PTHR10353;;IPR001360;Glycoside hydrolase family 1|PF00232;Glycosyl hydrolase family 1;IPR001360;Glycoside hydrolase family 1|PTHR10353:SF80;|SSF51445;;IPR017853;Glycoside hydrolase superfamily
g222.t1	contig_1	564036	565578	-													OG0023126	.	.	.	PF00406;Adenylate kinase|G3DSA:2.30.29.30;;IPR011993;PH domain-like|PTHR23359;;IPR000850;Adenylate kinase/UMP-CMP kinase|G3DSA:3.40.50.300;;IPR027417;P-loop containing nucleoside triphosphate hydrolase|SSF52540;;IPR027417;P-loop containing nucleoside triphosphate hydrolase|PR00094;Adenylate kinase signature;IPR000850;Adenylate kinase/UMP-CMP kinase|MF_00235;Adenylate kinase [adk].;IPR000850;Adeny…
g223.t1	contig_1	565797	567719	+				Yes	Yes								OG0005131	.	.	.	PS00653;Glycosyl hydrolases family 1 N-terminal signature.;IPR033132;Glycosyl hydrolases family 1, N-terminal conserved site|PTHR10353:SF80;|G3DSA:3.20.20.80;;IPR013781;Glycoside hydrolase, catalytic domain|PTHR10353;;IPR001360;Glycoside hydrolase family 1|PF00232;Glycosyl hydrolase family 1;IPR001360;Glycoside hydrolase family 1|SSF51445;;IPR017853;Glycoside hydrolase superfamily|PR00131;Glycosy…
g224.t1	contig_1	568025	569788	+	Yes	Yes	Yes	Yes	Yes								OG0008476	.	.	.	PF00232;Glycosyl hydrolase family 1;IPR001360;Glycoside hydrolase family 1|TMhelix;Region of a membrane-bound protein predicted to be embedded in the membrane.|PTHR10353;;IPR001360;Glycoside hydrolase family 1|PR00131;Glycosyl hydrolase family 1 signature;IPR001360;Glycoside hydrolase family 1|G3DSA:3.20.20.80;;IPR013781;Glycoside hydrolase, catalytic domain|PTHR10353:SF55;|SSF51445;;IPR017853;Gl…
g225.t1	contig_1	572323	579241	+													OG0019582	Oryza sativa subsp. japonica	Q7Y001	Protein argonaute 12	SSF53098;;IPR012337;Ribonuclease H-like domain|SSF101690;;IPR003100;PAZ domain|PF16486;N-terminal domain of argonaute;IPR032474;Protein argonaute, N-terminal|G3DSA:3.30.420.10;;IPR012337;Ribonuclease H-like domain|PTHR22891:SF54;|SM00949;;IPR003100;PAZ domain|PTHR22891;|PS50821;PAZ domain profile.;IPR003100;PAZ domain|SM00950;;IPR003165;Piwi domain|G3DSA:2.170.260.10;|PF02171;Piwi domain;IPR00316…
g226.t1	contig_1	579667	583587	+													OG0005130	Oryza sativa subsp. japonica	Q69VD5	Protein argonaute PNH1	PF16487;Mid domain of argonaute;IPR032473;Protein argonaute, Mid domain|PTHR22891;|PS50821;PAZ domain profile.;IPR003100;PAZ domain|PTHR22891:SF54;|SM01163;;IPR014811;Argonaute, linker 1 domain|PF02170;PAZ domain;IPR003100;PAZ domain|SM00950;;IPR003165;Piwi domain|PF16488;Argonaute linker 2 domain;IPR032472;Argonaute linker 2 domain|G3DSA:2.170.260.10;|PF08699;Argonaute linker 1 domain;IPR014811;…
g227.t1	contig_1	583794	586508	-													OG0008475	.	.	.	.
g228.t1	contig_1	586711	588003	+													OG0008474	.	.	.	Coil;
g229.t1	contig_1	588157	588834	-					Yes								OG0008473	.	.	.	TMhelix;Region of a membrane-bound protein predicted to be embedded in the membrane.|PTHR11266:SF40;|PF04117;Mpv17 / PMP22 family;IPR007248;Mpv17/PMP22|PTHR11266;;IPR007248;Mpv17/PMP22
g230.t1	contig_1	591185	592513	+													OG0000919	.	.	.	SSF56349;;IPR011010;DNA breaking-rejoining enzyme, catalytic core|G3DSA:1.10.443.10;;IPR013762;Integrase-like, catalytic domain
g231.t1	contig_1	594706	594906	-													OG0002594	.	.	.	.
g232.t1	contig_1	595664	596149	-													OG0000279	.	.	.	.
g233.t1	contig_1	596732	597268	+													OG0024029	.	.	.	G3DSA:2.40.50.90;;IPR016071;Staphylococcal nuclease (SNase-like), OB-fold|SSF50199;;IPR016071;Staphylococcal nuclease (SNase-like), OB-fold|PTHR12302;|PTHR12302:SF2;;IPR030481;Staphylococcal nuclease domain-containing protein 1
g234.t1	contig_1	597299	597583	+													OG0025900	.	.	.	.
g235.t1	contig_1	598615	599635	+													OG0014752	.	.	.	PTHR21428;;IPR009244;Mediator complex, subunit Med7|PF05983;MED7 protein;IPR009244;Mediator complex, subunit Med7|PTHR21428:SF11;|SSF140718;
g236.t1	contig_1	599874	601314	-													OG0014751	.	.	.	PF01363;FYVE zinc finger;IPR000306;FYVE zinc finger|SM00064;;IPR000306;FYVE zinc finger|SSF57903;;IPR011011;Zinc finger, FYVE/PHD-type|PTHR15629:SF2;|PF04366;Las17-binding protein actin regulator;IPR007461;Ysc84 actin-binding domain|PTHR15629;|PS50178;Zinc finger FYVE/FYVE-related type profile.;IPR017455;Zinc finger, FYVE-related|G3DSA:3.30.40.10;;IPR013083;Zinc finger, RING/FYVE/PHD-type
g237.t1	contig_1	601682	602605	-													OG0001463	.	.	.	PTHR21277;|PF12767;Transcriptional regulator of RNA polII, SAGA, subunit;IPR024738;Transcriptional coactivator Hfi1/Transcriptional adapter 1
g237.t2	contig_1	601682	602605	-													OG0001463	.	.	.	PTHR21277;|PF12767;Transcriptional regulator of RNA polII, SAGA, subunit;IPR024738;Transcriptional coactivator Hfi1/Transcriptional adapter 1
g238.t1	contig_1	608130	608426	-													OG0024028	.	.	.	.
g239.t1	contig_1	608542	608970	+													OG0014750	.	.	.	.
g240.t1	contig_1	611382	612026	+													OG0024027	.	.	.	.
g241.t1	contig_1	612143	612775	+													OG0000333	.	.	.	PF03732;Retrotransposon gag protein;IPR005162;Retrotransposon gag domain
g242.t1	contig_1	612931	613284	-													OG0031895	.	.	.	.
g243.t1	contig_1	613650	614351	+													OG0017016	.	.	.	PS00141;Eukaryotic and viral aspartyl proteases active site.;IPR001969;Aspartic peptidase, active site|PS50175;Aspartyl protease, retroviral-type family profile.;IPR001995;Peptidase A2A, retrovirus, catalytic|PF13650;Aspartyl protease|SSF50630;;IPR021109;Aspartic peptidase domain
g244.t1	contig_1	614523	614705	+													OG0039176	.	.	.	.
g245.t1	contig_1	614961	615536	+													OG0001103	.	.	.	PTHR24559;|SSF56672;|PTHR24559:SF186;|G3DSA:3.10.10.10;
g246.t1	contig_1	616453	617334	+													OG0002014	.	.	.	G3DSA:3.30.420.10;;IPR012337;Ribonuclease H-like domain|SSF53098;;IPR012337;Ribonuclease H-like domain|PF13456;Reverse transcriptase-like|SSF56672;
g247.t1	contig_1	618339	619478	+													OG0000249	.	.	.	G3DSA:3.30.420.10;;IPR012337;Ribonuclease H-like domain|PS50994;Integrase catalytic domain profile.;IPR001584;Integrase, catalytic core|G3DSA:2.40.50.40;|PTHR24559:SF208;|PTHR24559;|PF00665;Integrase core domain;IPR001584;Integrase, catalytic core|SM00298;;IPR000953;Chromo/chromo shadow domain|PF00385;Chromo (CHRromatin Organisation MOdifier) domain;IPR023780;Chromo domain|SSF53098;;IPR012337;Rib…
g248.t1	contig_1	619985	620470	-													OG0024392	.	.	.	.
g249.t1	contig_1	621150	621407	+													OG0000439	.	.	.	.
g250.t1	contig_1	621756	621926	+													OG0000439	.	.	.	.
g251.t1	contig_1	623415	624605	-						Yes							OG0023509	.	.	.	.
g252.t1	contig_1	624720	625481	-													OG0000564	.	.	.	Coil;
g253.t1	contig_1	625501	625644	+													OG0039177	.	.	.	.
g254.t1	contig_1	625723	626007	-	Yes	Yes		Yes		Yes	Yes	Yes		Yes		Yes	OG0025663	.	.	.	.
g255.t1	contig_1	627064	627531	+													OG0011465	.	.	.	.
g256.t1	contig_1	638369	638563	-													OG0030220	.	.	.	.
g257.t1	contig_1	638715	639086	-													OG0030220	.	.	.	PF07727;Reverse transcriptase (RNA-dependent DNA polymerase);IPR013103;Reverse transcriptase, RNA-dependent DNA polymerase|PTHR11439:SF185;|PTHR11439;
g258.t1	contig_1	645800	646111	-													OG0028531	.	.	.	.
g259.t1	contig_1	648059	649093	+													OG0001953	.	.	.	Coil;
g260.t1	contig_1	649232	649777	-													OG0002602	.	.	.	PF13359;DDE superfamily endonuclease;IPR027806;Harbinger transposase-derived nuclease domain|PTHR22930:SF6;|PTHR22930;
g261.t1	contig_1	650216	650911	+													OG0000014	.	.	.	SSF57756;;IPR001878;Zinc finger, CCHC-type|G3DSA:4.10.60.10;;IPR001878;Zinc finger, CCHC-type|PF03732;Retrotransposon gag protein;IPR005162;Retrotransposon gag domain|PF00098;Zinc knuckle;IPR001878;Zinc finger, CCHC-type|SM00343;;IPR001878;Zinc finger, CCHC-type|PS50158;Zinc finger CCHC-type profile.;IPR001878;Zinc finger, CCHC-type
g262.t1	contig_1	651220	651423	-			Yes				Yes	Yes				Yes	OG0005268	.	.	.	.
g263.t1	contig_1	652864	653271	+													OG0004581	.	.	.	PTHR24559;|SSF56672;|G3DSA:3.30.70.270;|PTHR24559:SF201;|PF00078;Reverse transcriptase (RNA-dependent DNA polymerase);IPR000477;Reverse transcriptase domain
g264.t1	contig_1	655334	655882	-													OG0039178	.	.	.	.
g265.t1	contig_1	656228	656839	-													OG0026279	.	.	.	.
g266.t1	contig_1	659432	661008	+													OG0026278	.	.	.	.
g267.t1	contig_1	661716	662102	-													OG0025690	.	.	.	.
g268.t1	contig_1	662482	662817	+													OG0031578	.	.	.	.
g269.t1	contig_1	664092	664487	-													OG0030999	.	.	.	.
g270.t1	contig_1	666652	666843	-	Yes	Yes	Yes	Yes		Yes	Yes			Yes		Yes	OG0016565	.	.	.	.
g271.t1	contig_1	669026	669121	+													OG0039179	.	.	.	.
g272.t1	contig_1	669613	670134	+													OG0016564	.	.	.	.
g273.t1	contig_1	671562	671738	-													OG0004109	.	.	.	.
g274.t1	contig_1	673699	673890	+													OG0016563	.	.	.	Coil;
g275.t1	contig_1	676585	676728	+													OG0001818	.	.	.	.
g276.t1	contig_1	677741	678184	-													OG0020669	.	.	.	PF13976;GAG-pre-integrase domain;IPR025724;GAG-pre-integrase domain
g277.t1	contig_1	679012	679323	-													OG0003145	.	.	.	PF14223;gag-polypeptide of LTR copia-type|Coil;
g278.t1	contig_1	681599	682217	+													OG0022214	.	.	.	.
g279.t1	contig_1	684158	684667	-													OG0022213	.	.	.	.
g280.t1	contig_1	689580	693277	+													OG0015045	Mus musculus	Q8CJG0	Protein argonaute-2	PTHR22891;|PF02170;PAZ domain;IPR003100;PAZ domain|SM01163;;IPR014811;Argonaute, linker 1 domain|PS50821;PAZ domain profile.;IPR003100;PAZ domain|PF16487;Mid domain of argonaute;IPR032473;Protein argonaute, Mid domain|PTHR22891:SF54;|G3DSA:3.40.50.2300;|SSF53098;;IPR012337;Ribonuclease H-like domain|PS50822;Piwi domain profile.;IPR003165;Piwi domain|G3DSA:3.30.420.10;;IPR012337;Ribonuclease H-lik…
g281.t1	contig_1	694326	696068	-	Yes	Yes	Yes	Yes	Yes								OG0019262	Arabidopsis thaliana	Q9FLU8	Beta-glucosidase 32	PS00653;Glycosyl hydrolases family 1 N-terminal signature.;IPR033132;Glycosyl hydrolases family 1, N-terminal conserved site|TMhelix;Region of a membrane-bound protein predicted to be embedded in the membrane.|PTHR10353;;IPR001360;Glycoside hydrolase family 1|G3DSA:3.20.20.80;;IPR013781;Glycoside hydrolase, catalytic domain|PTHR10353:SF55;|SSF51445;;IPR017853;Glycoside hydrolase superfamily|PR001…
g282.t1	contig_1	696795	698528	+	Yes	Yes	Yes	Yes	Yes								OG0019261	Oryza sativa subsp. japonica	Q0DA21	Beta-glucosidase 25	PR00131;Glycosyl hydrolase family 1 signature;IPR001360;Glycoside hydrolase family 1|SSF51445;;IPR017853;Glycoside hydrolase superfamily|PTHR10353:SF55;|PF00232;Glycosyl hydrolase family 1;IPR001360;Glycoside hydrolase family 1|TMhelix;Region of a membrane-bound protein predicted to be embedded in the membrane.|PS00653;Glycosyl hydrolases family 1 N-terminal signature.;IPR033132;Glycosyl hydrolas…
g283.t1	contig_1	698775	700769	+	Yes	Yes	Yes	Yes	Yes								OG0015478	.	.	.	PR00131;Glycosyl hydrolase family 1 signature;IPR001360;Glycoside hydrolase family 1|PF00232;Glycosyl hydrolase family 1;IPR001360;Glycoside hydrolase family 1|PTHR10353;;IPR001360;Glycoside hydrolase family 1|G3DSA:3.20.20.80;;IPR013781;Glycoside hydrolase, catalytic domain|PS00653;Glycosyl hydrolases family 1 N-terminal signature.;IPR033132;Glycosyl hydrolases family 1, N-terminal conserved sit…
g284.t1	contig_1	701144	702817	+					Yes								OG0015477	.	.	.	G3DSA:3.20.20.80;;IPR013781;Glycoside hydrolase, catalytic domain|SSF51445;;IPR017853;Glycoside hydrolase superfamily|PS00653;Glycosyl hydrolases family 1 N-terminal signature.;IPR033132;Glycosyl hydrolases family 1, N-terminal conserved site|PTHR10353:SF64;|TMhelix;Region of a membrane-bound protein predicted to be embedded in the membrane.|PTHR10353;;IPR001360;Glycoside hydrolase family 1|PF002…
g285.t1	contig_1	703399	705108	+	Yes	Yes	Yes	Yes	Yes								OG0015476	Arabidopsis thaliana	Q9FLU8	Beta-glucosidase 32	PR00131;Glycosyl hydrolase family 1 signature;IPR001360;Glycoside hydrolase family 1|PS00653;Glycosyl hydrolases family 1 N-terminal signature.;IPR033132;Glycosyl hydrolases family 1, N-terminal conserved site|SSF51445;;IPR017853;Glycoside hydrolase superfamily|PTHR10353:SF64;|PF00232;Glycosyl hydrolase family 1;IPR001360;Glycoside hydrolase family 1|TMhelix;Region of a membrane-bound protein pre…
g286.t1	contig_1	706190	706792	+													OG0024120	.	.	.	G3DSA:1.10.575.10;;IPR008947;Phospholipase C/P1 nuclease domain
g287.t1	contig_1	706867	709140	-													OG0004716	.	.	.	PTHR24347:SF1;|PTHR24347;;IPR020636;Calcium/calmodulin-dependent/calcium-dependent protein kinase|PS00107;Protein kinases ATP-binding region signature.;IPR017441;Protein kinase, ATP binding site|SM00220;;IPR000719;Protein kinase domain|SSF56112;;IPR011009;Protein kinase-like domain|PS50011;Protein kinase domain profile.;IPR000719;Protein kinase domain|PS51257;Prokaryotic membrane lipoprotein lipi…
g288.t1	contig_1	709353	710783	-													OG0003129	.	.	.	.
g288.t2	contig_1	709353	710783	-													OG0003129	.	.	.	.
g289.t1	contig_1	711133	711566	-					Yes								OG0015475	.	.	.	TMhelix;Region of a membrane-bound protein predicted to be embedded in the membrane.
g290.t1	contig_1	711908	712411	+					Yes								OG0015474	.	.	.	PTHR10978:SF5;|TMhelix;Region of a membrane-bound protein predicted to be embedded in the membrane.|G3DSA:1.20.1300.10;|PF01127;Succinate dehydrogenase/Fumarate reductase transmembrane subunit;IPR000701;Succinate dehydrogenase/Fumarate reductase, transmembrane subunit|PTHR10978;|SSF81343;
g291.t1	contig_1	713264	713632	-		Yes		Yes			Yes	Yes				Yes	OG0024119	.	.	.	PS51257;Prokaryotic membrane lipoprotein lipid attachment site profile.
g292.t1	contig_1	714849	715592	+													OG0013162	.	.	.	PS00028;Zinc finger C2H2 type domain signature.;IPR007087;Zinc finger, C2H2|PTHR24409;|PS50157;Zinc finger C2H2 type domain profile.;IPR007087;Zinc finger, C2H2|G3DSA:3.30.160.60;;IPR013087;Zinc finger C2H2-type/integrase DNA-binding domain|SSF57667;|SM00355;;IPR015880;Zinc finger, C2H2-like|PF13894;C2H2-type zinc finger
g293.t1	contig_1	717929	718756	+													OG0013163	.	.	.	PTHR24409;|PS00028;Zinc finger C2H2 type domain signature.;IPR007087;Zinc finger, C2H2|SM00355;;IPR015880;Zinc finger, C2H2-like|PF00096;Zinc finger, C2H2 type;IPR007087;Zinc finger, C2H2|G3DSA:3.30.160.60;;IPR013087;Zinc finger C2H2-type/integrase DNA-binding domain|PS50157;Zinc finger C2H2 type domain profile.;IPR007087;Zinc finger, C2H2|SSF57667;
g294.t1	contig_1	719303	720175	+													OG0013164	.	.	.	PS51476;Proteasome beta-type subunit profile.;IPR023333;Proteasome B-type subunit|G3DSA:3.60.20.10;;IPR029055;Nucleophile aminohydrolases, N-terminal|PTHR11599;|PF00227;Proteasome subunit;IPR001353;Proteasome, subunit alpha/beta|PS00854;Proteasome beta-type subunits signature.;IPR016050;Proteasome beta-type subunit, conserved site|SSF56235;;IPR029055;Nucleophile aminohydrolases, N-terminal|PR0014…
g295.t1	contig_1	720428	722498	-													OG0013165	.	.	.	PTHR13308;|PS50828;Smr domain profile.;IPR002625;Smr domain|SM00463;;IPR002625;Smr domain|PF01713;Smr domain;IPR002625;Smr domain|SSF160443;;IPR002625;Smr domain|PS50103;Zinc finger C3H1-type profile.;IPR000571;Zinc finger, CCCH-type|SM01162;;IPR013899;Domain of unknown function DUF1771|SM00356;;IPR000571;Zinc finger, CCCH-type|SSF90229;;IPR000571;Zinc finger, CCCH-type|PF08590;Domain of unknown …
g296.t1	contig_1	723489	724508	-	Yes	Yes		Yes			Yes			Yes			OG0013166	.	.	.	PF02265;S1/P1 Nuclease;IPR003154;S1/P1 nuclease|PTHR33146:SF5;|PTHR33146;|G3DSA:1.10.575.10;;IPR008947;Phospholipase C/P1 nuclease domain|SSF48537;;IPR008947;Phospholipase C/P1 nuclease domain
g297.t1	contig_1	724906	727160	-													OG0013167	.	.	.	Coil;|PTHR21694;|PTHR21694:SF26;
g298.t1	contig_1	728312	728924	+													OG0013168	.	.	.	Coil;|SSF57997;
g299.t1	contig_1	729014	729784	-													OG0013169	.	.	.	.
g300.t1	contig_1	729958	731662	+													OG0013170	Arabidopsis thaliana	Q9SII8	Ubiquitin domain-containing protein DSK2b	PF00627;UBA/TS-N domain;IPR015940;Ubiquitin-associated domain|G3DSA:1.10.8.10;|PS50053;Ubiquitin domain profile.;IPR000626;Ubiquitin domain|G3DSA:3.10.20.90;|SM00165;;IPR015940;Ubiquitin-associated domain|SSF54236;;IPR029071;Ubiquitin-related domain|PS00299;Ubiquitin domain signature.;IPR019954;Ubiquitin conserved site|PF00240;Ubiquitin family;IPR000626;Ubiquitin domain|PTHR10677;;IPR015496;Ubiqu…
g301.t1	contig_1	731953	732412	-													OG0023779	.	.	.	PTHR22891:SF54;|G3DSA:3.30.420.10;;IPR012337;Ribonuclease H-like domain|PTHR22891;|SSF53098;;IPR012337;Ribonuclease H-like domain|PS50822;Piwi domain profile.;IPR003165;Piwi domain|PF02171;Piwi domain;IPR003165;Piwi domain
g302.t1	contig_1	732448	736233	-													OG0003097	.	.	.	PF02171;Piwi domain;IPR003165;Piwi domain|PS50821;PAZ domain profile.;IPR003100;PAZ domain|PF16488;Argonaute linker 2 domain;IPR032472;Argonaute linker 2 domain|PTHR22891;|SSF53098;;IPR012337;Ribonuclease H-like domain|PTHR22891:SF54;|PF16487;Mid domain of argonaute;IPR032473;Protein argonaute, Mid domain|G3DSA:3.40.50.2300;|PF16486;N-terminal domain of argonaute;IPR032474;Protein argonaute, N-te…
g303.t1	contig_1	737104	737408	-													OG0013171	.	.	.	.
g304.t1	contig_1	738756	742877	-					Yes								OG0001065	Arabidopsis thaliana	Q9XIE2	ABC transporter G family member 36	PF01061;ABC-2 type transporter;IPR013525;ABC-2 type transporter|PTHR19241:SF166;|TMhelix;Region of a membrane-bound protein predicted to be embedded in the membrane.|PTHR19241;|PF06422;CDR ABC transporter;IPR010929;CDR ABC transporter|PS50893;ATP-binding cassette, ABC transporter-type domain profile.;IPR003439;ABC transporter-like|SM00382;;IPR003593;AAA+ ATPase domain|G3DSA:3.40.50.300;;IPR027417…
g305.t1	contig_1	750242	754363	+					Yes								OG0001065	Arabidopsis thaliana	Q9XIE2	ABC transporter G family member 36	PF01061;ABC-2 type transporter;IPR013525;ABC-2 type transporter|PTHR19241:SF166;|TMhelix;Region of a membrane-bound protein predicted to be embedded in the membrane.|PTHR19241;|PF06422;CDR ABC transporter;IPR010929;CDR ABC transporter|PS50893;ATP-binding cassette, ABC transporter-type domain profile.;IPR003439;ABC transporter-like|SM00382;;IPR003593;AAA+ ATPase domain|G3DSA:3.40.50.300;;IPR027417…
g306.t1	contig_1	755183	760480	+													OG0008069	.	.	.	SSF48371;;IPR016024;Armadillo-type fold
g307.t1	contig_1	760985	762755	-													OG0033052	.	.	.	PS51450;Leucine-rich repeat profile.;IPR001611;Leucine-rich repeat|SM00365;|PF14580;Leucine-rich repeat|SSF52058;;IPR032675;Leucine-rich repeat domain, L domain-like|PTHR24365;|G3DSA:3.80.10.10;;IPR032675;Leucine-rich repeat domain, L domain-like
g308.t1	contig_1	763053	764267	+													OG0008068	.	.	.	Coil;|G3DSA:1.10.238.10;;IPR011992;EF-hand domain pair|SSF47473;;IPR011992;EF-hand domain pair
g309.t1	contig_1	764335	778616	-													OG0008067	.	.	.	SSF81296;;IPR014756;Immunoglobulin E-set|G3DSA:2.60.40.150;;IPR000008;C2 domain|PS50004;C2 domain profile.;IPR000008;C2 domain|PF01833;IPT/TIG domain;IPR002909;IPT domain|SM00429;;IPR002909;IPT domain|PF00168;C2 domain;IPR000008;C2 domain|SSF49562;;IPR000008;C2 domain|G3DSA:2.60.40.10;;IPR013783;Immunoglobulin-like fold|SM00239;;IPR000008;C2 domain
g310.t1	contig_1	779510	779830	-													OG0008066	.	.	.	.
g311.t1	contig_1	780488	780858	+													OG0000772	.	.	.	PF06058;Dcp1-like decapping family;IPR010334;mRNA-decapping enzyme subunit 1|G3DSA:2.30.29.30;;IPR011993;PH domain-like
g312.t1	contig_1	781656	781988	-													OG0023223	.	.	.	.
g313.t1	contig_1	784172	784447	+													OG0008065	.	.	.	.
g314.t1	contig_1	788615	789682	+													OG0000002	.	.	.	SSF57756;;IPR001878;Zinc finger, CCHC-type|PF03732;Retrotransposon gag protein;IPR005162;Retrotransposon gag domain|SM00343;;IPR001878;Zinc finger, CCHC-type|PS50158;Zinc finger CCHC-type profile.;IPR001878;Zinc finger, CCHC-type|G3DSA:4.10.60.10;;IPR001878;Zinc finger, CCHC-type
g315.t1	contig_1	790078	791139	+													OG0001676	.	.	.	.
g316.t1	contig_1	791462	791689	-													OG0039180	.	.	.	.
g317.t1	contig_1	792838	792969	-													OG0000035	.	.	.	.
g318.t1	contig_1	793791	794216	-													OG0000011	.	.	.	Coil;
g319.t1	contig_1	794814	795674	-													OG0000008	.	.	.	.
g320.t1	contig_1	800294	800518	-								Yes					OG0028656	.	.	.	.
g321.t1	contig_1	803055	803270	-	Yes	Yes			Yes	Yes				Yes		Yes	OG0026902	.	.	.	TMhelix;Region of a membrane-bound protein predicted to be embedded in the membrane.
g322.t1	contig_1	812475	812693	-													OG0002350	.	.	.	.
g323.t1	contig_1	813247	814284	-													OG0007645	.	.	.	PF14244;gag-polypeptide of LTR copia-type;IPR029472;Gag-polypeptide of LTR copia-type|Coil;|PF14223;gag-polypeptide of LTR copia-type
g324.t1	contig_1	817341	817694	-													OG0031896	.	.	.	G3DSA:3.30.420.10;;IPR012337;Ribonuclease H-like domain|SSF53098;;IPR012337;Ribonuclease H-like domain
g325.t1	contig_1	825594	825815	+	Yes		Yes	Yes			Yes	Yes				Yes	OG0007644	.	.	.	.
g326.t1	contig_1	827324	827626	-													OG0019799	.	.	.	.
g327.t1	contig_1	828039	828140	-													OG0031897	.	.	.	.
g328.t1	contig_1	830785	831432	+													OG0019798	.	.	.	.
g329.t1	contig_1	831706	832008	-			Yes				Yes			Yes		Yes	OG0028479	.	.	.	.
g330.t1	contig_1	833254	833520	+													OG0025240	.	.	.	.
g331.t1	contig_1	837293	837586	-	Yes	Yes	Yes	Yes	Yes	Yes		Yes				Yes	OG0023042	.	.	.	TMhelix;Region of a membrane-bound protein predicted to be embedded in the membrane.
g332.t1	contig_1	837789	837974	-	Yes	Yes	Yes				Yes			Yes		Yes	OG0007643	.	.	.	.
g333.t1	contig_1	839221	839601	+	Yes	Yes			Yes			Yes				Yes	OG0007642	.	.	.	TMhelix;Region of a membrane-bound protein predicted to be embedded in the membrane.
g334.t1	contig_1	842448	842657	-					Yes								OG0007641	.	.	.	TMhelix;Region of a membrane-bound protein predicted to be embedded in the membrane.
g335.t1	contig_1	846762	846944	+	Yes	Yes	Yes	Yes			Yes			Yes		Yes	OG0023041	.	.	.	.
g336.t1	contig_1	860972	861283	+								Yes					OG0021513	.	.	.	.
g337.t1	contig_1	862634	866871	+					Yes								OG0013040	.	.	.	PS50097;BTB domain profile.;IPR000210;BTB/POZ domain|PTHR22870;|PS00626;Regulator of chromosome condensation (RCC1) signature 2.;IPR000408;Regulator of chromosome condensation, RCC1|SSF54695;;IPR011333;SKP1/BTB/POZ domain|PS50012;Regulator of chromosome condensation (RCC1) repeat profile.;IPR000408;Regulator of chromosome condensation, RCC1|PTHR22870:SF181;|SM00225;;IPR000210;BTB/POZ domain|G3DSA…
g338.t1	contig_1	866992	868176	-													OG0013039	.	.	.	Coil;
g339.t1	contig_1	869158	869499	-													OG0003698	.	.	.	G3DSA:3.40.50.300;;IPR027417;P-loop containing nucleoside triphosphate hydrolase|PTHR19241;|SSF52540;;IPR027417;P-loop containing nucleoside triphosphate hydrolase|PTHR19241:SF275;
g340.t1	contig_1	869563	869880	-													OG0003698	.	.	.	G3DSA:3.40.50.300;;IPR027417;P-loop containing nucleoside triphosphate hydrolase|PTHR19241;|PF00005;ABC transporter;IPR003439;ABC transporter-like|SSF52540;;IPR027417;P-loop containing nucleoside triphosphate hydrolase
g341.t1	contig_1	870009	871212	-													OG0013038	.	.	.	PS50222;EF-hand calcium-binding domain profile.;IPR002048;EF-hand domain|PTHR10891;|PTHR10891:SF588;|PS00018;EF-hand calcium-binding domain.;IPR018247;EF-Hand 1, calcium-binding site|G3DSA:1.10.238.10;;IPR011992;EF-hand domain pair|SSF47473;;IPR011992;EF-hand domain pair|SM00054;;IPR002048;EF-hand domain|PF13499;EF-hand domain pair;IPR002048;EF-hand domain
g342.t1	contig_1	871430	871788	-													OG0013037	.	.	.	.
g343.t1	contig_1	871945	874306	+													OG0002198	.	.	.	PF12796;Ankyrin repeats (3 copies);IPR020683;Ankyrin repeat-containing domain|PTHR24176;|PS50297;Ankyrin repeat region circular profile.;IPR020683;Ankyrin repeat-containing domain|G3DSA:1.25.40.20;;IPR020683;Ankyrin repeat-containing domain|SM00248;;IPR002110;Ankyrin repeat|PS50088;Ankyrin repeat profile.;IPR002110;Ankyrin repeat|Coil;|SSF48403;;IPR020683;Ankyrin repeat-containing domain
g344.t1	contig_1	874360	879106	-				Yes	Yes			Yes					OG0013036	Arabidopsis thaliana	Q9SKX0	ABC transporter C family member 13	PS50929;ABC transporter integral membrane type-1 fused domain profile.;IPR011527;ABC transporter type 1, transmembrane domain|G3DSA:3.40.50.300;;IPR027417;P-loop containing nucleoside triphosphate hydrolase|SSF52540;;IPR027417;P-loop containing nucleoside triphosphate hydrolase|PF00005;ABC transporter;IPR003439;ABC transporter-like|PS00211;ABC transporters family signature.;IPR017871;ABC transpor…
g345.t1	contig_1	880108	881898	-					Yes								OG0013035	.	.	.	TMhelix;Region of a membrane-bound protein predicted to be embedded in the membrane.|SSF103473;;IPR020846;Major facilitator superfamily domain|PTHR31585;|PF03092;BT1 family;IPR004324;Folate-biopterin transporter|PTHR31585:SF5;
g346.t1	contig_1	882986	884072	+					Yes								OG0013034	.	.	.	TMhelix;Region of a membrane-bound protein predicted to be embedded in the membrane.|PF01529;DHHC palmitoyltransferase;IPR001594;Zinc finger, DHHC-type, palmitoyltransferase|PTHR22883;|PS50216;Zinc finger DHHC-type profile.;IPR001594;Zinc finger, DHHC-type, palmitoyltransferase
g347.t1	contig_1	884920	885102	-	Yes	Yes	Yes	Yes			Yes			Yes		Yes	OG0000726	.	.	.	.
g348.t1	contig_1	885251	885370	-													OG0036411	.	.	.	.
g349.t1	contig_1	887686	889728	+													OG0011849	.	.	.	PTHR12358;|SSF111331;;IPR016064;NAD kinase/diacylglycerol kinase-like domain|PS50146;DAG-kinase catalytic (DAGKc) domain profile.;IPR001206;Diacylglycerol kinase, catalytic domain|PTHR12358:SF46;|PF00781;Diacylglycerol kinase catalytic domain;IPR001206;Diacylglycerol kinase, catalytic domain
g350.t1	contig_1	891213	894244	+													OG0005290	Saccharomyces cerevisiae (strain ATCC 204508 / S288c)	P12688	Serine/threonine-protein kinase YPK1	SM00133;;IPR000961;AGC-kinase, C-terminal|PS50011;Protein kinase domain profile.;IPR000719;Protein kinase domain|PF01363;FYVE zinc finger;IPR000306;FYVE zinc finger|PF00433;Protein kinase C terminal domain;IPR017892;Protein kinase, C-terminal|PF09757;Arb2 domain;IPR019154;Arb2 domain|PF00069;Protein kinase domain;IPR000719;Protein kinase domain|G3DSA:3.30.200.20;|PS00108;Serine/Threonine protein …
g351.t1	contig_1	894261	894368	+													OG0039181	.	.	.	.
g352.t1	contig_1	895149	896788	+													OG0011848	.	.	.	Coil;
g353.t1	contig_1	896850	900120	-													OG0011847	.	.	.	PS50119;Zinc finger B-box type profile.;IPR000315;B-box-type zinc finger|Coil;|PTHR23339:SF70;|G3DSA:3.90.190.10;;IPR029021;Protein-tyrosine phosphatase-like|PTHR23339;|SSF52799;;IPR029021;Protein-tyrosine phosphatase-like
g354.t1	contig_1	900559	900738	+	Yes	Yes		Yes		Yes	Yes			Yes		Yes	OG0011846	.	.	.	.
g355.t1	contig_1	900755	903520	-													OG0011845	.	.	.	PS50089;Zinc finger RING-type profile.;IPR001841;Zinc finger, RING-type|PTHR12603;|PF00076;RNA recognition motif. (a.k.a. RRM, RBD, or RNP domain);IPR000504;RNA recognition motif domain|PS50103;Zinc finger C3H1-type profile.;IPR000571;Zinc finger, CCCH-type|SSF54928;;IPR012677;Nucleotide-binding alpha-beta plait domain|PF14570;RING/Ubox like zinc-binding domain|G3DSA:3.30.70.330;;IPR012677;Nucleo…
g356.t1	contig_1	904163	904933	+													OG0011844	.	.	.	.
g357.t1	contig_1	905035	907497	-													OG0011843	.	.	.	Coil;
g358.t1	contig_1	907894	910150	-													OG0011842	.	.	.	PTHR12854;|SM01272;;IPR009604;LsmAD domain|PTHR12854:SF7;|PF06741;LsmAD domain;IPR009604;LsmAD domain|PF14438;Ataxin 2 SM domain;IPR025852;Ataxin 2, SM domain
g359.t1	contig_1	910474	914581	-													OG0005289	.	.	.	Coil;|PTHR24144;|PS50297;Ankyrin repeat region circular profile.;IPR020683;Ankyrin repeat-containing domain|G3DSA:1.25.40.20;;IPR020683;Ankyrin repeat-containing domain|SSF48403;;IPR020683;Ankyrin repeat-containing domain
g360.t1	contig_1	915101	915780	+					Yes								OG0022784	.	.	.	TMhelix;Region of a membrane-bound protein predicted to be embedded in the membrane.
g361.t1	contig_1	916025	917101	+													OG0003898	.	.	.	SSF56112;;IPR011009;Protein kinase-like domain|PS50011;Protein kinase domain profile.;IPR000719;Protein kinase domain|PF07714;Protein tyrosine kinase;IPR001245;Serine-threonine/tyrosine-protein kinase catalytic domain|G3DSA:3.30.200.20;|G3DSA:1.10.510.10;|PTHR23257;
g362.t1	contig_1	921899	922594	+													OG0000736	.	.	.	.
g363.t1	contig_1	922689	923435	-	Yes	Yes	Yes	Yes			Yes						OG0019147	.	.	.	.
g364.t1	contig_1	923724	924944	-													OG0019148	.	.	.	Coil;
g365.t1	contig_1	926203	927678	-													OG0006040	.	.	.	SSF56672;|PF07727;Reverse transcriptase (RNA-dependent DNA polymerase);IPR013103;Reverse transcriptase, RNA-dependent DNA polymerase|PTHR11439;
g366.t1	contig_1	929498	930532	-													OG0022617	.	.	.	.
g367.t1	contig_1	930796	932115	-													OG0005799	.	.	.	.
g368.t1	contig_1	935317	935484	-	Yes	Yes	Yes	Yes			Yes			Yes		Yes	OG0003748	.	.	.	.
g369.t1	contig_1	935598	936068	+													OG0003443	.	.	.	.
g370.t1	contig_1	936740	937027	-	Yes	Yes	Yes	Yes			Yes	Yes				Yes	OG0017013	.	.	.	.
g371.t1	contig_1	939506	939619	+													OG0028226	.	.	.	.
g372.t1	contig_1	939834	940031	+													OG0020948	.	.	.	.
g373.t1	contig_1	941286	941450	+			Yes	Yes			Yes			Yes		Yes	OG0022376	.	.	.	.
g374.t1	contig_1	942030	942503	+													OG0003710	.	.	.	SSF53098;;IPR012337;Ribonuclease H-like domain|PTHR11439;|G3DSA:3.30.420.10;;IPR012337;Ribonuclease H-like domain
g375.t1	contig_1	947718	948428	+													OG0018382	.	.	.	.
g376.t1	contig_1	953178	954104	-													OG0027782	.	.	.	Coil;
g377.t1	contig_1	954360	955088	-													OG0000707	.	.	.	SSF53098;;IPR012337;Ribonuclease H-like domain|G3DSA:3.30.420.10;;IPR012337;Ribonuclease H-like domain|PS50994;Integrase catalytic domain profile.;IPR001584;Integrase, catalytic core|PTHR24559;|PF00665;Integrase core domain;IPR001584;Integrase, catalytic core
g378.t1	contig_1	955194	956027	-													OG0001124	.	.	.	SSF56672;|PTHR24559;|PTHR24559:SF193;
g379.t1	contig_1	956251	958620	-													OG0000098	.	.	.	PTHR24559:SF193;|PF00078;Reverse transcriptase (RNA-dependent DNA polymerase);IPR000477;Reverse transcriptase domain|SSF56672;|SSF50630;;IPR021109;Aspartic peptidase domain|PTHR24559;|G3DSA:3.10.10.10;
g380.t1	contig_1	959033	960070	-													OG0001126	.	.	.	PS50158;Zinc finger CCHC-type profile.;IPR001878;Zinc finger, CCHC-type|SSF57756;;IPR001878;Zinc finger, CCHC-type
g381.t1	contig_1	960160	960795	-													OG0022616	.	.	.	.
g382.t1	contig_1	962813	963698	-	Yes	Yes	Yes	Yes			Yes	Yes					OG0018598	.	.	.	.
g383.t1	contig_1	965195	965491	-													OG0002589	.	.	.	.
g384.t1	contig_1	966709	969738	+													OG0002051	.	.	.	.
g385.t1	contig_1	971556	971987	-			Yes		Yes					Yes		Yes	OG0003856	.	.	.	TMhelix;Region of a membrane-bound protein predicted to be embedded in the membrane.
g386.t1	contig_1	973707	973970	+													OG0019362	.	.	.	.
g387.t1	contig_1	975049	975300	+	Yes	Yes	Yes	Yes			Yes						OG0025074	.	.	.	.
g388.t1	contig_1	978097	978321	-													OG0033053	.	.	.	.
g389.t1	contig_1	979886	981802	-				Yes			Yes						OG0000585	.	.	.	Coil;
g390.t1	contig_1	983465	986638	-													OG0016416	.	.	.	SSF53098;;IPR012337;Ribonuclease H-like domain|G3DSA:3.30.420.10;;IPR012337;Ribonuclease H-like domain|PTHR11439:SF192;|SSF56672;|PF07727;Reverse transcriptase (RNA-dependent DNA polymerase);IPR013103;Reverse transcriptase, RNA-dependent DNA polymerase|PS50994;Integrase catalytic domain profile.;IPR001584;Integrase, catalytic core|PF00665;Integrase core domain;IPR001584;Integrase, catalytic core|…
g391.t1	contig_1	987647	987862	-													OG0005562	.	.	.	.
g392.t1	contig_1	988167	988601	-													OG0020872	.	.	.	.
g393.t1	contig_1	988757	989155	-	Yes		Yes	Yes	Yes			Yes				Yes	OG0026058	.	.	.	TMhelix;Region of a membrane-bound protein predicted to be embedded in the membrane.
g394.t1	contig_1	989330	992171	+													OG0016415	.	.	.	SM00248;;IPR002110;Ankyrin repeat|Coil;|PS50297;Ankyrin repeat region circular profile.;IPR020683;Ankyrin repeat-containing domain|G3DSA:1.25.40.20;;IPR020683;Ankyrin repeat-containing domain|PF12796;Ankyrin repeats (3 copies);IPR020683;Ankyrin repeat-containing domain|SSF48403;;IPR020683;Ankyrin repeat-containing domain|PTHR24144;
g395.t1	contig_1	993778	995130	+	Yes	Yes	Yes	Yes	Yes	Yes		Yes					OG0016414	.	.	.	TMhelix;Region of a membrane-bound protein predicted to be embedded in the membrane.|PF16810;RXLR phytopathogen effector protein, Avirulence activity;IPR031825;RXLR phytopathogen effector protein
g396.t1	contig_1	997581	998536	-													OG0013601	.	.	.	.
g397.t1	contig_1	1000912	1001037	-													OG0029484	.	.	.	.
g398.t1	contig_1	1001059	1001154	-													OG0039182	.	.	.	.
g399.t1	contig_1	1004512	1004973	+	Yes	Yes	Yes	Yes			Yes	Yes					OG0005702	.	.	.	PF16810;RXLR phytopathogen effector protein, Avirulence activity;IPR031825;RXLR phytopathogen effector protein
g400.t1	contig_1	1009753	1010304	-													OG0024668	.	.	.	PTHR11439;|PTHR11439:SF188;|PF14223;gag-polypeptide of LTR copia-type
g401.t1	contig_1	1011223	1011774	+													OG0000007	.	.	.	.
g402.t1	contig_1	1012062	1014182	-													OG0039183	.	.	.	SSF53098;;IPR012337;Ribonuclease H-like domain|SM00298;;IPR000953;Chromo/chromo shadow domain|PTHR24559:SF201;|SSF54160;;IPR016197;Chromo domain-like|PTHR24559;|G3DSA:2.40.50.40;|PF00385;Chromo (CHRromatin Organisation MOdifier) domain;IPR023780;Chromo domain|G3DSA:3.30.420.10;;IPR012337;Ribonuclease H-like domain|PS50013;Chromo and chromo shadow domain profile.;IPR000953;Chromo/chromo shadow dom…
g403.t1	contig_1	1014647	1016146	-													OG0000005	.	.	.	PF00078;Reverse transcriptase (RNA-dependent DNA polymerase);IPR000477;Reverse transcriptase domain|SSF56672;|G3DSA:3.30.70.270;|G3DSA:3.10.10.10;|PS50878;Reverse transcriptase (RT) catalytic domain profile.;IPR000477;Reverse transcriptase domain|PTHR24559;|PTHR24559:SF174;
g404.t1	contig_1	1016417	1017415	-													OG0001339	.	.	.	SM00343;;IPR001878;Zinc finger, CCHC-type|PS50158;Zinc finger CCHC-type profile.;IPR001878;Zinc finger, CCHC-type|SSF50630;;IPR021109;Aspartic peptidase domain|PF00098;Zinc knuckle;IPR001878;Zinc finger, CCHC-type|SSF57756;;IPR001878;Zinc finger, CCHC-type|PF08284;Retroviral aspartyl protease;IPR013242;Retroviral aspartyl protease|G3DSA:4.10.60.10;;IPR001878;Zinc finger, CCHC-type
g405.t1	contig_1	1017749	1018102	-													OG0000207	.	.	.	.
g406.t1	contig_1	1022185	1022283	+													OG0039184	.	.	.	.
g407.t1	contig_1	1022666	1022964	-													OG0002205	.	.	.	.
g408.t1	contig_1	1023282	1023467	-	Yes	Yes		Yes			Yes			Yes			OG0003897	.	.	.	.
g409.t1	contig_1	1026005	1026190	+	Yes	Yes		Yes			Yes			Yes			OG0003897	.	.	.	.
g410.t1	contig_1	1026508	1026806	+													OG0002205	.	.	.	.
g411.t1	contig_1	1027228	1028949	+													OG0026017	.	.	.	PTHR24144;
g412.t1	contig_1	1029005	1030321	+													OG0022293	.	.	.	PTHR24144;
g413.t1	contig_1	1030808	1033299	+													OG0016045	.	.	.	.
g414.t1	contig_1	1033821	1035128	-					Yes								OG0016044	.	.	.	TMhelix;Region of a membrane-bound protein predicted to be embedded in the membrane.|PR00625;DnaJ domain signature;IPR001623;DnaJ domain|G3DSA:1.10.287.110;;IPR001623;DnaJ domain|SSF52833;;IPR012336;Thioredoxin-like fold|SSF46565;;IPR001623;DnaJ domain|PF00226;DnaJ domain;IPR001623;DnaJ domain|PS50076;dnaJ domain profile.;IPR001623;DnaJ domain|PS00636;Nt-dnaJ domain signature.;IPR018253;DnaJ doma…
g415.t1	contig_1	1035599	1037057	-	Yes	Yes	Yes	Yes			Yes						OG0022292	.	.	.	PTHR11802:SF30;|SSF53474;;IPR029058;Alpha/Beta hydrolase fold|PTHR11802;;IPR001563;Peptidase S10, serine carboxypeptidase|PF00450;Serine carboxypeptidase;IPR001563;Peptidase S10, serine carboxypeptidase|PR00724;Carboxypeptidase C serine protease (S10) family signature;IPR001563;Peptidase S10, serine carboxypeptidase|G3DSA:3.40.50.1820;;IPR029058;Alpha/Beta hydrolase fold|PS00131;Serine carboxypep…
g416.t1	contig_1	1037251	1040343	-													OG0016043	.	.	.	G3DSA:1.25.40.20;;IPR020683;Ankyrin repeat-containing domain|PS50088;Ankyrin repeat profile.;IPR002110;Ankyrin repeat|PTHR24144;|PS50297;Ankyrin repeat region circular profile.;IPR020683;Ankyrin repeat-containing domain|SM00248;;IPR002110;Ankyrin repeat|SSF48403;;IPR020683;Ankyrin repeat-containing domain|PF12796;Ankyrin repeats (3 copies);IPR020683;Ankyrin repeat-containing domain
g417.t1	contig_1	1040635	1044447	+													OG0005825	.	.	.	PTHR24144:SF5;|SSF48403;;IPR020683;Ankyrin repeat-containing domain|PS50297;Ankyrin repeat region circular profile.;IPR020683;Ankyrin repeat-containing domain|PTHR24144;|G3DSA:1.25.40.20;;IPR020683;Ankyrin repeat-containing domain|PS50088;Ankyrin repeat profile.;IPR002110;Ankyrin repeat
g418.t1	contig_1	1047780	1048139	-													OG0025081	.	.	.	.
g419.t1	contig_1	1048432	1048836	-													OG0026782	.	.	.	.
g420.t1	contig_1	1052972	1055005	-													OG0000241	.	.	.	Coil;
g421.t1	contig_1	1055491	1055655	+													OG0000297	.	.	.	.
g422.t1	contig_1	1056155	1057404	-													OG0021496	.	.	.	.
g423.t1	contig_1	1059829	1061871	+													OG0016982	.	.	.	PTHR24189:SF29;|PTHR24189;|PF01363;FYVE zinc finger;IPR000306;FYVE zinc finger|G3DSA:1.25.40.20;;IPR020683;Ankyrin repeat-containing domain|PF13181;Tetratricopeptide repeat;IPR019734;Tetratricopeptide repeat|SSF57903;;IPR011011;Zinc finger, FYVE/PHD-type|SM00064;;IPR000306;FYVE zinc finger|PS50005;TPR repeat profile.;IPR019734;Tetratricopeptide repeat|Coil;|PS50293;TPR repeat region circular prof…
g424.t1	contig_1	1061971	1063329	-													OG0016983	.	.	.	.
g425.t1	contig_1	1063557	1067723	+													OG0016984	.	.	.	G3DSA:1.25.40.20;;IPR020683;Ankyrin repeat-containing domain|PTHR24144;|SSF48403;;IPR020683;Ankyrin repeat-containing domain|Coil;|PS50297;Ankyrin repeat region circular profile.;IPR020683;Ankyrin repeat-containing domain|SM00248;;IPR002110;Ankyrin repeat|PF12796;Ankyrin repeats (3 copies);IPR020683;Ankyrin repeat-containing domain|PS50088;Ankyrin repeat profile.;IPR002110;Ankyrin repeat
g426.t1	contig_1	1068738	1069049	+	Yes	Yes	Yes	Yes		Yes	Yes			Yes			OG0000800	.	.	.	.
g427.t2	contig_1	1069574	1073083	+													OG0005350	.	.	.	G3DSA:1.25.40.20;;IPR020683;Ankyrin repeat-containing domain|SSF48403;;IPR020683;Ankyrin repeat-containing domain|PS50297;Ankyrin repeat region circular profile.;IPR020683;Ankyrin repeat-containing domain|PTHR24144;
g427.t1	contig_1	1070183	1073083	+													OG0005350	.	.	.	SSF48403;;IPR020683;Ankyrin repeat-containing domain|PS50297;Ankyrin repeat region circular profile.;IPR020683;Ankyrin repeat-containing domain|G3DSA:1.25.40.20;;IPR020683;Ankyrin repeat-containing domain|PTHR24144;
g428.t1	contig_1	1073415	1075970	-													OG0002415	.	.	.	.
g429.t1	contig_1	1076146	1079785	-													OG0001445	.	.	.	G3DSA:3.40.50.300;;IPR027417;P-loop containing nucleoside triphosphate hydrolase|PF02263;Guanylate-binding protein, N-terminal domain;IPR015894;Guanylate-binding protein, N-terminal|Coil;|SSF52540;;IPR027417;P-loop containing nucleoside triphosphate hydrolase
g429.t2	contig_1	1076146	1079785	-													OG0001445	.	.	.	PF02263;Guanylate-binding protein, N-terminal domain;IPR015894;Guanylate-binding protein, N-terminal|SSF52540;;IPR027417;P-loop containing nucleoside triphosphate hydrolase|Coil;|G3DSA:3.40.50.300;;IPR027417;P-loop containing nucleoside triphosphate hydrolase
g430.t1	contig_1	1080036	1084169	+	Yes	Yes		Yes			Yes						OG0013080	.	.	.	PS50297;Ankyrin repeat region circular profile.;IPR020683;Ankyrin repeat-containing domain|SSF48403;;IPR020683;Ankyrin repeat-containing domain|PF12796;Ankyrin repeats (3 copies);IPR020683;Ankyrin repeat-containing domain|SM00248;;IPR002110;Ankyrin repeat|G3DSA:1.25.40.20;;IPR020683;Ankyrin repeat-containing domain|PS50088;Ankyrin repeat profile.;IPR002110;Ankyrin repeat|PTHR24144;
g431.t1	contig_1	1084346	1085295	-													OG0013079	.	.	.	G3DSA:3.60.21.10;;IPR029052;Metallo-dependent phosphatase-like|PTHR24032;|PF00149;Calcineurin-like phosphoesterase;IPR004843;Calcineurin-like phosphoesterase domain, apaH type|SSF56300;;IPR029052;Metallo-dependent phosphatase-like
g432.t1	contig_1	1086442	1088658	+													OG0013078	.	.	.	PS50195;PX domain profile.;IPR001683;Phox homologous domain|G3DSA:3.30.1520.10;;IPR001683;Phox homologous domain|PF00787;PX domain;IPR001683;Phox homologous domain|SSF64268;;IPR001683;Phox homologous domain
g433.t1	contig_1	1089523	1092081	+	Yes	Yes	Yes	Yes	Yes								OG0013077	.	.	.	PTHR22797;|PR01217;Proline rich extensin signature|PTHR22797:SF32;|TMhelix;Region of a membrane-bound protein predicted to be embedded in the membrane.
g434.t1	contig_1	1092382	1092726	+	Yes	Yes	Yes	Yes			Yes			Yes			OG0013076	.	.	.	SSF57535;;IPR000436;Sushi/SCR/CCP domain|PS50923;Sushi/CCP/SCR domain profile.;IPR000436;Sushi/SCR/CCP domain|SM00032;;IPR000436;Sushi/SCR/CCP domain|PF00084;Sushi repeat (SCR repeat);IPR000436;Sushi/SCR/CCP domain|G3DSA:2.10.70.10;
g435.t1	contig_1	1094525	1094755	+		Yes				Yes	Yes			Yes		Yes	OG0000453	.	.	.	.
g436.t1	contig_1	1095285	1096733	-					Yes								OG0011116	.	.	.	TMhelix;Region of a membrane-bound protein predicted to be embedded in the membrane.|PTHR13906:SF4;|PF03062;MBOAT, membrane-bound O-acyltransferase family;IPR004299;Membrane bound O-acyl transferase, MBOAT|PTHR13906;
g437.t1	contig_1	1097597	1099314	+					Yes								OG0011115	.	.	.	TMhelix;Region of a membrane-bound protein predicted to be embedded in the membrane.|PTHR13906:SF4;|PF03062;MBOAT, membrane-bound O-acyltransferase family;IPR004299;Membrane bound O-acyl transferase, MBOAT|PTHR13906;
g438.t1	contig_1	1099502	1100360	-													OG0011114	.	.	.	PIRSF006305;;IPR003697;Maf-like protein|MF_00528;Septum formation protein Maf [maf].;IPR003697;Maf-like protein|TIGR00172;maf: septum formation protein Maf;IPR003697;Maf-like protein|PF02545;Maf-like protein;IPR003697;Maf-like protein|G3DSA:3.90.950.10;;IPR029001;Inosine triphosphate pyrophosphatase-like|SSF52972;;IPR029001;Inosine triphosphate pyrophosphatase-like
g439.t1	contig_1	1100948	1113385	+													OG0011113	Homo sapiens	Q9C0G6	Dynein heavy chain 6, axonemal	Coil;|SSF52540;;IPR027417;P-loop containing nucleoside triphosphate hydrolase|PF12780;P-loop containing dynein motor region D4;IPR024317;Dynein heavy chain, P-loop containing D4 domain|PF08393;Dynein heavy chain, N-terminal region 2;IPR013602;Dynein heavy chain, domain-2|PF12777;Microtubule-binding stalk of dynein motor;IPR024743;Dynein heavy chain, coiled coil stalk|PTHR10676:SF136;;IPR026980;Dy…
g440.t1	contig_1	1113731	1114651	-													OG0011112	.	.	.	Coil;|PS50195;PX domain profile.;IPR001683;Phox homologous domain|SSF64268;;IPR001683;Phox homologous domain|PF00787;PX domain;IPR001683;Phox homologous domain|G3DSA:3.30.1520.10;;IPR001683;Phox homologous domain
g441.t1	contig_1	1116143	1118491	+					Yes								OG0011111	.	.	.	PF08022;FAD-binding domain;IPR013112;FAD-binding 8|TMhelix;Region of a membrane-bound protein predicted to be embedded in the membrane.|PTHR11972;|SSF63380;;IPR017938;Riboflavin synthase-like beta-barrel|G3DSA:2.40.30.10;|PR00410;Phenol hydroxylase reductase family signature;IPR001221;Phenol hydroxylase reductase|PTHR11972:SF55;|G3DSA:3.40.50.80;|PF01794;Ferric reductase like transmembrane compon…
g442.t1	contig_1	1119505	1119717	+	Yes	Yes	Yes	Yes			Yes			Yes			OG0011110	.	.	.	PF09461;Phytotoxin PcF protein;IPR018570;Phytotoxin, PcF
g443.t1	contig_1	1127477	1127677	+	Yes	Yes		Yes			Yes			Yes		Yes	OG0011109	.	.	.	PS51257;Prokaryotic membrane lipoprotein lipid attachment site profile.
g444.t1	contig_1	1129714	1130193	+													OG0000914	.	.	.	.
g445.t1	contig_1	1132220	1133875	+													OG0001064	.	.	.	.
g446.t1	contig_1	1134968	1135414	+													OG0000483	.	.	.	.
g447.t1	contig_1	1139793	1140359	-													OG0000590	.	.	.	.
g448.t1	contig_1	1140683	1142299	-													OG0005066	.	.	.	Coil;
g449.t1	contig_1	1147058	1147480	+													OG0021624	.	.	.	G3DSA:1.10.720.30;;IPR003034;SAP domain
g450.t1	contig_1	1147939	1148169	+													OG0031898	.	.	.	.
g451.t1	contig_1	1157468	1157818	+													OG0002111	.	.	.	.
g452.t1	contig_1	1157941	1158210	+					Yes								OG0026881	.	.	.	TMhelix;Region of a membrane-bound protein predicted to be embedded in the membrane.
g453.t1	contig_1	1158659	1158820	+													OG0001363	.	.	.	.
g454.t1	contig_1	1160380	1160976	-													OG0005065	.	.	.	.
g455.t1	contig_1	1161186	1161365	+	Yes	Yes				Yes	Yes			Yes		Yes	OG0021623	.	.	.	.
g456.t1	contig_1	1161427	1161762	-													OG0031899	.	.	.	.
g457.t1	contig_1	1162337	1162552	-													OG0039185	.	.	.	.
g458.t1	contig_1	1166197	1166298	+													OG0028781	.	.	.	.
g459.t1	contig_1	1166809	1166922	+													OG0030017	.	.	.	.
g460.t1	contig_1	1167697	1167930	-													OG0007098	.	.	.	SSF51419;;IPR029066;PLP-binding barrel|G3DSA:3.20.20.10;;IPR029066;PLP-binding barrel
g461.t1	contig_1	1167969	1168118	+													OG0029293	.	.	.	Coil;
g462.t1	contig_1	1168791	1169015	-													OG0029292	.	.	.	.
g463.t1	contig_1	1169865	1170326	-													OG0002561	.	.	.	SSF53098;;IPR012337;Ribonuclease H-like domain
g464.t1	contig_1	1172404	1172975	+													OG0007097	.	.	.	.
g465.t1	contig_1	1173040	1173441	-													OG0007096	.	.	.	PTHR22930:SF6;|PTHR22930;|PF13359;DDE superfamily endonuclease;IPR027806;Harbinger transposase-derived nuclease domain
g466.t1	contig_1	1173673	1174188	-				Yes			Yes	Yes					OG0007095	.	.	.	.
g467.t1	contig_1	1177521	1178745	+													OG0007094	.	.	.	.
g468.t1	contig_1	1183922	1184533	+													OG0001711	.	.	.	SSF53098;;IPR012337;Ribonuclease H-like domain|PTHR32166;|PF04937;Protein of unknown function (DUF 659);IPR007021;Domain of unknown function DUF659
g469.t1	contig_1	1186983	1187237	+	Yes	Yes		Yes			Yes			Yes		Yes	OG0022975	.	.	.	.
g470.t1	contig_1	1189034	1189141	-													OG0030221	.	.	.	.
g471.t1	contig_1	1193317	1194322	+													OG0007093	.	.	.	.
g472.t1	contig_1	1195670	1196068	-		Yes		Yes			Yes			Yes		Yes	OG0027882	.	.	.	.
g473.t1	contig_1	1196174	1196590	+													OG0025425	.	.	.	.
g474.t1	contig_1	1197141	1197392	-													OG0007092	.	.	.	.
g475.t1	contig_1	1200163	1203838	+													OG0001710	Homo sapiens	Q9NQX4	Unconventional myosin-Vc	PS50096;IQ motif profile.;IPR000048;IQ motif, EF-hand binding site|SSF64268;;IPR001683;Phox homologous domain|PTHR13140;|PR00193;Myosin heavy chain signature;IPR001609;Myosin head, motor domain|PTHR13140:SF502;|SM00242;;IPR001609;Myosin head, motor domain|PS50195;PX domain profile.;IPR001683;Phox homologous domain|SSF52540;;IPR027417;P-loop containing nucleoside triphosphate hydrolase|Coil;|PS514…
g475.t2	contig_1	1200163	1203838	+													OG0001710	Homo sapiens	Q9NQX4	Unconventional myosin-Vc	PTHR13140:SF502;|PS50096;IQ motif profile.;IPR000048;IQ motif, EF-hand binding site|G3DSA:3.30.1520.10;;IPR001683;Phox homologous domain|PS50195;PX domain profile.;IPR001683;Phox homologous domain|SM00242;;IPR001609;Myosin head, motor domain|Coil;|PF00787;PX domain;IPR001683;Phox homologous domain|SSF52540;;IPR027417;P-loop containing nucleoside triphosphate hydrolase|PS51456;Myosin motor domain …
g476.t1	contig_1	1204238	1205053	-													OG0007091	.	.	.	.
g477.t1	contig_1	1205374	1206546	+													OG0007090	.	.	.	SSF64268;;IPR001683;Phox homologous domain|PF00787;PX domain;IPR001683;Phox homologous domain|Coil;|PS50195;PX domain profile.;IPR001683;Phox homologous domain|G3DSA:3.30.1520.10;;IPR001683;Phox homologous domain
g478.t1	contig_1	1206751	1207469	-													OG0007089	.	.	.	PS01096;PpiC-type peptidyl-prolyl cis-trans isomerase signature.;IPR023058;Peptidyl-prolyl cis-trans isomerase, PpiC-type, conserved site|PTHR10657;|G3DSA:3.10.50.40;|PS50198;PpiC-type peptidyl-prolyl cis-trans isomerase family profile.;IPR000297;Peptidyl-prolyl cis-trans isomerase, PpiC-type|PTHR10657:SF4;|PF00639;PPIC-type PPIASE domain;IPR000297;Peptidyl-prolyl cis-trans isomerase, PpiC-type|S…
g479.t1	contig_1	1208987	1210862	+													OG0011244	Arabidopsis thaliana	Q9SBB2	Protein ABC transporter 1, mitochondrial	PF03109;ABC1 family;IPR004147;UbiB domain|SSF56112;;IPR011009;Protein kinase-like domain|PTHR10566;|PTHR10566:SF65;
g480.t1	contig_1	1211317	1213353	+													OG0011243	.	.	.	SSF101447;|PF10152;Predicted coiled-coil domain-containing protein (DUF2360);IPR019309;WASH complex, subunit CCDC53|PTHR23213:SF30;|SM00498;;IPR015425;Formin, FH2 domain|PS51444;Formin homology-2 (FH2) domain profile.;IPR015425;Formin, FH2 domain|PTHR23213;|PF02181;Formin Homology 2 Domain;IPR015425;Formin, FH2 domain
g481.t1	contig_1	1213865	1214341	-													OG0011242	.	.	.	.
g482.t1	contig_1	1215586	1215765	+	Yes			Yes			Yes			Yes		Yes	OG0023487	.	.	.	PS51257;Prokaryotic membrane lipoprotein lipid attachment site profile.
g483.t1	contig_1	1217188	1218045	-													OG0011241	.	.	.	.
g484.t1	contig_1	1218167	1219797	+	Yes	Yes				Yes	Yes	Yes					OG0011240	.	.	.	PS50235;Ubiquitin specific protease (USP) domain profile.;IPR028889;Ubiquitin specific protease domain|PF00443;Ubiquitin carboxyl-terminal hydrolase;IPR001394;Peptidase C19, ubiquitin carboxyl-terminal hydrolase|PS00972;Ubiquitin specific protease (USP) domain signature 1.;IPR018200;Ubiquitin specific protease, conserved site|SSF54001;|PTHR24006;|PS00973;Ubiquitin specific protease (USP) domain s…
g485.t1	contig_1	1220102	1220388	-	Yes	Yes	Yes	Yes			Yes						OG0019587	.	.	.	.
g486.t1	contig_1	1220766	1222590	-													OG0011239	.	.	.	PTHR13299;|PF08610;Peroxisomal membrane protein (Pex16);IPR013919;Peroxisome membrane protein, Pex16|PTHR13299:SF0;
g487.t1	contig_1	1222765	1223626	+				Yes			Yes						OG0011238	.	.	.	TIGR00324;endA: tRNA-intron lyase;IPR006676;tRNA-splicing endonuclease|PTHR13070;|G3DSA:3.40.1350.10;;IPR011856;tRNA endonuclease-like domain|PF01974;tRNA intron endonuclease, catalytic C-terminal domain;IPR006677;tRNA intron endonuclease, catalytic domain-like|SSF53032;;IPR006677;tRNA intron endonuclease, catalytic domain-like
g488.t1	contig_1	1223669	1224991	-													OG0011237	.	.	.	SM00368;|PTHR24107;|G3DSA:3.80.10.10;;IPR032675;Leucine-rich repeat domain, L domain-like|PR00019;Leucine-rich repeat signature|PF13516;Leucine Rich repeat;IPR001611;Leucine-rich repeat|SSF52047;
g489.t1	contig_1	1225213	1229808	+													OG0011236	.	.	.	Coil;|PTHR10516:SF214;|PF00254;FKBP-type peptidyl-prolyl cis-trans isomerase;IPR001179;FKBP-type peptidyl-prolyl cis-trans isomerase domain|PTHR10516;;IPR023566;Peptidyl-prolyl cis-trans isomerase, FKBP-type|G3DSA:3.10.50.40;|PS50059;FKBP-type peptidyl-prolyl cis-trans isomerase domain profile.;IPR001179;FKBP-type peptidyl-prolyl cis-trans isomerase domain|SSF54534;
g490.t1	contig_1	1230922	1231839	+													OG0011235	.	.	.	PS50157;Zinc finger C2H2 type domain profile.;IPR007087;Zinc finger, C2H2|SSF57667;|PS00028;Zinc finger C2H2 type domain signature.;IPR007087;Zinc finger, C2H2|G3DSA:3.30.160.60;;IPR013087;Zinc finger C2H2-type/integrase DNA-binding domain|SM00355;;IPR015880;Zinc finger, C2H2-like|PTHR24409;|PF13894;C2H2-type zinc finger
g491.t1	contig_1	1232135	1232254	-													OG0011234	.	.	.	.
g492.t1	contig_1	1232529	1233226	-				Yes			Yes						OG0031000	.	.	.	SM00355;;IPR015880;Zinc finger, C2H2-like|PS00028;Zinc finger C2H2 type domain signature.;IPR007087;Zinc finger, C2H2|PS50157;Zinc finger C2H2 type domain profile.;IPR007087;Zinc finger, C2H2|PTHR24409;|G3DSA:3.30.160.60;;IPR013087;Zinc finger C2H2-type/integrase DNA-binding domain|SSF57667;
g493.t1	contig_1	1234810	1235556	+													OG0011233	.	.	.	PTHR24409;|PS00028;Zinc finger C2H2 type domain signature.;IPR007087;Zinc finger, C2H2|SSF57667;|PS50157;Zinc finger C2H2 type domain profile.;IPR007087;Zinc finger, C2H2|PF13894;C2H2-type zinc finger|G3DSA:3.30.160.60;;IPR013087;Zinc finger C2H2-type/integrase DNA-binding domain|SM00355;;IPR015880;Zinc finger, C2H2-like
g494.t1	contig_1	1236323	1237045	+													OG0011232	.	.	.	PS50157;Zinc finger C2H2 type domain profile.;IPR007087;Zinc finger, C2H2|PS00028;Zinc finger C2H2 type domain signature.;IPR007087;Zinc finger, C2H2|PF13894;C2H2-type zinc finger|SSF57667;|PTHR24409;|SM00355;;IPR015880;Zinc finger, C2H2-like|G3DSA:3.30.160.60;;IPR013087;Zinc finger C2H2-type/integrase DNA-binding domain
g495.t1	contig_1	1237292	1238605	+													OG0011231	.	.	.	PS00028;Zinc finger C2H2 type domain signature.;IPR007087;Zinc finger, C2H2|PS50157;Zinc finger C2H2 type domain profile.;IPR007087;Zinc finger, C2H2|SM00355;;IPR015880;Zinc finger, C2H2-like|SSF57667;|PTHR24409;|G3DSA:3.30.160.60;;IPR013087;Zinc finger C2H2-type/integrase DNA-binding domain
g496.t1	contig_1	1239563	1240276	+													OG0011230	.	.	.	SM00355;;IPR015880;Zinc finger, C2H2-like|SSF57667;|PS50157;Zinc finger C2H2 type domain profile.;IPR007087;Zinc finger, C2H2|G3DSA:3.30.160.60;;IPR013087;Zinc finger C2H2-type/integrase DNA-binding domain|PTHR24409;|PS00028;Zinc finger C2H2 type domain signature.;IPR007087;Zinc finger, C2H2|PF13894;C2H2-type zinc finger
g497.t1	contig_1	1240741	1241787	+													OG0002405	.	.	.	Coil;
g498.t1	contig_1	1243195	1243371	-		Yes		Yes			Yes			Yes		Yes	OG0004619	.	.	.	.
g499.t1	contig_1	1246754	1246933	+	Yes	Yes	Yes	Yes			Yes			Yes		Yes	OG0000016	.	.	.	.
g500.t1	contig_1	1249753	1250559	+													OG0019264	.	.	.	PS00028;Zinc finger C2H2 type domain signature.;IPR007087;Zinc finger, C2H2|PS50157;Zinc finger C2H2 type domain profile.;IPR007087;Zinc finger, C2H2|SSF57667;|G3DSA:3.30.160.60;;IPR013087;Zinc finger C2H2-type/integrase DNA-binding domain|PTHR24409;|SM00355;;IPR015880;Zinc finger, C2H2-like
g501.t1	contig_1	1250666	1250974	-		Yes		Yes			Yes	Yes				Yes	OG0019263	.	.	.	.
g502.t1	contig_1	1252911	1253603	-													OG0019462	.	.	.	PS50157;Zinc finger C2H2 type domain profile.;IPR007087;Zinc finger, C2H2|PS00028;Zinc finger C2H2 type domain signature.;IPR007087;Zinc finger, C2H2|G3DSA:3.30.160.60;;IPR013087;Zinc finger C2H2-type/integrase DNA-binding domain|PF00096;Zinc finger, C2H2 type;IPR007087;Zinc finger, C2H2|PTHR24409;|SSF57667;|SM00355;;IPR015880;Zinc finger, C2H2-like
g503.t1	contig_1	1253944	1254414	-	Yes	Yes	Yes	Yes			Yes			Yes		Yes	OG0000016	.	.	.	.
g504.t1	contig_1	1255453	1256064	+													OG0000173	.	.	.	PF03221;Tc5 transposase DNA-binding domain;IPR006600;HTH CenpB-type DNA-binding domain|G3DSA:1.10.10.60;;IPR009057;Homeodomain-like|SSF46689;;IPR009057;Homeodomain-like|SM00674;;IPR006600;HTH CenpB-type DNA-binding domain|PS51253;CENPB-type HTH domain profile.;IPR006600;HTH CenpB-type DNA-binding domain
g505.t1	contig_1	1256205	1256711	+													OG0000012	.	.	.	PF03184;DDE superfamily endonuclease;IPR004875;DDE superfamily endonuclease domain|PTHR19303:SF179;|PTHR19303;
g506.t1	contig_1	1257342	1257929	-													OG0011422	.	.	.	PS50157;Zinc finger C2H2 type domain profile.;IPR007087;Zinc finger, C2H2|PS00028;Zinc finger C2H2 type domain signature.;IPR007087;Zinc finger, C2H2|SSF57667;|G3DSA:3.30.160.60;;IPR013087;Zinc finger C2H2-type/integrase DNA-binding domain|PF00096;Zinc finger, C2H2 type;IPR007087;Zinc finger, C2H2|PTHR24409;|SM00355;;IPR015880;Zinc finger, C2H2-like
g507.t1	contig_1	1259020	1260374	+													OG0039186	.	.	.	Coil;
g507.t2	contig_1	1259020	1260568	+													OG0039187	.	.	.	Coil;
g507.t3	contig_1	1259020	1262196	+													OG0011421	.	.	.	Coil;|SM00368;|SSF52047;|PTHR24114;|PF13516;Leucine Rich repeat;IPR001611;Leucine-rich repeat|G3DSA:3.80.10.10;;IPR032675;Leucine-rich repeat domain, L domain-like
g508.t1	contig_1	1262346	1264586	-													OG0011420	.	.	.	G3DSA:1.10.10.60;;IPR009057;Homeodomain-like|Coil;
g509.t1	contig_1	1264769	1268725	+													OG0011419	Dictyostelium discoideum	P90520	DNA topoisomerase 2, mitochondrial	SM00434;;IPR002205;DNA topoisomerase, type IIA, subunit A/C-terminal|PS50880;Toprim domain profile.;IPR006171;Toprim domain|PF01751;Toprim domain;IPR006171;Toprim domain|G3DSA:3.40.50.670;;IPR013759;DNA topoisomerase, type IIA, central domain|G3DSA:3.30.1360.40;;IPR024946;Arginine repressor C-terminal-like domain|SM00433;;IPR001241;DNA topoisomerase, type IIA|PF02518;Histidine kinase-, DNA gyrase…
g510.t1	contig_1	1268849	1269803	+													OG0011418	.	.	.	PF00179;Ubiquitin-conjugating enzyme;IPR000608;Ubiquitin-conjugating enzyme E2|G3DSA:3.10.110.10;;IPR016135;Ubiquitin-conjugating enzyme/RWD-like|PTHR24067;|SSF54495;;IPR016135;Ubiquitin-conjugating enzyme/RWD-like|PS50127;Ubiquitin-conjugating enzymes family profile.;IPR000608;Ubiquitin-conjugating enzyme E2|PTHR24067:SF46;|SM00212;
g511.t2	contig_1	1270067	1271527	-					Yes								OG0011417	.	.	.	G3DSA:2.60.40.1260;;IPR001322;Lamin Tail Domain|TMhelix;Region of a membrane-bound protein predicted to be embedded in the membrane.|SSF74853;;IPR001322;Lamin Tail Domain
g511.t1	contig_1	1270722	1271527	-													OG0039188	.	.	.	G3DSA:2.60.40.1260;;IPR001322;Lamin Tail Domain|SSF74853;;IPR001322;Lamin Tail Domain
g512.t1	contig_1	1271842	1272667	+													OG0011416	.	.	.	PTHR14614:SF40;|SSF53335;;IPR029063;S-adenosyl-L-methionine-dependent methyltransferase|G3DSA:3.40.50.150;;IPR029063;S-adenosyl-L-methionine-dependent methyltransferase|PTHR14614;|PF10294;Lysine methyltransferase;IPR019410;Lysine methyltransferase
g513.t1	contig_1	1272809	1273474	-				Yes			Yes						OG0011415	.	.	.	SSF52374;|G3DSA:3.40.50.620;;IPR014729;Rossmann-like alpha/beta/alpha sandwich fold|PTHR12039:SF0;|PTHR12039;;IPR005248;Probable nicotinate-nucleotide adenylyltransferase|PF01467;Cytidylyltransferase-like;IPR004821;Cytidyltransferase-like domain
g514.t1	contig_1	1273626	1274358	+													OG0011414	.	.	.	TIGR00256;TIGR00256: D-tyrosyl-tRNA(Tyr) deacylase;IPR003732;D-aminoacyl-tRNA deacylase DTD|SSF69500;;IPR023509;D-Tyr tRNAtyr deacylase-like domain|PF02580;D-Tyr-tRNA(Tyr) deacylase;IPR003732;D-aminoacyl-tRNA deacylase DTD|G3DSA:3.50.80.10;;IPR023509;D-Tyr tRNAtyr deacylase-like domain|PTHR10472;;IPR003732;D-aminoacyl-tRNA deacylase DTD
g515.t1	contig_1	1274564	1276663	+													OG0002167	Arabidopsis thaliana	Q8LKS5	Long chain acyl-CoA synthetase 7, peroxisomal	PTHR24096;|G3DSA:3.40.50.980;|PF00501;AMP-binding enzyme;IPR000873;AMP-dependent synthetase/ligase|PTHR24096:SF221;|PS00455;Putative AMP-binding domain signature.;IPR020845;AMP-binding, conserved site|G3DSA:3.30.300.30;|SSF56801;|G3DSA:2.30.38.10;
g516.t1	contig_1	1276792	1277241	-				Yes			Yes						OG0001412	.	.	.	.
g516.t2	contig_1	1276792	1277241	-				Yes			Yes						OG0001412	.	.	.	.
g517.t1	contig_1	1277452	1278491	+													OG0011413	.	.	.	Coil;|PTHR14527;|PF05859;Mis12 protein;IPR008685;Centromere protein Mis12
g518.t1	contig_1	1278795	1279298	-				Yes			Yes						OG0011412	.	.	.	PTHR36987;|PTHR36987:SF1;
g519.t1	contig_1	1279659	1279826	+			Yes	Yes			Yes			Yes		Yes	OG0011411	.	.	.	.
g520.t1	contig_1	1280117	1280308	-	Yes		Yes	Yes			Yes			Yes		Yes	OG0021911	.	.	.	.
g521.t1	contig_1	1283596	1283835	-													OG0011410	.	.	.	PTHR23022:SF80;|PTHR23022;
g522.t1	contig_1	1287773	1287958	+													OG0020203	.	.	.	.
g523.t1	contig_1	1292231	1292752	-													OG0000152	.	.	.	SSF53098;;IPR012337;Ribonuclease H-like domain
g524.t1	contig_1	1294096	1295206	-													OG0001344	.	.	.	SSF53098;;IPR012337;Ribonuclease H-like domain
g525.t1	contig_1	1297385	1297618	-													OG0000152	.	.	.	.
g526.t1	contig_1	1297654	1297905	-													OG0000152	.	.	.	.
g527.t1	contig_1	1299961	1300194	-													OG0000152	.	.	.	.
g528.t1	contig_1	1300230	1300481	-													OG0000152	.	.	.	.
g529.t1	contig_1	1303259	1303435	+	Yes	Yes	Yes	Yes			Yes			Yes		Yes	OG0007017	.	.	.	PS51257;Prokaryotic membrane lipoprotein lipid attachment site profile.
g530.t1	contig_1	1303576	1303842	-	Yes	Yes		Yes	Yes					Yes		Yes	OG0019761	.	.	.	TMhelix;Region of a membrane-bound protein predicted to be embedded in the membrane.
g531.t1	contig_1	1306663	1307106	-													OG0007018	.	.	.	G3DSA:2.170.270.10;|PTHR22884:SF378;|PS50280;SET domain profile.;IPR001214;SET domain|PF00856;SET domain;IPR001214;SET domain|SM00317;;IPR001214;SET domain|SSF82199;|PTHR22884;
g532.t1	contig_1	1315629	1316027	-													OG0007019	.	.	.	.
g533.t1	contig_1	1316182	1316493	-													OG0029490	.	.	.	.
g534.t1	contig_1	1316640	1316975	-													OG0021618	.	.	.	.
g535.t1	contig_1	1317454	1317948	+		Yes					Yes	Yes				Yes	OG0021619	.	.	.	.
g536.t1	contig_1	1318218	1318670	-	Yes	Yes	Yes	Yes			Yes	Yes				Yes	OG0022969	.	.	.	.
g537.t1	contig_1	1328811	1329470	-													OG0007020	.	.	.	.
g538.t1	contig_1	1330884	1331045	-	Yes			Yes			Yes			Yes		Yes	OG0022970	.	.	.	.
g539.t1	contig_1	1331157	1332221	-													OG0005063	.	.	.	PF13358;DDE superfamily endonuclease
g540.t1	contig_1	1333220	1333970	+													OG0007021	.	.	.	.
g541.t1	contig_1	1334530	1334784	-				Yes	Yes								OG0007022	.	.	.	TMhelix;Region of a membrane-bound protein predicted to be embedded in the membrane.
g542.t1	contig_1	1335651	1335791	-													OG0030222	.	.	.	.
g543.t1	contig_1	1341629	1341856	+	Yes	Yes				Yes	Yes			Yes			OG0007023	.	.	.	.
g544.t1	contig_1	1345666	1346123	-													OG0002343	.	.	.	.
g545.t1	contig_1	1346526	1347071	+													OG0031900	.	.	.	.
g546.t1	contig_1	1348112	1348441	-													OG0002343	.	.	.	.
g547.t1	contig_1	1349276	1349718	+													OG0022971	.	.	.	.
g548.t1	contig_1	1349829	1350008	-	Yes	Yes		Yes		Yes	Yes			Yes		Yes	OG0022972	.	.	.	.
g549.t1	contig_1	1350263	1351501	+													OG0007024	.	.	.	PTHR10178;|G3DSA:3.10.10.10;|SSF56672;|PTHR10178:SF301;
g550.t1	contig_1	1351814	1352779	+													OG0007025	.	.	.	PTHR24559:SF208;|PTHR24559;|SSF56672;
g551.t1	contig_1	1352796	1352948	+													OG0007026	.	.	.	SSF53098;;IPR012337;Ribonuclease H-like domain|G3DSA:3.30.420.10;;IPR012337;Ribonuclease H-like domain
g552.t1	contig_1	1353058	1353510	+													OG0007027	.	.	.	PTHR24559;|PTHR24559:SF182;|G3DSA:3.30.420.10;;IPR012337;Ribonuclease H-like domain|Coil;
g553.t1	contig_1	1353644	1354000	-					Yes								OG0007028	.	.	.	TMhelix;Region of a membrane-bound protein predicted to be embedded in the membrane.
g554.t1	contig_1	1355947	1356547	+													OG0002781	.	.	.	.
g555.t1	contig_1	1361640	1361861	-													OG0003061	.	.	.	.
g556.t1	contig_1	1364062	1366912	+													OG0007029	.	.	.	G3DSA:3.40.50.300;;IPR027417;P-loop containing nucleoside triphosphate hydrolase|PF00004;ATPase family associated with various cellular activities (AAA);IPR003959;ATPase, AAA-type, core|PS00674;AAA-protein family signature.;IPR003960;ATPase, AAA-type, conserved site|G3DSA:1.10.8.60;|PTHR23077:SF76;|PTHR23077;|SM00382;;IPR003593;AAA+ ATPase domain|SSF52540;;IPR027417;P-loop containing nucleoside t…
g557.t1	contig_1	1367068	1367829	-					Yes								OG0007030	.	.	.	PR00153;Cyclophilin peptidyl-prolyl cis-trans isomerase signature;IPR002130;Cyclophilin-type peptidyl-prolyl cis-trans isomerase domain|PTHR11071;;IPR024936;Cyclophilin-type peptidyl-prolyl cis-trans isomerase|G3DSA:2.40.100.10;;IPR029000;Cyclophilin-like domain|TMhelix;Region of a membrane-bound protein predicted to be embedded in the membrane.|PTHR11071:SF299;|SSF50891;;IPR029000;Cyclophilin-li…
g558.t1	contig_1	1368183	1368612	+													OG0007031	.	.	.	.
g559.t1	contig_1	1369074	1371635	+													OG0007032	.	.	.	Coil;|PF04855;SNF5 / SMARCB1 / INI1;IPR006939;SNF5/SMARCB1/INI1|PTHR10019:SF5;|PF00505;HMG (high mobility group) box;IPR009071;High mobility group box domain|G3DSA:1.10.30.10;;IPR009071;High mobility group box domain|PS50118;HMG boxes A and B DNA-binding domains profile.;IPR009071;High mobility group box domain|PTHR10019;;IPR006939;SNF5/SMARCB1/INI1|SSF47095;;IPR009071;High mobility group box dom…
g560.t1	contig_1	1371854	1372410	-													OG0007033	.	.	.	G3DSA:3.30.920.10;;IPR002908;Frataxin/CyaY|SSF55387;;IPR002908;Frataxin/CyaY|SM01219;;IPR002908;Frataxin/CyaY|PS50810;Frataxin family profile.;IPR002908;Frataxin/CyaY|PS01344;Frataxin family signature.;IPR020895;Frataxin conserved site|PTHR16821;;IPR002908;Frataxin/CyaY|TIGR03422;mito_frataxin: frataxin;IPR017789;Frataxin|PF01491;Frataxin-like domain;IPR002908;Frataxin/CyaY|TIGR03421;FeS_CyaY: ir…
g561.t1	contig_1	1372688	1374204	+					Yes								OG0007034	.	.	.	TMhelix;Region of a membrane-bound protein predicted to be embedded in the membrane.
g562.t1	contig_1	1374269	1374472	-													OG0007035	.	.	.	SSF47072;;IPR009069;Cysteine alpha-hairpin motif superfamily|G3DSA:1.10.810.10;;IPR009069;Cysteine alpha-hairpin motif superfamily|PF08991;Mature-T-Cell Proliferation I type;IPR027179;Mature-T-Cell Proliferation I type
g563.t1	contig_1	1374752	1375826	-					Yes								OG0007036	.	.	.	PF08507;COPI associated protein;IPR013714;Golgi apparatus membrane protein TVP15|TMhelix;Region of a membrane-bound protein predicted to be embedded in the membrane.|PTHR38894;
g564.t1	contig_1	1376088	1376455	+	Yes	Yes	Yes	Yes	Yes								OG0019762	.	.	.	TMhelix;Region of a membrane-bound protein predicted to be embedded in the membrane.
g565.t1	contig_1	1376686	1376901	-	Yes	Yes	Yes	Yes			Yes	Yes					OG0007037	.	.	.	.
g566.t2	contig_1	1377599	1378042	-													OG0039189	.	.	.	.
g566.t1	contig_1	1377599	1378417	-													OG0007038	.	.	.	.
g567.t1	contig_1	1380224	1381573	+													OG0004363	.	.	.	PTHR22884;|PTHR22884:SF342;|SSF82199;|SM00317;;IPR001214;SET domain|G3DSA:2.170.270.10;|PF00856;SET domain;IPR001214;SET domain|PS50280;SET domain profile.;IPR001214;SET domain
g568.t1	contig_1	1381791	1383092	-													OG0001292	.	.	.	PF10551;MULE transposase domain;IPR018289;MULE transposase domain
g569.t1	contig_1	1383171	1383635	-													OG0002022	.	.	.	.
g570.t1	contig_1	1384238	1384357	-													OG0000563	.	.	.	.
g571.t1	contig_1	1384530	1385003	+													OG0000228	.	.	.	.
g572.t1	contig_1	1385681	1389811	+													OG0010664	.	.	.	SM01052;;IPR000938;CAP Gly-rich domain|G3DSA:2.30.30.190;;IPR000938;CAP Gly-rich domain|Coil;|PTHR18916:SF40;;IPR027663;Dynactin subunit 1|PTHR18916;|SSF74924;;IPR000938;CAP Gly-rich domain|PF01302;CAP-Gly domain;IPR000938;CAP Gly-rich domain|PS50245;CAP-Gly domain profile.;IPR000938;CAP Gly-rich domain
g573.t1	contig_1	1389974	1390936	+													OG0020127	.	.	.	PTHR24320;|G3DSA:3.40.50.720;;IPR016040;NAD(P)-binding domain|PR00081;Glucose/ribitol dehydrogenase family signature;IPR002347;Short-chain dehydrogenase/reductase SDR|PF00106;short chain dehydrogenase;IPR002347;Short-chain dehydrogenase/reductase SDR|PR00080;Short-chain dehydrogenase/reductase (SDR) superfamily signature;IPR002347;Short-chain dehydrogenase/reductase SDR|SSF51735;;IPR016040;NAD(P)…
g574.t1	contig_1	1391256	1391570	+													OG0023427	.	.	.	G3DSA:3.40.50.720;;IPR016040;NAD(P)-binding domain|PF00106;short chain dehydrogenase;IPR002347;Short-chain dehydrogenase/reductase SDR|SSF51735;;IPR016040;NAD(P)-binding domain|PTHR24320;|PTHR24320:SF72;
g575.t1	contig_1	1391609	1392214	+					Yes								OG0010665	.	.	.	G3DSA:3.40.50.720;;IPR016040;NAD(P)-binding domain|TMhelix;Region of a membrane-bound protein predicted to be embedded in the membrane.|PTHR24320:SF45;|PTHR24320;|SSF51735;;IPR016040;NAD(P)-binding domain
g576.t1	contig_1	1392464	1394549	+											Yes		OG0010666	Mus musculus	Q6PAC3	DDB1- and CUL4-associated factor 13	PR00320;G protein beta WD-40 repeat signature;IPR020472;G-protein beta WD-40 repeat|PS50082;Trp-Asp (WD) repeats profile.;IPR001680;WD40 repeat|PTHR22851;|PF04158;Sof1-like domain;IPR007287;Sof1-like protein|SSF50978;;IPR017986;WD40-repeat-containing domain|PS50294;Trp-Asp (WD) repeats circular profile.;IPR017986;WD40-repeat-containing domain|PTHR22851:SF0;|G3DSA:2.130.10.10;;IPR015943;WD40/YVTN …
g577.t1	contig_1	1395031	1395192	-	Yes	Yes		Yes			Yes			Yes		Yes	OG0023428	.	.	.	.
g578.t1	contig_1	1395929	1397833	+													OG0010667	.	.	.	G3DSA:3.30.40.10;;IPR013083;Zinc finger, RING/FYVE/PHD-type|PS50297;Ankyrin repeat region circular profile.;IPR020683;Ankyrin repeat-containing domain|G3DSA:1.25.40.10;;IPR011990;Tetratricopeptide-like helical domain|PS50005;TPR repeat profile.;IPR019734;Tetratricopeptide repeat|SSF48403;;IPR020683;Ankyrin repeat-containing domain|PS50293;TPR repeat region circular profile.;IPR013026;Tetratricope…
g579.t1	contig_1	1398151	1398309	-													OG0036412	.	.	.	G3DSA:3.40.50.1820;;IPR029058;Alpha/Beta hydrolase fold
g580.t1	contig_1	1399298	1399906	+													OG0002160	.	.	.	PTHR23084;|SM00698;;IPR003409;MORN motif|G3DSA:2.20.110.10;|Coil;|PF02493;MORN repeat;IPR003409;MORN motif|SSF82185;
g581.t1	contig_1	1400027	1401157	-													OG0010668	.	.	.	G3DSA:1.25.40.90;;IPR008942;ENTH/VHS|PS50179;VHS domain profile.;IPR002014;VHS domain|SM00288;;IPR002014;VHS domain|Coil;|SSF89009;|PF00790;VHS domain;IPR002014;VHS domain|G3DSA:1.20.58.160;;IPR004152;GAT domain|PTHR13856;|SSF48464;;IPR008942;ENTH/VHS
g582.t1	contig_1	1401379	1403046	+					Yes								OG0010669	.	.	.	TMhelix;Region of a membrane-bound protein predicted to be embedded in the membrane.|PTHR40849:SF1;|PTHR40849;
g583.t1	contig_1	1403243	1404115	-					Yes								OG0010670	.	.	.	TMhelix;Region of a membrane-bound protein predicted to be embedded in the membrane.|PF03208;PRA1 family protein;IPR004895;Prenylated rab acceptor PRA1|PTHR19317;
g584.t1	contig_1	1405261	1406436	+													OG0010671	.	.	.	Coil;
g585.t1	contig_1	1406555	1408857	-													OG0010672	.	.	.	PS50293;TPR repeat region circular profile.;IPR013026;Tetratricopeptide repeat-containing domain|PS50005;TPR repeat profile.;IPR019734;Tetratricopeptide repeat|SM00028;;IPR019734;Tetratricopeptide repeat|Coil;|PTHR22904:SF324;|PTHR22904;|G3DSA:1.25.40.10;;IPR011990;Tetratricopeptide-like helical domain|SSF49764;;IPR008978;HSP20-like chaperone|SSF48452;;IPR011990;Tetratricopeptide-like helical dom…
g586.t1	contig_1	1410092	1411366	+	Yes	Yes	Yes	Yes			Yes			Yes			OG0010673	.	.	.	G3DSA:3.40.50.1820;;IPR029058;Alpha/Beta hydrolase fold|SSF53474;;IPR029058;Alpha/Beta hydrolase fold|PIRSF000862;;IPR025483;Lipase, eukaryotic|PTHR11005;|PF04083;Partial alpha/beta-hydrolase lipase region;IPR006693;Partial AB-hydrolase lipase domain|PTHR11005:SF31;
g587.t1	contig_1	1411749	1411985	-	Yes	Yes	Yes	Yes			Yes			Yes		Yes	OG0010674	.	.	.	PTHR15907:SF50;|PTHR15907;|PF04749;PLAC8 family;IPR006461;PLAC8 motif-containing protein
g588.t1	contig_1	1412584	1412820	-													OG0033054	.	.	.	.
g589.t1	contig_1	1412847	1414079	-	Yes	Yes	Yes	Yes	Yes								OG0010675	.	.	.	PTHR11005:SF31;|PTHR11005;|SSF53474;;IPR029058;Alpha/Beta hydrolase fold|PF04083;Partial alpha/beta-hydrolase lipase region;IPR006693;Partial AB-hydrolase lipase domain|TMhelix;Region of a membrane-bound protein predicted to be embedded in the membrane.|G3DSA:3.40.50.1820;;IPR029058;Alpha/Beta hydrolase fold
g590.t1	contig_1	1414626	1415595	+													OG0010676	.	.	.	SSF56112;;IPR011009;Protein kinase-like domain|G3DSA:3.30.200.20;|PS00109;Tyrosine protein kinases specific active-site signature.;IPR008266;Tyrosine-protein kinase, active site|TIGR03724;arch_bud32: Kae1-associated kinase Bud32;IPR022495;Serine/threonine-protein kinase Bud32|SM00220;;IPR000719;Protein kinase domain|G3DSA:1.10.510.10;|PTHR12209;;IPR022495;Serine/threonine-protein kinase Bud32|PS5…
g591.t1	contig_1	1415923	1416702	-													OG0010677	.	.	.	Coil;
g592.t1	contig_1	1417902	1419383	+	Yes	Yes	Yes	Yes		Yes	Yes			Yes			OG0010678	.	.	.	PTHR31468;|SSF51445;;IPR017853;Glycoside hydrolase superfamily|G3DSA:3.20.20.80;;IPR013781;Glycoside hydrolase, catalytic domain|PTHR31468:SF2;|PF03198;Glucanosyltransferase;IPR004886;Glucanosyltransferase
g593.t1	contig_1	1422023	1422226	-													OG0002595	.	.	.	.
g594.t1	contig_1	1422531	1422728	-													OG0024219	.	.	.	.
g595.t1	contig_1	1423116	1424645	+	Yes	Yes	Yes	Yes		Yes	Yes			Yes			OG0015961	.	.	.	G3DSA:3.20.20.80;;IPR013781;Glycoside hydrolase, catalytic domain|PTHR31468;|PF03198;Glucanosyltransferase;IPR004886;Glucanosyltransferase|PS50835;Ig-like domain profile.;IPR007110;Immunoglobulin-like domain|PTHR31468:SF2;|SSF51445;;IPR017853;Glycoside hydrolase superfamily
g596.t1	contig_1	1424915	1426595	+	Yes	Yes	Yes	Yes		Yes	Yes			Yes			OG0015960	.	.	.	PTHR31468:SF2;|G3DSA:3.20.20.80;;IPR013781;Glycoside hydrolase, catalytic domain|PTHR31468;|PF03198;Glucanosyltransferase;IPR004886;Glucanosyltransferase|SSF51445;;IPR017853;Glycoside hydrolase superfamily
g597.t1	contig_1	1426848	1428959	-													OG0015959	.	.	.	G3DSA:3.40.640.10;;IPR015421;Pyridoxal phosphate-dependent transferase, major region, subdomain 1|PF01041;DegT/DnrJ/EryC1/StrS aminotransferase family;IPR000653;DegT/DnrJ/EryC1/StrS aminotransferase|PTHR30244:SF3;|SSF53383;;IPR015424;Pyridoxal phosphate-dependent transferase|PTHR30244;
g598.t1	contig_1	1429394	1431079	+					Yes								OG0015958	.	.	.	TMhelix;Region of a membrane-bound protein predicted to be embedded in the membrane.|PTHR31585:SF9;|PTHR31585;|SSF103473;;IPR020846;Major facilitator superfamily domain|PF03092;BT1 family;IPR004324;Folate-biopterin transporter
g599.t1	contig_1	1431430	1431906	+	Yes	Yes	Yes	Yes	Yes			Yes					OG0002213	.	.	.	TMhelix;Region of a membrane-bound protein predicted to be embedded in the membrane.
g600.t1	contig_1	1432691	1434004	-													OG0002763	.	.	.	PTHR23022;|PTHR23022:SF80;
g601.t1	contig_1	1434557	1434931	+													OG0002213	.	.	.	PF16810;RXLR phytopathogen effector protein, Avirulence activity;IPR031825;RXLR phytopathogen effector protein
g602.t1	contig_1	1437122	1440398	+					Yes								OG0039190	.	.	.	PF04547;Calcium-activated chloride channel;IPR007632;Anoctamin|PTHR12308;;IPR007632;Anoctamin|TMhelix;Region of a membrane-bound protein predicted to be embedded in the membrane.
g603.t1	contig_1	1440796	1441551	+													OG0014026	.	.	.	SSF54695;;IPR011333;SKP1/BTB/POZ domain|SM00512;;IPR001232;S-phase kinase-associated protein 1-like|SSF81382;;IPR016072;SKP1 component, dimerisation|PF01466;Skp1 family, dimerisation domain;IPR016072;SKP1 component, dimerisation|PTHR11165;|G3DSA:3.30.710.10;|PF03931;Skp1 family, tetramerisation domain;IPR016073;SKP1 component, POZ domain|PIRSF028729;;IPR016897;S-phase kinase-associated protein 1
g604.t1	contig_1	1442435	1450423	-													OG0014025	.	.	.	SSF47473;;IPR011992;EF-hand domain pair|PS01358;Zinc finger RanBP2-type signature.;IPR001876;Zinc finger, RanBP2-type|PF00641;Zn-finger in Ran binding protein and others;IPR001876;Zinc finger, RanBP2-type|G3DSA:1.10.238.10;;IPR011992;EF-hand domain pair|SSF90209;;IPR001876;Zinc finger, RanBP2-type|PS50199;Zinc finger RanBP2 type profile.;IPR001876;Zinc finger, RanBP2-type|PTHR39666;|PTHR39666:SF3…
g605.t1	contig_1	1451785	1454757	-													OG0001614	.	.	.	SSF54160;;IPR016197;Chromo domain-like|PF00078;Reverse transcriptase (RNA-dependent DNA polymerase);IPR000477;Reverse transcriptase domain|G3DSA:3.30.420.10;;IPR012337;Ribonuclease H-like domain|G3DSA:2.40.50.40;|G3DSA:3.30.70.270;|PTHR24559;|PS50878;Reverse transcriptase (RT) catalytic domain profile.;IPR000477;Reverse transcriptase domain|SSF53098;;IPR012337;Ribonuclease H-like domain|PS50994;I…
g606.t1	contig_1	1454838	1456730	-													OG0001535	.	.	.	Coil;|G3DSA:3.10.10.10;|SSF56672;
g607.t1	contig_1	1454991	1456283	-													OG0001535	.	.	.	Coil;
g608.t1	contig_1	1458893	1459960	+													OG0015999	.	.	.	SM00173;|PTHR24073;|PTHR24073:SF263;|PR00449;Transforming protein P21 ras signature|G3DSA:3.40.50.300;;IPR027417;P-loop containing nucleoside triphosphate hydrolase|SSF52540;;IPR027417;P-loop containing nucleoside triphosphate hydrolase|SM00174;|TIGR00231;small_GTP: small GTP-binding protein domain;IPR005225;Small GTP-binding protein domain|PF00071;Ras family;IPR001806;Small GTPase superfamily|SM…
g609.t1	contig_1	1461158	1463326	-													OG0015998	.	.	.	PTHR13373;|PF07575;Nup85 Nucleoporin;IPR011502;Nucleoporin Nup85-like|PTHR13373:SF21;
g610.t1	contig_1	1463486	1464714	+	Yes	Yes		Yes			Yes						OG0015997	.	.	.	PF06258;Mitochondrial fission ELM1;IPR009367;Mitochondrial fission protein ELM1-like|SSF53756;|PTHR33986:SF2;|PTHR33986;
g611.t1	contig_1	1464959	1466281	-													OG0015996	.	.	.	SSF100966;;IPR016189;Translation initiation factor IF2/IF5, N-terminal|PF02020;eIF4-gamma/eIF5/eIF2-epsilon;IPR003307;W2 domain|G3DSA:1.25.40.180;;IPR016021;MIF4G-like domain|PS51363;W2 domain profile.;IPR003307;W2 domain|PF01873;Domain found in IF2B/IF5;IPR002735;Translation initiation factor IF2/IF5|SSF48371;;IPR016024;Armadillo-type fold|Coil;|SM00515;;IPR003307;W2 domain|SM00653;;IPR002735;Tr…
g612.t1	contig_1	1467014	1468567	-													OG0015995	Mus musculus	P47738	Aldehyde dehydrogenase, mitochondrial	SSF53720;;IPR016161;Aldehyde/histidinol dehydrogenase|G3DSA:3.40.309.10;;IPR016163;Aldehyde dehydrogenase, C-terminal|PF00171;Aldehyde dehydrogenase family;IPR015590;Aldehyde dehydrogenase domain|PTHR11699;|PTHR11699:SF211;|G3DSA:3.40.605.10;;IPR016162;Aldehyde dehydrogenase N-terminal domain|PS00687;Aldehyde dehydrogenases glutamic acid active site.;IPR029510;Aldehyde dehydrogenase, glutamic aci…
g613.t1	contig_1	1468986	1469168	+	Yes		Yes	Yes			Yes			Yes		Yes	OG0000383	.	.	.	.
g614.t1	contig_1	1471228	1471806	-													OG0026783	.	.	.	PTHR19446;|PF00078;Reverse transcriptase (RNA-dependent DNA polymerase);IPR000477;Reverse transcriptase domain|PS50878;Reverse transcriptase (RT) catalytic domain profile.;IPR000477;Reverse transcriptase domain
g615.t1	contig_1	1472906	1473136	+			Yes			Yes	Yes			Yes		Yes	OG0021228	.	.	.	.
g616.t1	contig_1	1473395	1476058	-													OG0001516	.	.	.	.
g617.t1	contig_1	1477447	1478259	+	Yes	Yes				Yes	Yes			Yes		Yes	OG0039191	.	.	.	.
g618.t1	contig_1	1478500	1478661	+	Yes	Yes	Yes	Yes	Yes					Yes		Yes	OG0014791	.	.	.	TMhelix;Region of a membrane-bound protein predicted to be embedded in the membrane.
g619.t1	contig_1	1479980	1482551	+											Yes		OG0014790	.	.	.	SSF57903;;IPR011011;Zinc finger, FYVE/PHD-type|PS01359;Zinc finger PHD-type signature.;IPR019786;Zinc finger, PHD-type, conserved site|G3DSA:3.30.40.10;;IPR013083;Zinc finger, RING/FYVE/PHD-type
g620.t1	contig_1	1482732	1485145	-													OG0014789	.	.	.	Coil;|PS50966;Zinc finger SWIM-type profile.;IPR007527;Zinc finger, SWIM-type|PF04434;SWIM zinc finger;IPR007527;Zinc finger, SWIM-type
g621.t1	contig_1	1485761	1486522	+					Yes								OG0014788	.	.	.	TMhelix;Region of a membrane-bound protein predicted to be embedded in the membrane.|Coil;
g622.t1	contig_1	1486584	1488113	-													OG0014787	.	.	.	PS50012;Regulator of chromosome condensation (RCC1) repeat profile.;IPR000408;Regulator of chromosome condensation, RCC1|G3DSA:2.130.10.30;;IPR009091;Regulator of chromosome condensation 1/beta-lactamase-inhibitor protein II|PTHR22870;|PS00626;Regulator of chromosome condensation (RCC1) signature 2.;IPR000408;Regulator of chromosome condensation, RCC1|PF00415;Regulator of chromosome condensation …
g623.t1	contig_1	1488316	1488990	-													OG0014786	.	.	.	PF11527;The ARF-like 2 binding protein BART;IPR023379;ADP-ribosylation factor-like 2-binding protein, domain|PTHR21532:SF1;|G3DSA:1.20.1520.10;;IPR023379;ADP-ribosylation factor-like 2-binding protein, domain|PTHR21532;
g624.t1	contig_1	1489304	1491582	+						Yes							OG0014785	Xenopus tropicalis	Q6DEY7	Embryonic polyadenylate-binding protein	PTHR24012;|PTHR24012:SF491;|SSF54928;;IPR012677;Nucleotide-binding alpha-beta plait domain|PS51309;Poly(A)-binding protein C-terminal (PABC) domain profile.;IPR002004;Polyadenylate-binding protein/Hyperplastic disc protein|G3DSA:3.30.70.330;;IPR012677;Nucleotide-binding alpha-beta plait domain|G3DSA:1.10.1900.10;;IPR002004;Polyadenylate-binding protein/Hyperplastic disc protein|PS50102;Eukaryotic…
g625.t1	contig_1	1492211	1494835	-													OG0014784	.	.	.	PTHR37067;|PTHR37067:SF1;
g626.t1	contig_1	1497752	1498030	-													OG0022002	.	.	.	.
g627.t1	contig_1	1499289	1499609	-		Yes					Yes			Yes		Yes	OG0032948	.	.	.	.
g628.t1	contig_1	1499967	1500804	+					Yes								OG0025721	.	.	.	TMhelix;Region of a membrane-bound protein predicted to be embedded in the membrane.
g629.t1	contig_1	1502834	1503714	-													OG0012393	.	.	.	PF01259;SAICAR synthetase;IPR028923;SAICAR synthetase/ADE2, N-terminal|SSF56104;|PTHR11609;|G3DSA:3.30.200.20;|PTHR11609:SF9;|G3DSA:3.30.470.20;;IPR013816;ATP-grasp fold, subdomain 2
g630.t1	contig_1	1505636	1505887	+													OG0039192	.	.	.	.
g631.t1	contig_1	1505985	1507541	-													OG0012394	.	.	.	.
g632.t1	contig_1	1513158	1513421	+	Yes		Yes				Yes			Yes		Yes	OG0023634	.	.	.	.
g633.t1	contig_1	1514137	1515093	-													OG0020345	.	.	.	SSF56672;|PTHR11439;|PF07727;Reverse transcriptase (RNA-dependent DNA polymerase);IPR013103;Reverse transcriptase, RNA-dependent DNA polymerase
g634.t1	contig_1	1517771	1518466	+													OG0004616	.	.	.	Coil;
g635.t1	contig_1	1522075	1523133	-													OG0012395	.	.	.	SSF53098;;IPR012337;Ribonuclease H-like domain|PS50994;Integrase catalytic domain profile.;IPR001584;Integrase, catalytic core|PTHR11439;|PF00665;Integrase core domain;IPR001584;Integrase, catalytic core|G3DSA:3.30.420.10;;IPR012337;Ribonuclease H-like domain
g636.t1	contig_1	1523367	1523867	-													OG0022003	.	.	.	SSF57756;;IPR001878;Zinc finger, CCHC-type|PF14223;gag-polypeptide of LTR copia-type|G3DSA:4.10.60.10;;IPR001878;Zinc finger, CCHC-type|PTHR11439;|PS50158;Zinc finger CCHC-type profile.;IPR001878;Zinc finger, CCHC-type
g637.t1	contig_1	1523925	1524179	-													OG0030188	.	.	.	.
g638.t1	contig_1	1524878	1525474	-								Yes					OG0000979	.	.	.	PF16810;RXLR phytopathogen effector protein, Avirulence activity;IPR031825;RXLR phytopathogen effector protein
g639.t1	contig_1	1526704	1527300	-								Yes					OG0000979	.	.	.	PF16810;RXLR phytopathogen effector protein, Avirulence activity;IPR031825;RXLR phytopathogen effector protein
g640.t1	contig_1	1528531	1528692	-													OG0000979	.	.	.	.
g641.t1	contig_1	1530358	1530954	-								Yes					OG0000979	.	.	.	PF16810;RXLR phytopathogen effector protein, Avirulence activity;IPR031825;RXLR phytopathogen effector protein
g642.t1	contig_1	1532184	1532345	-													OG0000979	.	.	.	.
g643.t1	contig_1	1532899	1534839	+													OG0000265	.	.	.	G3DSA:3.30.420.10;;IPR012337;Ribonuclease H-like domain|PTHR11439;|SSF57756;;IPR001878;Zinc finger, CCHC-type|PS50994;Integrase catalytic domain profile.;IPR001584;Integrase, catalytic core|PTHR11439:SF192;|SSF53098;;IPR012337;Ribonuclease H-like domain|PS50158;Zinc finger CCHC-type profile.;IPR001878;Zinc finger, CCHC-type|PF13976;GAG-pre-integrase domain;IPR025724;GAG-pre-integrase domain|PF142…
g644.t1	contig_1	1535085	1536254	+													OG0002871	.	.	.	SSF56672;|PTHR11439;|PF07727;Reverse transcriptase (RNA-dependent DNA polymerase);IPR013103;Reverse transcriptase, RNA-dependent DNA polymerase
g645.t1	contig_1	1536664	1536849	-	Yes	Yes	Yes	Yes	Yes			Yes					OG0031901	.	.	.	TMhelix;Region of a membrane-bound protein predicted to be embedded in the membrane.|PF16810;RXLR phytopathogen effector protein, Avirulence activity;IPR031825;RXLR phytopathogen effector protein
g646.t1	contig_1	1538228	1538389	-													OG0000979	.	.	.	.
g647.t1	contig_1	1540053	1540649	-								Yes					OG0000979	.	.	.	PF16810;RXLR phytopathogen effector protein, Avirulence activity;IPR031825;RXLR phytopathogen effector protein
g648.t1	contig_1	1541878	1542039	-													OG0000979	.	.	.	.
g649.t1	contig_1	1542585	1543796	+													OG0000009	.	.	.	PF14223;gag-polypeptide of LTR copia-type|PS50158;Zinc finger CCHC-type profile.;IPR001878;Zinc finger, CCHC-type|PTHR11439;|SSF57756;;IPR001878;Zinc finger, CCHC-type|PTHR11439:SF185;|G3DSA:4.10.60.10;;IPR001878;Zinc finger, CCHC-type
g650.t1	contig_1	1543862	1544428	+													OG0000480	.	.	.	PF00665;Integrase core domain;IPR001584;Integrase, catalytic core|PTHR11439;|PS50994;Integrase catalytic domain profile.;IPR001584;Integrase, catalytic core|SSF53098;;IPR012337;Ribonuclease H-like domain|G3DSA:3.30.420.10;;IPR012337;Ribonuclease H-like domain|PTHR11439:SF192;
g651.t1	contig_1	1544596	1545591	+													OG0002545	.	.	.	PTHR11439;|PF07727;Reverse transcriptase (RNA-dependent DNA polymerase);IPR013103;Reverse transcriptase, RNA-dependent DNA polymerase
g652.t1	contig_1	1545612	1545965	+													OG0039193	.	.	.	.
g653.t1	contig_1	1546376	1546561	-	Yes	Yes	Yes	Yes	Yes			Yes					OG0031901	.	.	.	TMhelix;Region of a membrane-bound protein predicted to be embedded in the membrane.|PF16810;RXLR phytopathogen effector protein, Avirulence activity;IPR031825;RXLR phytopathogen effector protein
g654.t1	contig_1	1547941	1548537	-								Yes					OG0000979	.	.	.	PF16810;RXLR phytopathogen effector protein, Avirulence activity;IPR031825;RXLR phytopathogen effector protein
g655.t1	contig_1	1549766	1550362	-								Yes					OG0000979	.	.	.	PF16810;RXLR phytopathogen effector protein, Avirulence activity;IPR031825;RXLR phytopathogen effector protein
g656.t1	contig_1	1553424	1554107	-								Yes					OG0000979	.	.	.	PF16810;RXLR phytopathogen effector protein, Avirulence activity;IPR031825;RXLR phytopathogen effector protein
g657.t1	contig_1	1555259	1555420	-													OG0000979	.	.	.	.
g658.t1	contig_1	1555974	1556126	+													OG0000475	.	.	.	.
g659.t1	contig_1	1556232	1557941	+													OG0000104	.	.	.	PF13976;GAG-pre-integrase domain;IPR025724;GAG-pre-integrase domain|SSF57756;;IPR001878;Zinc finger, CCHC-type|PS50158;Zinc finger CCHC-type profile.;IPR001878;Zinc finger, CCHC-type|PTHR11439:SF192;|PF14223;gag-polypeptide of LTR copia-type|G3DSA:3.30.420.10;;IPR012337;Ribonuclease H-like domain|PS50994;Integrase catalytic domain profile.;IPR001584;Integrase, catalytic core|PF00665;Integrase cor…
g660.t1	contig_1	1558187	1559356	+													OG0002871	.	.	.	SSF56672;|PTHR11439;|PF07727;Reverse transcriptase (RNA-dependent DNA polymerase);IPR013103;Reverse transcriptase, RNA-dependent DNA polymerase
g661.t1	contig_1	1559766	1559951	-	Yes	Yes	Yes	Yes	Yes			Yes					OG0031901	.	.	.	TMhelix;Region of a membrane-bound protein predicted to be embedded in the membrane.|PF16810;RXLR phytopathogen effector protein, Avirulence activity;IPR031825;RXLR phytopathogen effector protein
g662.t1	contig_1	1561330	1561926	-								Yes					OG0000979	.	.	.	PF16810;RXLR phytopathogen effector protein, Avirulence activity;IPR031825;RXLR phytopathogen effector protein
g663.t1	contig_1	1563155	1563751	-								Yes					OG0000979	.	.	.	PF16810;RXLR phytopathogen effector protein, Avirulence activity;IPR031825;RXLR phytopathogen effector protein
g664.t1	contig_1	1564981	1565577	-								Yes					OG0000979	.	.	.	PF16810;RXLR phytopathogen effector protein, Avirulence activity;IPR031825;RXLR phytopathogen effector protein
g665.t1	contig_1	1566807	1567403	-								Yes					OG0000979	.	.	.	PF16810;RXLR phytopathogen effector protein, Avirulence activity;IPR031825;RXLR phytopathogen effector protein
g666.t1	contig_1	1568633	1569229	-								Yes					OG0000979	.	.	.	PF16810;RXLR phytopathogen effector protein, Avirulence activity;IPR031825;RXLR phytopathogen effector protein
g667.t1	contig_1	1581073	1581555	-													OG0021020	.	.	.	.
g668.t1	contig_1	1582320	1582892	-													OG0025543	.	.	.	Coil;
g669.t1	contig_1	1583200	1584153	-													OG0003256	.	.	.	G3DSA:3.30.420.10;;IPR012337;Ribonuclease H-like domain|SSF53098;;IPR012337;Ribonuclease H-like domain|PS50994;Integrase catalytic domain profile.;IPR001584;Integrase, catalytic core|PTHR24559;|PF00665;Integrase core domain;IPR001584;Integrase, catalytic core
g670.t1	contig_1	1584311	1585194	-													OG0036413	.	.	.	.
g671.t1	contig_1	1587190	1588814	-													OG0000761	.	.	.	Coil;
g672.t1	contig_1	1589752	1590671	-													OG0005094	.	.	.	.
g673.t1	contig_1	1591048	1591260	-													OG0025543	.	.	.	.
g674.t1	contig_1	1592851	1595289	-													OG0009319	.	.	.	PS50088;Ankyrin repeat profile.;IPR002110;Ankyrin repeat|G3DSA:1.25.40.20;;IPR020683;Ankyrin repeat-containing domain|PS50297;Ankyrin repeat region circular profile.;IPR020683;Ankyrin repeat-containing domain|SSF52047;|PF12796;Ankyrin repeats (3 copies);IPR020683;Ankyrin repeat-containing domain|PTHR24123;|PR01415;Ankyrin repeat signature;IPR002110;Ankyrin repeat|SSF48403;;IPR020683;Ankyrin repea…
g675.t1	contig_1	1596098	1596685	-													OG0009318	.	.	.	PTHR23083;|PS50293;TPR repeat region circular profile.;IPR013026;Tetratricopeptide repeat-containing domain|SM00028;;IPR019734;Tetratricopeptide repeat|PS50005;TPR repeat profile.;IPR019734;Tetratricopeptide repeat|SSF48452;;IPR011990;Tetratricopeptide-like helical domain|PF07721;Tetratricopeptide repeat;IPR011717;Tetratricopeptide TPR-4|PF13424;Tetratricopeptide repeat|G3DSA:1.25.40.10;;IPR01199…
g676.t1	contig_1	1596872	1600280	+													OG0009317	.	.	.	Coil;|PTHR13108;|PF05786;Condensin complex subunit 2;IPR022816;Condensin complex subunit 2/barren
g677.t1	contig_1	1600423	1601716	-					Yes								OG0009316	.	.	.	TMhelix;Region of a membrane-bound protein predicted to be embedded in the membrane.|PTHR23423;;IPR005178;Organic solute transporter subunit alpha/Transmembrane protein 184|PF03619;Organic solute transporter Ostalpha;IPR005178;Organic solute transporter subunit alpha/Transmembrane protein 184|PTHR23423:SF17;
g678.t1	contig_1	1601913	1603143	+	Yes	Yes			Yes								OG0009315	.	.	.	TMhelix;Region of a membrane-bound protein predicted to be embedded in the membrane.|PF08695;Cytochrome oxidase complex assembly protein 1;IPR014807;Cytochrome oxidase assembly protein 1
g679.t1	contig_1	1603300	1605293	-													OG0009314	.	.	.	PS51671;ACT domain profile.;IPR002912;ACT domain|PS51169;Chorismate mutase domain profile.;IPR008238;Chorismate mutase, AroQ class, eukaryotic type|TIGR01802;CM_pl-yst: chorismate mutase;IPR008238;Chorismate mutase, AroQ class, eukaryotic type|PTHR21145:SF0;|SSF53850;|G3DSA:1.10.590.10;;IPR008238;Chorismate mutase, AroQ class, eukaryotic type|PF00800;Prephenate dehydratase;IPR001086;Prephenate de…
g680.t1	contig_1	1605567	1606690	-													OG0009313	.	.	.	PF02978;Signal peptide binding domain;IPR004125;Signal recognition particle, SRP54 subunit, M-domain|G3DSA:1.10.260.30;;IPR004125;Signal recognition particle, SRP54 subunit, M-domain|SSF47446;;IPR004125;Signal recognition particle, SRP54 subunit, M-domain|PTHR11564;
g681.t1	contig_1	1609711	1609917	+													OG0028828	.	.	.	.
g682.t1	contig_1	1610264	1613630	+													OG0003328	.	.	.	.
g683.t1	contig_1	1616091	1616399	-													OG0023270	.	.	.	.
g684.t1	contig_1	1617741	1618122	-					Yes								OG0009312	.	.	.	PF14310;Fibronectin type III-like domain;IPR026891;Fibronectin type III-like domain|TMhelix;Region of a membrane-bound protein predicted to be embedded in the membrane.
g685.t1	contig_1	1622092	1622268	-													OG0030848	.	.	.	.
g686.t1	contig_1	1622327	1622563	-													OG0026683	.	.	.	PTHR11439;|PTHR11439:SF127;
g687.t1	contig_1	1622861	1623619	-													OG0023269	.	.	.	SSF56672;|PTHR11439;|PF07727;Reverse transcriptase (RNA-dependent DNA polymerase);IPR013103;Reverse transcriptase, RNA-dependent DNA polymerase
g688.t1	contig_1	1624295	1624573	-													OG0027961	.	.	.	PF00665;Integrase core domain;IPR001584;Integrase, catalytic core|SSF53098;;IPR012337;Ribonuclease H-like domain|PTHR11439:SF192;|PTHR11439;|G3DSA:3.30.420.10;;IPR012337;Ribonuclease H-like domain|PS50994;Integrase catalytic domain profile.;IPR001584;Integrase, catalytic core
g689.t1	contig_1	1625568	1625825	-													OG0009311	.	.	.	.
g690.t1	contig_1	1628495	1629394	-													OG0000009	.	.	.	PS50158;Zinc finger CCHC-type profile.;IPR001878;Zinc finger, CCHC-type|PF14223;gag-polypeptide of LTR copia-type|G3DSA:4.10.60.10;;IPR001878;Zinc finger, CCHC-type|SSF57756;;IPR001878;Zinc finger, CCHC-type|PTHR11439;|PTHR11439:SF185;
g691.t1	contig_1	1629734	1629979	-													OG0021776	.	.	.	PF14223;gag-polypeptide of LTR copia-type
g692.t1	contig_1	1631072	1631416	+	Yes	Yes	Yes	Yes			Yes	Yes					OG0000721	.	.	.	PF16810;RXLR phytopathogen effector protein, Avirulence activity;IPR031825;RXLR phytopathogen effector protein
g693.t1	contig_1	1632960	1633415	+	Yes	Yes	Yes	Yes			Yes	Yes					OG0000721	.	.	.	PF16810;RXLR phytopathogen effector protein, Avirulence activity;IPR031825;RXLR phytopathogen effector protein
g694.t1	contig_1	1634848	1635192	+	Yes	Yes	Yes	Yes			Yes	Yes					OG0000721	.	.	.	PF16810;RXLR phytopathogen effector protein, Avirulence activity;IPR031825;RXLR phytopathogen effector protein
g695.t1	contig_1	1636234	1636557	+													OG0023268	.	.	.	.
g696.t1	contig_1	1638081	1639698	+													OG0001703	.	.	.	.
g697.t1	contig_1	1640009	1640585	+													OG0002737	.	.	.	Coil;
g698.t1	contig_1	1640844	1641443	+													OG0036414	.	.	.	.
g699.t1	contig_1	1642106	1642711	-													OG0016759	.	.	.	.
g700.t1	contig_1	1643635	1644420	-													OG0016758	.	.	.	.
g701.t1	contig_1	1644818	1645710	+													OG0016757	.	.	.	PIRSF004681;;IPR001602;Uncharacterised protein family UPF0047|G3DSA:2.60.120.460;;IPR001602;Uncharacterised protein family UPF0047|PS01314;Uncharacterized protein family UPF0047 signature.;IPR001602;Uncharacterised protein family UPF0047|PTHR30615:SF5;|PTHR30615;|PF01894;Uncharacterised protein family UPF0047;IPR001602;Uncharacterised protein family UPF0047|TIGR00149;TIGR00149_YjbQ: secondary thi…
g702.t1	contig_1	1646100	1647129	-	Yes	Yes	Yes	Yes			Yes						OG0016756	.	.	.	SSF49899;;IPR013320;Concanavalin A-like lectin/glucanase domain
g703.t1	contig_1	1647287	1649428	+		Yes			Yes								OG0016755	.	.	.	G3DSA:3.40.50.300;;IPR027417;P-loop containing nucleoside triphosphate hydrolase|PF03962;Mnd1 family;IPR005647;Meiotic nuclear division protein 1|PS51219;Dephospho-CoA kinase (DPCK) domain profile.;IPR001977;Dephospho-CoA kinase|TMhelix;Region of a membrane-bound protein predicted to be embedded in the membrane.|PF01121;Dephospho-CoA kinase;IPR001977;Dephospho-CoA kinase|PTHR10695;|MF_00376;Depho…
g704.t1	contig_1	1649576	1651801	-	Yes	Yes	Yes	Yes	Yes								OG0016754	.	.	.	TMhelix;Region of a membrane-bound protein predicted to be embedded in the membrane.|PS50836;DOMON domain profile.;IPR005018;DOMON domain|PF01794;Ferric reductase like transmembrane component;IPR013130;Ferric reductase transmembrane component-like domain|PF08030;Ferric reductase NAD binding domain;IPR013121;Ferric reductase, NAD binding domain|PTHR11972;|SSF52343;|PTHR11972:SF55;|SSF63380;;IPR017…
g705.t1	contig_1	1654200	1656314	-					Yes								OG0013550	.	.	.	TMhelix;Region of a membrane-bound protein predicted to be embedded in the membrane.
g706.t1	contig_1	1657321	1658490	-					Yes								OG0013549	.	.	.	PTHR35895;|PF12505;Protein of unknown function (DUF3712);IPR022185;Protein of unknown function DUF3712|TMhelix;Region of a membrane-bound protein predicted to be embedded in the membrane.
g707.t1	contig_1	1658678	1659313	-		Yes		Yes			Yes			Yes		Yes	OG0013548	.	.	.	.
g708.t1	contig_1	1661141	1661922	-													OG0013547	.	.	.	Coil;|PF03366;YEATS family;IPR005033;YEATS|PS51037;YEATS domain profile.;IPR005033;YEATS|PTHR23195;;IPR005033;YEATS
g709.t1	contig_1	1662079	1663207	+													OG0013546	.	.	.	Coil;|G3DSA:2.60.200.20;;IPR000253;Forkhead-associated (FHA) domain|PS50006;Forkhead-associated (FHA) domain profile.;IPR000253;Forkhead-associated (FHA) domain|SSF49879;;IPR008984;SMAD/FHA domain|PF00498;FHA domain;IPR000253;Forkhead-associated (FHA) domain
g710.t1	contig_1	1663552	1663940	-					Yes								OG0013545	.	.	.	TMhelix;Region of a membrane-bound protein predicted to be embedded in the membrane.|PF04418;Domain of unknown function (DUF543);IPR007512;Protein of unknown function DUF543|PTHR21304;;IPR007512;Protein of unknown function DUF543
g711.t1	contig_1	1664110	1665392	+													OG0013544	.	.	.	PTHR12298;|PF04194;Programmed cell death protein 2, C-terminal putative domain;IPR007320;Programmed cell death protein 2, C-terminal
g712.t1	contig_1	1665545	1667834	+				Yes			Yes						OG0013543	.	.	.	SM00952;;IPR013584;RAP domain
g713.t1	contig_1	1667960	1668687	-													OG0013542	.	.	.	Coil;
g714.t1	contig_1	1670120	1671271	+					Yes								OG0013541	.	.	.	PF12505;Protein of unknown function (DUF3712);IPR022185;Protein of unknown function DUF3712|PTHR35895;|TMhelix;Region of a membrane-bound protein predicted to be embedded in the membrane.
g715.t1	contig_1	1671965	1673107	-					Yes								OG0013540	.	.	.	TMhelix;Region of a membrane-bound protein predicted to be embedded in the membrane.|PTHR35895;|PF12505;Protein of unknown function (DUF3712);IPR022185;Protein of unknown function DUF3712
g716.t1	contig_1	1673505	1674447	-													OG0005375	.	.	.	PF12505;Protein of unknown function (DUF3712);IPR022185;Protein of unknown function DUF3712|PTHR35895;
g717.t1	contig_1	1674475	1674969	-					Yes								OG0004662	.	.	.	PTHR35895;|TMhelix;Region of a membrane-bound protein predicted to be embedded in the membrane.
g718.t1	contig_1	1675873	1676256	+													OG0000311	.	.	.	PTHR34615;|PTHR34615:SF1;
g719.t1	contig_1	1676385	1676543	+	Yes			Yes			Yes			Yes		Yes	OG0001144	.	.	.	.
g720.t1	contig_1	1677069	1677710	-													OG0000201	.	.	.	Coil;
g721.t1	contig_1	1679188	1679757	+													OG0000618	.	.	.	Coil;
g722.t1	contig_1	1685704	1685934	-													OG0039194	.	.	.	.
g723.t1	contig_1	1686391	1687806	+					Yes								OG0009821	.	.	.	PF08449;UAA transporter family;IPR013657;UAA transporter|TMhelix;Region of a membrane-bound protein predicted to be embedded in the membrane.|PTHR10778:SF10;|PTHR10778;|SSF103481;
g724.t1	contig_1	1688532	1689684	+													OG0009822	.	.	.	PTHR35895;|PF12505;Protein of unknown function (DUF3712);IPR022185;Protein of unknown function DUF3712
g725.t1	contig_1	1690436	1692860	+					Yes								OG0009823	.	.	.	SSF55653;;IPR020069;Ribosomal protein L9, C-terminal|PF03948;Ribosomal protein L9, C-terminal domain;IPR020069;Ribosomal protein L9, C-terminal|MF_00503;50S ribosomal protein L9 [rplI].;IPR020594;Ribosomal protein L9, bacteria/chloroplast|PTHR31585:SF10;|SSF103473;;IPR020846;Major facilitator superfamily domain|PTHR31585;|PS00651;Ribosomal protein L9 signature.;IPR020070;Ribosomal protein L9, N-t…
g726.t1	contig_1	1693140	1693935	+													OG0009824	.	.	.	PTHR10815;|PS00374;Methylated-DNA--protein-cysteine methyltransferase active site.;IPR001497;Methylated-DNA-[protein]-cysteine S-methyltransferase, active site|TIGR00589;ogt: methylated-DNA--[protein]-cysteine S-methyltransferase;IPR014048;Methylated-DNA-[protein]-cysteine S-methyltransferase, DNA binding|PF01035;6-O-methylguanine DNA methyltransferase, DNA binding domain;IPR014048;Methylated-DNA…
g727.t1	contig_1	1694043	1694924	-													OG0009825	.	.	.	PS50889;S4 RNA-binding domain profile.;IPR002942;RNA-binding S4 domain|PF01479;S4 domain;IPR002942;RNA-binding S4 domain|SM00363;;IPR002942;RNA-binding S4 domain|TIGR00093;TIGR00093: pseudouridine synthase;IPR000748;Pseudouridine synthase, RsuA/RluB/E/F|SSF55174;|G3DSA:3.10.290.10;;IPR002942;RNA-binding S4 domain|PTHR21600;|PTHR21600:SF25;|SSF55120;;IPR020103;Pseudouridine synthase, catalytic dom…
g728.t1	contig_1	1695903	1697576	-					Yes								OG0009826	.	.	.	SSF103473;;IPR020846;Major facilitator superfamily domain|PTHR31585;|PF03092;BT1 family;IPR004324;Folate-biopterin transporter|TMhelix;Region of a membrane-bound protein predicted to be embedded in the membrane.|PTHR31585:SF10;|G3DSA:1.20.1250.20;
g729.t1	contig_1	1698770	1700485	+					Yes								OG0020031	.	.	.	TMhelix;Region of a membrane-bound protein predicted to be embedded in the membrane.|PTHR31585:SF10;|PTHR31585;|SSF103473;;IPR020846;Major facilitator superfamily domain|PF03092;BT1 family;IPR004324;Folate-biopterin transporter
g730.t1	contig_1	1700619	1702328	-					Yes								OG0023328	.	.	.	TMhelix;Region of a membrane-bound protein predicted to be embedded in the membrane.|PTHR31585;|PTHR31585:SF10;|PF03092;BT1 family;IPR004324;Folate-biopterin transporter|SSF103473;;IPR020846;Major facilitator superfamily domain
g731.t1	contig_1	1702927	1704627	+					Yes								OG0026784	.	.	.	TMhelix;Region of a membrane-bound protein predicted to be embedded in the membrane.|SSF103473;;IPR020846;Major facilitator superfamily domain|PTHR31585:SF10;|PF03092;BT1 family;IPR004324;Folate-biopterin transporter|PTHR31585;
g732.t1	contig_1	1704932	1706179	+													OG0009827	.	.	.	SSF57903;;IPR011011;Zinc finger, FYVE/PHD-type|G3DSA:3.30.530.20;;IPR023393;START-like domain|PTHR13510;|G3DSA:3.30.40.10;;IPR013083;Zinc finger, RING/FYVE/PHD-type
g733.t1	contig_1	1706443	1707783	+													OG0009828	Homo sapiens	P55084	Trifunctional enzyme subunit beta, mitochondrial	PS00737;Thiolases signature 2.;IPR020613;Thiolase, conserved site|TIGR01930;AcCoA-C-Actrans: acetyl-CoA C-acyltransferase;IPR002155;Thiolase|G3DSA:3.40.47.10;;IPR016039;Thiolase-like|PF02803;Thiolase, C-terminal domain;IPR020617;Thiolase, C-terminal|PIRSF000429;;IPR002155;Thiolase|PF00108;Thiolase, N-terminal domain;IPR020616;Thiolase, N-terminal|SSF53901;;IPR016039;Thiolase-like|PS00098;Thiolase…
g734.t1	contig_1	1708007	1708789	-													OG0009829	Dictyostelium discoideum	Q54GN8	Ribosome biogenesis protein NSA2 homolog	PTHR12642;|PTHR12642:SF0;|PF01201;Ribosomal protein S8e;IPR022309;Ribosomal protein S8e/ribosomal biogenesis NSA2
g735.t1	contig_1	1709076	1710664	+													OG0009830	.	.	.	PTHR10804:SF17;|G3DSA:3.90.230.10;;IPR000994;Peptidase M24, structural domain|Coil;|SSF55920;;IPR000994;Peptidase M24, structural domain|SSF53092;;IPR028980;Creatinase/Aminopeptidase P, N-terminal|PTHR10804;|PF05195;Aminopeptidase P, N-terminal domain;IPR007865;Aminopeptidase P, N-terminal|G3DSA:3.40.350.10;;IPR029149;Creatinase/Aminopeptidase P/Spt16, N-terminal|SM01011;;IPR007865;Aminopeptidase…
g736.t1	contig_1	1710849	1712116	-													OG0009831	.	.	.	PF07744;SPOC domain;IPR012921;Spen paralogue and orthologue SPOC, C-terminal
g737.t1	contig_1	1712259	1715203	+													OG0009832	Homo sapiens	P40692	DNA mismatch repair protein Mlh1	G3DSA:3.30.230.10;;IPR014721;Ribosomal protein S5 domain 2-type fold, subgroup|PF13589;Histidine kinase-, DNA gyrase B-, and HSP90-like ATPase|G3DSA:3.30.565.10;;IPR003594;Histidine kinase-like ATPase, C-terminal domain|SM01340;;IPR013507;DNA mismatch repair protein, C-terminal|SSF54211;;IPR020568;Ribosomal protein S5 domain 2-type fold|PS00058;DNA mismatch repair proteins mutL / hexB / PMS1 sign…
g738.t1	contig_1	1715430	1717736	+													OG0009833	.	.	.	PF00989;PAS fold;IPR013767;PAS fold|SM00220;;IPR000719;Protein kinase domain|PTHR24055;|G3DSA:3.30.200.20;|PS00107;Protein kinases ATP-binding region signature.;IPR017441;Protein kinase, ATP binding site|G3DSA:1.10.510.10;|PTHR24055:SF189;|PS00108;Serine/Threonine protein kinases active-site signature.;IPR008271;Serine/threonine-protein kinase, active site|PF00069;Protein kinase domain;IPR000719;…
g739.t1	contig_1	1717952	1718596	-	Yes	Yes	Yes	Yes			Yes	Yes					OG0009834	.	.	.	PF16810;RXLR phytopathogen effector protein, Avirulence activity;IPR031825;RXLR phytopathogen effector protein
g740.t1	contig_1	1724589	1724969	+													OG0009835	.	.	.	PF04937;Protein of unknown function (DUF 659);IPR007021;Domain of unknown function DUF659
g741.t1	contig_1	1725056	1725949	+				Yes			Yes						OG0031902	.	.	.	SSF53098;;IPR012337;Ribonuclease H-like domain|PS51257;Prokaryotic membrane lipoprotein lipid attachment site profile.
g742.t1	contig_1	1725978	1726097	+													OG0023329	.	.	.	.
g743.t1	contig_1	1726932	1728002	+													OG0000026	.	.	.	SSF57756;;IPR001878;Zinc finger, CCHC-type|SM00343;;IPR001878;Zinc finger, CCHC-type|PS50158;Zinc finger CCHC-type profile.;IPR001878;Zinc finger, CCHC-type|G3DSA:4.10.60.10;;IPR001878;Zinc finger, CCHC-type|PF03732;Retrotransposon gag protein;IPR005162;Retrotransposon gag domain
g744.t1	contig_1	1728406	1732257	+													OG0000004	Schizosaccharomyces pombe (strain 972 / ATCC 24843)	P0CT40	Transposon Tf2-9 polyprotein	PS50878;Reverse transcriptase (RT) catalytic domain profile.;IPR000477;Reverse transcriptase domain|G3DSA:3.30.420.10;;IPR012337;Ribonuclease H-like domain|PTHR24559;|G3DSA:3.10.10.10;|G3DSA:3.30.70.270;|PS50994;Integrase catalytic domain profile.;IPR001584;Integrase, catalytic core|PF00665;Integrase core domain;IPR001584;Integrase, catalytic core|SSF53098;;IPR012337;Ribonuclease H-like domain|SS…
g745.t1	contig_1	1732390	1732818	-													OG0002038	.	.	.	.
g746.t1	contig_1	1735608	1736066	+													OG0025301	.	.	.	.
g747.t1	contig_1	1739022	1740692	-													OG0000832	.	.	.	G3DSA:3.10.10.10;|PTHR24559:SF174;|PF00078;Reverse transcriptase (RNA-dependent DNA polymerase);IPR000477;Reverse transcriptase domain|SSF56672;|PTHR24559;
g748.t1	contig_1	1742784	1743044	-													OG0000801	.	.	.	.
g749.t1	contig_1	1745250	1746311	-													OG0000514	.	.	.	Coil;
g750.t1	contig_1	1749250	1749528	+													OG0025505	.	.	.	.
g751.t1	contig_1	1750737	1751458	-				Yes			Yes						OG0030223	.	.	.	G3DSA:1.10.10.60;;IPR009057;Homeodomain-like|SSF46689;;IPR009057;Homeodomain-like|PF03221;Tc5 transposase DNA-binding domain;IPR006600;HTH CenpB-type DNA-binding domain|PS51253;CENPB-type HTH domain profile.;IPR006600;HTH CenpB-type DNA-binding domain
g752.t1	contig_1	1751914	1752483	+													OG0023187	.	.	.	PTHR19303;|G3DSA:1.10.10.60;;IPR009057;Homeodomain-like|SSF46689;;IPR009057;Homeodomain-like|PS51253;CENPB-type HTH domain profile.;IPR006600;HTH CenpB-type DNA-binding domain|PTHR19303:SF136;|PF03221;Tc5 transposase DNA-binding domain;IPR006600;HTH CenpB-type DNA-binding domain|PF04218;CENP-B N-terminal DNA-binding domain;IPR007889;DNA binding HTH domain, Psq-type|SM00674;;IPR006600;HTH CenpB-ty…
g753.t1	contig_1	1752616	1753431	+													OG0004506	.	.	.	PF03184;DDE superfamily endonuclease;IPR004875;DDE superfamily endonuclease domain|PTHR19303:SF182;|PTHR19303;
g754.t1	contig_1	1754028	1755539	+													OG0021730	.	.	.	.
g755.t1	contig_1	1755589	1755954	+													OG0026947	.	.	.	SSF53098;;IPR012337;Ribonuclease H-like domain
g756.t1	contig_1	1757536	1760982	+													OG0008781	.	.	.	G3DSA:3.40.50.300;;IPR027417;P-loop containing nucleoside triphosphate hydrolase|PS51194;Superfamilies 1 and 2 helicase C-terminal domain profile.;IPR001650;Helicase, C-terminal|PTHR18934;|PF00271;Helicase conserved C-terminal domain;IPR001650;Helicase, C-terminal|PS00690;DEAH-box subfamily ATP-dependent helicases signature.;IPR002464;DNA/RNA helicase, ATP-dependent, DEAH-box type, conserved site…
g757.t1	contig_1	1761133	1769213	-					Yes								OG0008782	Arabidopsis thaliana	Q9LK90	Probable phospholipid-transporting ATPase 8	TIGR01494;ATPase_P-type: HAD ATPase, P-type, family IC;IPR001757;P-type ATPase|SSF81324;|PF16209;Phospholipid-translocating ATPase N-terminal;IPR032631;P-type ATPase, N-terminal|PS50042;cAMP/cGMP binding motif profile.;IPR000595;Cyclic nucleotide-binding domain|G3DSA:2.60.120.10;;IPR014710;RmlC-like jelly roll fold|PS00154;E1-E2 ATPases phosphorylation site.;IPR018303;P-type ATPase, phosphorylati…
g758.t1	contig_1	1769413	1771328	+													OG0025506	.	.	.	.
g759.t1	contig_1	1771434	1771816	-													OG0019916	.	.	.	PF08650;DASH complex subunit Dad4;IPR013959;DASH complex subunit Dad4
g760.t1	contig_1	1771965	1773795	-					Yes								OG0008783	.	.	.	TMhelix;Region of a membrane-bound protein predicted to be embedded in the membrane.|PF00520;Ion transport protein;IPR005821;Ion transport domain|PTHR11537;;IPR028325;Voltage-gated potassium channel|G3DSA:1.10.287.70;|PTHR11537:SF169;|PR00169;Potassium channel signature;IPR028325;Voltage-gated potassium channel|Coil;|SSF81324;
g761.t1	contig_1	1774316	1781403	+													OG0008784	.	.	.	Coil;|PF12145;Eukaryotic Mediator 12 subunit domain;IPR021990;Mediator complex, subunit Med12, LCEWAV-domain
g762.t1	contig_1	1782864	1784550	-													OG0008785	.	.	.	PS50222;EF-hand calcium-binding domain profile.;IPR002048;EF-hand domain|PTHR10891;|G3DSA:1.10.238.10;;IPR011992;EF-hand domain pair|PTHR10891:SF574;|SM00054;;IPR002048;EF-hand domain|PF13499;EF-hand domain pair;IPR002048;EF-hand domain|SSF47473;;IPR011992;EF-hand domain pair
g763.t1	contig_1	1784922	1786462	-													OG0008786	.	.	.	PF13833;EF-hand domain pair;IPR002048;EF-hand domain|PS50222;EF-hand calcium-binding domain profile.;IPR002048;EF-hand domain|PTHR10891:SF574;|PTHR10891;|PS00018;EF-hand calcium-binding domain.;IPR018247;EF-Hand 1, calcium-binding site|G3DSA:1.10.238.10;;IPR011992;EF-hand domain pair|SSF47473;;IPR011992;EF-hand domain pair|SM00054;;IPR002048;EF-hand domain
g764.t1	contig_1	1786642	1787315	+													OG0008787	.	.	.	PTHR11380;;IPR003195;Transcription initiation factor IID, 18kDa subunit|PF02269;Transcription initiation factor IID, 18kD subunit;IPR003195;Transcription initiation factor IID, 18kDa subunit|SSF47113;;IPR009072;Histone-fold|G3DSA:1.10.20.10;;IPR009072;Histone-fold
g765.t1	contig_1	1787624	1789402	+													OG0008788	.	.	.	.
g766.t1	contig_1	1789846	1790717	+													OG0008789	.	.	.	Coil;|SSF101546;;IPR006818;Histone chaperone ASF1-like|G3DSA:2.60.40.1490;;IPR006818;Histone chaperone ASF1-like|PF04729;ASF1 like histone chaperone;IPR006818;Histone chaperone ASF1-like|PIRSF037759;;IPR017282;Histone deposition protein Asf1|PTHR12040:SF0;|PTHR12040;;IPR006818;Histone chaperone ASF1-like
g767.t1	contig_1	1790991	1792022	-													OG0008790	Chlamydomonas reinhardtii	A8IEF3	Protein arginine N-methyltransferase 1	SSF53335;;IPR029063;S-adenosyl-L-methionine-dependent methyltransferase|PF13649;Methyltransferase domain|PTHR11006;;IPR025799;Protein arginine N-methyltransferase|G3DSA:2.70.160.11;|G3DSA:3.40.50.150;;IPR029063;S-adenosyl-L-methionine-dependent methyltransferase|PS51678;SAM-dependent methyltransferase PRMT-type domain profile.;IPR025799;Protein arginine N-methyltransferase
g768.t1	contig_1	1792585	1793504	-													OG0008791	.	.	.	PF01246;Ribosomal protein L24e;IPR000988;Ribosomal protein L24e-related|SSF57716;|PS01073;Ribosomal protein L24e signature.;IPR023442;Ribosomal protein L24e, conserved site|PTHR10792;;IPR000988;Ribosomal protein L24e-related|G3DSA:2.30.170.20;;IPR023441;Ribosomal protein L24e domain|PTHR10792:SF1;
g769.t1	contig_1	1795189	1796817	+													OG0008792	.	.	.	PTHR11751;|SSF53383;;IPR015424;Pyridoxal phosphate-dependent transferase|G3DSA:3.40.640.10;;IPR015421;Pyridoxal phosphate-dependent transferase, major region, subdomain 1|G3DSA:3.90.1150.10;;IPR015422;Pyridoxal phosphate-dependent transferase, major region, subdomain 2|PF00155;Aminotransferase class I and II;IPR004839;Aminotransferase, class I/classII|PTHR11751:SF294;
g770.t1	contig_1	1797240	1798352	+				Yes			Yes						OG0008793	.	.	.	SSF103506;;IPR023395;Mitochondrial carrier domain|PS50920;Solute carrier (Solcar) repeat profile.;IPR018108;Mitochondrial substrate/solute carrier|PF00153;Mitochondrial carrier protein;IPR018108;Mitochondrial substrate/solute carrier|G3DSA:1.50.40.10;;IPR023395;Mitochondrial carrier domain|PTHR24089:SF102;|PTHR24089;
g771.t1	contig_1	1802838	1803713	+													OG0011595	.	.	.	.
g772.t1	contig_1	1803804	1808264	-													OG0011594	.	.	.	PF13181;Tetratricopeptide repeat;IPR019734;Tetratricopeptide repeat|PF14559;Tetratricopeptide repeat|SSF48452;;IPR011990;Tetratricopeptide-like helical domain|PS50005;TPR repeat profile.;IPR019734;Tetratricopeptide repeat|PTHR23083:SF442;|SM00028;;IPR019734;Tetratricopeptide repeat|PTHR23083;|PF13432;Tetratricopeptide repeat|G3DSA:1.25.40.10;;IPR011990;Tetratricopeptide-like helical domain|PS5029…
g773.t1	contig_1	1809868	1811420	-					Yes								OG0027058	.	.	.	TMhelix;Region of a membrane-bound protein predicted to be embedded in the membrane.|PF14938;Soluble NSF attachment protein, SNAP|PTHR13768:SF8;|PTHR13768;;IPR000744;NSF attachment protein|SSF48452;;IPR011990;Tetratricopeptide-like helical domain|G3DSA:1.25.40.10;;IPR011990;Tetratricopeptide-like helical domain
g774.t1	contig_1	1811470	1813590	-													OG0020222	.	.	.	Coil;
g775.t1	contig_1	1813957	1815758	+													OG0001281	.	.	.	G3DSA:2.130.10.10;;IPR015943;WD40/YVTN repeat-like-containing domain|SSF50978;;IPR017986;WD40-repeat-containing domain
g776.t1	contig_1	1815971	1817708	-													OG0011593	.	.	.	.
g777.t1	contig_1	1817839	1818936	+													OG0011592	.	.	.	SSF55666;;IPR015847;Exoribonuclease, phosphorolytic domain 2|PF01138;3' exoribonuclease family, domain 1;IPR001247;Exoribonuclease, phosphorolytic domain 1|PTHR11953:SF1;|SSF54211;;IPR020568;Ribosomal protein S5 domain 2-type fold|G3DSA:3.30.230.70;;IPR027408;PNPase/RNase PH domain|PTHR11953;|PF03725;3' exoribonuclease family, domain 2;IPR015847;Exoribonuclease, phosphorolytic domain 2
g778.t1	contig_1	1819116	1821085	-													OG0002170	Spinacia oleracea	P17202	Betaine aldehyde dehydrogenase, chloroplastic	G3DSA:3.40.309.10;;IPR016163;Aldehyde dehydrogenase, C-terminal|PTHR11699;|PS00687;Aldehyde dehydrogenases glutamic acid active site.;IPR029510;Aldehyde dehydrogenase, glutamic acid active site|PTHR11699:SF198;|PF00171;Aldehyde dehydrogenase family;IPR015590;Aldehyde dehydrogenase domain|SSF53720;;IPR016161;Aldehyde/histidinol dehydrogenase|G3DSA:3.40.605.10;;IPR016162;Aldehyde dehydrogenase N-te…
g779.t1	contig_1	1821211	1821628	+													OG0001590	.	.	.	PTHR33668;;IPR033378;Protein BRICK1|PD593487;RIKEN BRICK1 COIL CYTOSKELETON COILED PRODUCT:HYPOTHETICAL FULL EMBRYO CDNA ENRICHED;IPR033378;Protein BRICK1|Coil;
g780.t1	contig_1	1821709	1824328	-													OG0005275	.	.	.	SM00369;;IPR003591;Leucine-rich repeat, typical subtype|SSF52058;;IPR032675;Leucine-rich repeat domain, L domain-like|SM00365;|PF12799;Leucine Rich repeats (2 copies);IPR025875;Leucine rich repeat 4|PS51450;Leucine-rich repeat profile.;IPR001611;Leucine-rich repeat|PTHR24365;|G3DSA:3.80.10.10;;IPR032675;Leucine-rich repeat domain, L domain-like|Coil;
g781.t1	contig_1	1824594	1825412	+													OG0011591	.	.	.	SM00521;;IPR001289;Nuclear transcription factor Y subunit A|PR00616;CCAAT-binding transcription factor subunit B signature;IPR001289;Nuclear transcription factor Y subunit A|PS51152;NF-YA/HAP2 family profile.;IPR001289;Nuclear transcription factor Y subunit A|PF02045;CCAAT-binding transcription factor (CBF-B/NF-YA) subunit B;IPR001289;Nuclear transcription factor Y subunit A|PTHR12632;;IPR001289;…
g782.t1	contig_1	1825543	1827721	-													OG0011590	.	.	.	PTHR10367;|G3DSA:3.30.470.30;|PF01331;mRNA capping enzyme, catalytic domain;IPR001339;mRNA capping enzyme, catalytic domain|PS50103;Zinc finger C3H1-type profile.;IPR000571;Zinc finger, CCCH-type|PTHR10367:SF4;|G3DSA:2.40.50.140;;IPR012340;Nucleic acid-binding, OB-fold|SSF56091;
g783.t1	contig_1	1827946	1829884	-													OG0001281	.	.	.	G3DSA:2.130.10.10;;IPR015943;WD40/YVTN repeat-like-containing domain|SSF50978;;IPR017986;WD40-repeat-containing domain
g784.t1	contig_1	1830721	1831227	-													OG0000012	.	.	.	PF03184;DDE superfamily endonuclease;IPR004875;DDE superfamily endonuclease domain|PTHR19303;
g785.t1	contig_1	1831368	1831979	-													OG0000173	.	.	.	G3DSA:1.10.10.60;;IPR009057;Homeodomain-like|SSF46689;;IPR009057;Homeodomain-like|SM00674;;IPR006600;HTH CenpB-type DNA-binding domain|PS51253;CENPB-type HTH domain profile.;IPR006600;HTH CenpB-type DNA-binding domain|PF03221;Tc5 transposase DNA-binding domain;IPR006600;HTH CenpB-type DNA-binding domain
g786.t1	contig_1	1832214	1833670	+													OG0005742	.	.	.	G3DSA:1.10.150.320;|PF03372;Endonuclease/Exonuclease/phosphatase family;IPR005135;Endonuclease/exonuclease/phosphatase|PF12836;Helix-hairpin-helix motif|SSF56219;;IPR005135;Endonuclease/exonuclease/phosphatase|SSF81585;|G3DSA:3.60.10.10;;IPR005135;Endonuclease/exonuclease/phosphatase|SM00278;;IPR003583;Helix-hairpin-helix DNA-binding motif, class 1|PTHR21180;|PTHR21180:SF32;
g787.t1	contig_1	1833833	1834186	-													OG0021224	.	.	.	PTHR13510;
g788.t1	contig_1	1834408	1834578	+													OG0022561	.	.	.	.
g789.t1	contig_1	1834973	1835215	-	Yes	Yes		Yes	Yes			Yes				Yes	OG0027453	.	.	.	TMhelix;Region of a membrane-bound protein predicted to be embedded in the membrane.
g790.t1	contig_1	1835851	1838508	+	Yes	Yes	Yes	Yes			Yes			Yes			OG0003890	.	.	.	PS01186;EGF-like domain signature 2.;IPR013032;EGF-like, conserved site|PS00022;EGF-like domain signature 1.;IPR013032;EGF-like, conserved site|PS50026;EGF-like domain profile.;IPR000742;EGF-like domain|PTHR24044;|PTHR24044:SF276;|PR00011;Type III EGF-like signature|SM00181;;IPR000742;EGF-like domain|G3DSA:2.170.300.10;
g791.t1	contig_1	1839063	1839230	-	Yes	Yes	Yes	Yes			Yes			Yes		Yes	OG0000016	.	.	.	.
g792.t1	contig_1	1839733	1840695	+													OG0014893	.	.	.	G3DSA:3.40.50.720;;IPR016040;NAD(P)-binding domain|PTHR24320:SF45;|PR00081;Glucose/ribitol dehydrogenase family signature;IPR002347;Short-chain dehydrogenase/reductase SDR|PR00080;Short-chain dehydrogenase/reductase (SDR) superfamily signature;IPR002347;Short-chain dehydrogenase/reductase SDR|PF00106;short chain dehydrogenase;IPR002347;Short-chain dehydrogenase/reductase SDR|PTHR24320;|SSF51735;;…
g793.t1	contig_1	1840840	1842129	-					Yes								OG0014892	.	.	.	PR00420;Aromatic-ring hydroxylase (flavoprotein monooxygenase) signature|SSF51905;;IPR023753;FAD/NAD(P)-binding domain|SSF54373;|G3DSA:3.50.50.60;;IPR023753;FAD/NAD(P)-binding domain|PTHR13789:SF215;|TMhelix;Region of a membrane-bound protein predicted to be embedded in the membrane.|PF01494;FAD binding domain;IPR002938;FAD-binding domain|PTHR13789;
g794.t1	contig_1	1842733	1844389	+													OG0014891	Thalassiosira weissflogii	Q9LKI7	T-complex protein 1 subunit gamma	SSF52029;;IPR027409;GroEL-like apical domain|PTHR11353;|G3DSA:3.50.7.10;;IPR027409;GroEL-like apical domain|TIGR02344;chap_CCT_gamma: T-complex protein 1, gamma subunit;IPR012719;T-complex protein 1, gamma subunit|PTHR11353:SF63;;IPR012719;T-complex protein 1, gamma subunit|PS00751;Chaperonins TCP-1 signature 2.;IPR002194;Chaperonin TCP-1, conserved site|G3DSA:1.10.560.10;;IPR027413;GroEL-like eq…
g795.t1	contig_1	1844539	1852457	+													OG0014890	.	.	.	PTHR15977;|Coil;|PTHR15977:SF13;
g796.t1	contig_1	1852892	1854783	+	Yes	Yes	Yes	Yes	Yes			Yes					OG0014889	Arabidopsis thaliana	Q500W7	GPI mannosyltransferase 1	PTHR12886;;IPR007704;Mannosyltransferase, DXD|TMhelix;Region of a membrane-bound protein predicted to be embedded in the membrane.|PF05007;Mannosyltransferase (PIG-M);IPR007704;Mannosyltransferase, DXD|PTHR12886:SF0;
g797.t1	contig_1	1855136	1855297	-	Yes	Yes	Yes	Yes			Yes			Yes		Yes	OG0024042	.	.	.	.
g798.t1	contig_1	1855437	1858787	-					Yes								OG0005920	Oryza sativa subsp. japonica	A3AWA4	Copper-transporting ATPase HMA5	SSF81653;|TMhelix;Region of a membrane-bound protein predicted to be embedded in the membrane.|G3DSA:3.40.50.1000;;IPR023214;HAD-like domain|TIGR01525;ATPase-IB_hvy: heavy metal translocating P-type ATPase;IPR027256;P-type ATPase, subfamily IB|G3DSA:2.70.150.10;;IPR008250;P-type ATPase, A domain|PF00122;E1-E2 ATPase;IPR008250;P-type ATPase, A domain|PS00154;E1-E2 ATPases phosphorylation site.;IPR…
g799.t1	contig_1	1859007	1859165	-	Yes	Yes	Yes	Yes			Yes			Yes		Yes	OG0022741	.	.	.	.
g800.t1	contig_1	1861040	1861441	+	Yes	Yes		Yes			Yes		Yes				OG0019483	.	.	.	PTHR24362;|PTHR24362:SF251;
g801.t1	contig_1	1863131	1863748	+													OG0001222	.	.	.	.
g802.t1	contig_1	1863799	1864092	+													OG0001502	.	.	.	.
g803.t1	contig_1	1864333	1865540	+													OG0000159	.	.	.	.
g804.t1	contig_1	1865711	1866694	+													OG0000159	.	.	.	.
g805.t1	contig_1	1866761	1867321	+													OG0001557	.	.	.	PTHR24559;|G3DSA:3.10.10.10;|SSF56672;|PF00078;Reverse transcriptase (RNA-dependent DNA polymerase);IPR000477;Reverse transcriptase domain|PTHR24559:SF193;
g806.t1	contig_1	1868162	1868593	+													OG0001878	.	.	.	.
g807.t1	contig_1	1868825	1869799	+													OG0000208	.	.	.	SSF53098;;IPR012337;Ribonuclease H-like domain|G3DSA:3.30.420.10;;IPR012337;Ribonuclease H-like domain|PS50994;Integrase catalytic domain profile.;IPR001584;Integrase, catalytic core|Coil;|PTHR24559;|PF00665;Integrase core domain;IPR001584;Integrase, catalytic core
g808.t1	contig_1	1870062	1870634	+													OG0000752	.	.	.	.
g809.t1	contig_1	1870781	1871134	+													OG0029428	.	.	.	.
g810.t1	contig_1	1873600	1875104	-													OG0018898	.	.	.	SM00474;;IPR002562;3'-5' exonuclease domain|PTHR13620;|PTHR13620:SF15;|SSF53098;;IPR012337;Ribonuclease H-like domain|G3DSA:3.30.420.10;;IPR012337;Ribonuclease H-like domain|PF01612;3'-5' exonuclease;IPR002562;3'-5' exonuclease domain
g811.t1	contig_1	1875992	1879411	+					Yes								OG0005920	Oryza sativa subsp. japonica	A3AWA4	Copper-transporting ATPase HMA5	TMhelix;Region of a membrane-bound protein predicted to be embedded in the membrane.|G3DSA:2.70.150.10;;IPR008250;P-type ATPase, A domain|SSF55008;;IPR006121;Heavy metal-associated domain, HMA|TIGR00003;TIGR00003: copper ion binding protein;IPR006122;Heavy metal-associated domain, copper ion-binding|SSF56784;;IPR023214;HAD-like domain|PS00154;E1-E2 ATPases phosphorylation site.;IPR018303;P-type A…
g812.t1	contig_1	1879540	1881572	-													OG0011525	.	.	.	Coil;
g813.t1	contig_1	1881701	1883278	-													OG0011524	Pseudomonas aeruginosa (strain UCBPP-PA14)	Q02PG5	Glyceraldehyde-3-phosphate dehydrogenase-like protein	SM00846;;IPR020828;Glyceraldehyde 3-phosphate dehydrogenase, NAD(P) binding domain|PR00078;Glyceraldehyde-3-phosphate dehydrogenase signature;IPR020831;Glyceraldehyde/Erythrose phosphate dehydrogenase family|SSF51735;;IPR016040;NAD(P)-binding domain|G3DSA:3.30.360.10;|PTHR10836:SF35;|PTHR10836;;IPR020831;Glyceraldehyde/Erythrose phosphate dehydrogenase family|PF02800;Glyceraldehyde 3-phosphate de…
g814.t1	contig_1	1884527	1884772	-													OG0020219	.	.	.	.
g815.t1	contig_1	1885145	1885282	+													OG0021924	.	.	.	G3DSA:3.40.1110.10;;IPR023299;P-type ATPase, cytoplasmic domain N
g816.t1	contig_1	1886723	1887646	+													OG0024731	.	.	.	.
g817.t1	contig_1	1888490	1892227	-													OG0000006	Schizosaccharomyces pombe (strain 972 / ATCC 24843)	P0CT39	Transposon Tf2-6 polyprotein	G3DSA:3.10.10.10;|PS50994;Integrase catalytic domain profile.;IPR001584;Integrase, catalytic core|SSF53098;;IPR012337;Ribonuclease H-like domain|PS50878;Reverse transcriptase (RT) catalytic domain profile.;IPR000477;Reverse transcriptase domain|G3DSA:3.30.70.270;|PF00665;Integrase core domain;IPR001584;Integrase, catalytic core|PTHR24559;|PF00078;Reverse transcriptase (RNA-dependent DNA polymeras…
g818.t1	contig_1	1893045	1894031	-													OG0000002	.	.	.	SM00343;;IPR001878;Zinc finger, CCHC-type|PF00098;Zinc knuckle;IPR001878;Zinc finger, CCHC-type|PF03732;Retrotransposon gag protein;IPR005162;Retrotransposon gag domain|PS50158;Zinc finger CCHC-type profile.;IPR001878;Zinc finger, CCHC-type|G3DSA:4.10.60.10;;IPR001878;Zinc finger, CCHC-type|SSF57756;;IPR001878;Zinc finger, CCHC-type
g819.t1	contig_1	1897057	1897587	-													OG0021923	.	.	.	Coil;
g820.t1	contig_1	1898093	1898275	-													OG0039195	.	.	.	.
g821.t1	contig_1	1898309	1898683	-													OG0030602	.	.	.	.
g822.t1	contig_1	1900114	1900275	-	Yes	Yes					Yes			Yes		Yes	OG0023515	.	.	.	PS51257;Prokaryotic membrane lipoprotein lipid attachment site profile.
g823.t1	contig_1	1900936	1901040	-													OG0011523	.	.	.	.
g824.t1	contig_1	1901322	1901462	-													OG0004584	.	.	.	.
g825.t1	contig_1	1901604	1901882	-													OG0004584	.	.	.	G3DSA:3.20.20.80;;IPR013781;Glycoside hydrolase, catalytic domain|PF07727;Reverse transcriptase (RNA-dependent DNA polymerase);IPR013103;Reverse transcriptase, RNA-dependent DNA polymerase
g826.t1	contig_1	1902026	1902247	-													OG0004584	.	.	.	.
g827.t1	contig_1	1903890	1904099	-													OG0030224	.	.	.	.
g828.t1	contig_1	1904420	1904515	-													OG0023514	.	.	.	.
g829.t1	contig_1	1904934	1905146	+	Yes	Yes	Yes	Yes			Yes			Yes		Yes	OG0021737	.	.	.	.
g830.t1	contig_1	1905949	1906209	+	Yes	Yes	Yes	Yes			Yes	Yes		Yes		Yes	OG0002361	.	.	.	.
g831.t1	contig_1	1906507	1906944	-													OG0023513	.	.	.	.
g832.t1	contig_1	1907014	1907556	-													OG0001084	.	.	.	.
g833.t1	contig_1	1907887	1908363	-													OG0003067	.	.	.	PTHR33064;|SSF56672;
g834.t1	contig_1	1908661	1909662	-													OG0001762	.	.	.	G3DSA:3.10.10.10;|PTHR24559:SF193;|SSF56672;|PTHR24559;
g835.t1	contig_1	1909902	1910524	-													OG0011522	.	.	.	.
g836.t1	contig_1	1910780	1912621	-													OG0000255	.	.	.	.
g837.t1	contig_1	1913022	1913727	-													OG0000213	.	.	.	.
g838.t1	contig_1	1914116	1914421	-													OG0027769	.	.	.	.
g839.t1	contig_1	1925042	1925218	+			Yes				Yes			Yes		Yes	OG0025712	.	.	.	Coil;
g840.t1	contig_1	1926173	1926337	-			Yes		Yes					Yes		Yes	OG0023620	.	.	.	TMhelix;Region of a membrane-bound protein predicted to be embedded in the membrane.
g841.t1	contig_1	1928894	1929658	+													OG0021992	.	.	.	.
g842.t1	contig_1	1932707	1934240	+													OG0012292	.	.	.	PF00782;Dual specificity phosphatase, catalytic domain;IPR000340;Dual specificity phosphatase, catalytic domain|SSF52799;;IPR029021;Protein-tyrosine phosphatase-like|G3DSA:3.90.190.10;;IPR029021;Protein-tyrosine phosphatase-like
g843.t1	contig_1	1938702	1939258	-													OG0036415	.	.	.	.
g844.t1	contig_1	1939829	1940344	-													OG0031903	.	.	.	PS51253;CENPB-type HTH domain profile.;IPR006600;HTH CenpB-type DNA-binding domain|PTHR19303:SF182;|PF03221;Tc5 transposase DNA-binding domain;IPR006600;HTH CenpB-type DNA-binding domain|PTHR19303;|G3DSA:1.10.10.60;;IPR009057;Homeodomain-like
g845.t1	contig_1	1946984	1947160	-			Yes	Yes		Yes	Yes			Yes		Yes	OG0012293	.	.	.	.
g846.t1	contig_1	1949290	1950210	-													OG0012294	.	.	.	.
g847.t1	contig_1	1951688	1952694	+													OG0013378	.	.	.	G3DSA:3.40.50.300;;IPR027417;P-loop containing nucleoside triphosphate hydrolase|SM00175;|PR00449;Transforming protein P21 ras signature|SM00176;|PS51419;small GTPase Rab1 family profile.|PTHR24073:SF380;|PF00071;Ras family;IPR001806;Small GTPase superfamily|SM00174;|SM00177;|TIGR00231;small_GTP: small GTP-binding protein domain;IPR005225;Small GTP-binding protein domain|PTHR24073;|SSF52540;;IPR0…
g848.t1	contig_1	1952975	1954516	+													OG0013377	Homo sapiens	O60678	Protein arginine N-methyltransferase 3	SSF53335;;IPR029063;S-adenosyl-L-methionine-dependent methyltransferase|G3DSA:3.40.50.150;;IPR029063;S-adenosyl-L-methionine-dependent methyltransferase|PS00028;Zinc finger C2H2 type domain signature.;IPR007087;Zinc finger, C2H2|Coil;|PTHR11006:SF53;|PF13649;Methyltransferase domain|PS51678;SAM-dependent methyltransferase PRMT-type domain profile.;IPR025799;Protein arginine N-methyltransferase|G3…
g849.t1	contig_1	1954649	1959150	-													OG0013376	.	.	.	PTHR12472;;IPR026059;Rab3-GAP regulatory subunit|PF14655;Rab3 GTPase-activating protein regulatory subunit N-terminus;IPR032839;Rab3-GAP regulatory subunit, N-terminal|G3DSA:2.130.10.10;;IPR015943;WD40/YVTN repeat-like-containing domain|PF14656;Rab3 GTPase-activating protein regulatory subunit C-terminus;IPR029257;Rab3GAP regulatory subunit, C-terminal|SSF50978;;IPR017986;WD40-repeat-containing d…
g850.t1	contig_1	1959345	1960472	+				Yes	Yes								OG0013375	.	.	.	TMhelix;Region of a membrane-bound protein predicted to be embedded in the membrane.
g851.t1	contig_1	1960591	1963681	-													OG0013374	.	.	.	SM00015;;IPR000048;IQ motif, EF-hand binding site|PS50096;IQ motif profile.;IPR000048;IQ motif, EF-hand binding site|PS50020;WW/rsp5/WWP domain profile.;IPR001202;WW domain|G3DSA:2.20.70.10;|PS50119;Zinc finger B-box type profile.;IPR000315;B-box-type zinc finger|Coil;|PF00397;WW domain;IPR001202;WW domain|PF00612;IQ calmodulin-binding motif;IPR000048;IQ motif, EF-hand binding site
g852.t1	contig_1	1963989	1964831	-					Yes								OG0013373	.	.	.	TMhelix;Region of a membrane-bound protein predicted to be embedded in the membrane.
g853.t1	contig_1	1965271	1966644	-	Yes	Yes		Yes	Yes								OG0013372	.	.	.	TMhelix;Region of a membrane-bound protein predicted to be embedded in the membrane.|PF07690;Major Facilitator Superfamily;IPR011701;Major facilitator superfamily|SSF103473;;IPR020846;Major facilitator superfamily domain|G3DSA:1.20.1250.20;|PTHR21576;|PTHR21576:SF1;
g854.t1	contig_1	1966758	1968125	-				Yes	Yes								OG0002202	.	.	.	TMhelix;Region of a membrane-bound protein predicted to be embedded in the membrane.|PTHR21576;|G3DSA:1.20.1250.20;|PF07690;Major Facilitator Superfamily;IPR011701;Major facilitator superfamily|PTHR21576:SF1;|SSF103473;;IPR020846;Major facilitator superfamily domain
g855.t1	contig_1	1968316	1969494	-						Yes							OG0001096	.	.	.	PTHR33129;|PTHR33129:SF3;
g856.t1	contig_1	1969850	1970242	-									Yes				OG0013371	.	.	.	PTHR33129;|PTHR33129:SF1;
g857.t1	contig_1	1970471	1970629	-	Yes	Yes	Yes	Yes			Yes			Yes		Yes	OG0025786	.	.	.	.
g858.t1	contig_1	1972298	1972486	-													OG0004366	.	.	.	.
g859.t1	contig_1	1972511	1972855	+													OG0000620	.	.	.	G3DSA:3.40.50.720;;IPR016040;NAD(P)-binding domain|PTHR24322;;IPR002347;Short-chain dehydrogenase/reductase SDR|PTHR24322:SF653;|SSF51735;;IPR016040;NAD(P)-binding domain|PF00106;short chain dehydrogenase;IPR002347;Short-chain dehydrogenase/reductase SDR
g860.t1	contig_1	1972976	1973071	-				Yes			Yes						OG0000775	.	.	.	.
g861.t1	contig_1	1975110	1976102	+													OG0000607	.	.	.	.
g862.t1	contig_1	1976120	1976920	+													OG0003011	.	.	.	SSF57756;;IPR001878;Zinc finger, CCHC-type|PS50158;Zinc finger CCHC-type profile.;IPR001878;Zinc finger, CCHC-type|G3DSA:4.10.60.10;;IPR001878;Zinc finger, CCHC-type|PF00098;Zinc knuckle;IPR001878;Zinc finger, CCHC-type|SM00343;;IPR001878;Zinc finger, CCHC-type
g863.t1	contig_1	1977250	1977696	+													OG0003340	.	.	.	.
g864.t1	contig_1	1977841	1978071	+													OG0000321	.	.	.	.
g865.t1	contig_1	1978111	1982175	+													OG0002277	.	.	.	PTHR24559;|PF00078;Reverse transcriptase (RNA-dependent DNA polymerase);IPR000477;Reverse transcriptase domain|PF00665;Integrase core domain;IPR001584;Integrase, catalytic core|PS50994;Integrase catalytic domain profile.;IPR001584;Integrase, catalytic core|PS50878;Reverse transcriptase (RT) catalytic domain profile.;IPR000477;Reverse transcriptase domain|G3DSA:3.30.420.10;;IPR012337;Ribonuclease …
g866.t1	contig_1	1983807	1983989	-			Yes				Yes	Yes				Yes	OG0021459	.	.	.	.
g867.t1	contig_1	1984460	1993046	-													OG0004277	.	.	.	.
g868.t1	contig_1	1995575	1995784	+			Yes		Yes			Yes				Yes	OG0021170	.	.	.	TMhelix;Region of a membrane-bound protein predicted to be embedded in the membrane.
g869.t1	contig_1	1999165	1999812	+													OG0003582	.	.	.	PTHR33129;|PTHR33129:SF3;
g870.t1	contig_1	2000003	2000920	+				Yes	Yes	Yes							OG0002202	.	.	.	PTHR21576;|TMhelix;Region of a membrane-bound protein predicted to be embedded in the membrane.|PF07690;Major Facilitator Superfamily;IPR011701;Major facilitator superfamily|SSF103473;;IPR020846;Major facilitator superfamily domain|G3DSA:1.20.1250.20;|PTHR21576:SF1;
g871.t1	contig_1	2001331	2001516	+													OG0002410	.	.	.	.
g872.t1	contig_1	2006420	2007262	+				Yes	Yes	Yes							OG0002202	.	.	.	TMhelix;Region of a membrane-bound protein predicted to be embedded in the membrane.|G3DSA:1.20.1250.20;|SSF103473;;IPR020846;Major facilitator superfamily domain|PTHR21576:SF1;|PTHR21576;
g873.t1	contig_1	2012968	2013084	+													OG0039196	.	.	.	.
g874.t1	contig_1	2020671	2023838	-													OG0000185	.	.	.	Coil;
g875.t1	contig_1	2026426	2028360	-									Yes				OG0001096	.	.	.	PTHR33129;|PTHR33129:SF3;|G3DSA:3.40.50.300;;IPR027417;P-loop containing nucleoside triphosphate hydrolase|SSF52540;;IPR027417;P-loop containing nucleoside triphosphate hydrolase
g876.t1	contig_1	2029173	2030102	-				Yes	Yes								OG0002202	.	.	.	TMhelix;Region of a membrane-bound protein predicted to be embedded in the membrane.|SSF103473;;IPR020846;Major facilitator superfamily domain|PTHR21576;|PTHR21576:SF1;|G3DSA:1.20.1250.20;
g877.t1	contig_1	2030253	2032187	-									Yes				OG0001096	.	.	.	PTHR33129;|SSF52540;;IPR027417;P-loop containing nucleoside triphosphate hydrolase|G3DSA:3.40.50.300;;IPR027417;P-loop containing nucleoside triphosphate hydrolase|PTHR33129:SF3;
g878.t1	contig_1	2033000	2033932	-				Yes	Yes								OG0002202	.	.	.	TMhelix;Region of a membrane-bound protein predicted to be embedded in the membrane.|PTHR21576:SF1;|G3DSA:1.20.1250.20;|PTHR21576;|SSF103473;;IPR020846;Major facilitator superfamily domain
g879.t1	contig_1	2034083	2035756	-													OG0001096	.	.	.	G3DSA:3.40.50.300;;IPR027417;P-loop containing nucleoside triphosphate hydrolase|PTHR33129:SF3;|PTHR33129;|SSF52540;;IPR027417;P-loop containing nucleoside triphosphate hydrolase
g880.t1	contig_1	2035816	2036905	-													OG0027597	.	.	.	PTHR33129;|PTHR33129:SF1;
g881.t1	contig_1	2038427	2038627	-													OG0024918	.	.	.	.
g882.t1	contig_1	2039293	2039475	+													OG0021296	.	.	.	.
g883.t1	contig_1	2040200	2040520	-	Yes				Yes					Yes		Yes	OG0022609	.	.	.	TMhelix;Region of a membrane-bound protein predicted to be embedded in the membrane.
g884.t1	contig_1	2040992	2041099	-				Yes			Yes						OG0002511	.	.	.	G3DSA:3.30.70.890;;IPR013750;GHMP kinase, C-terminal domain
g885.t1	contig_1	2041966	2043906	+									Yes				OG0001096	.	.	.	PTHR33129;|PTHR33129:SF3;|G3DSA:3.40.50.300;;IPR027417;P-loop containing nucleoside triphosphate hydrolase|SSF52540;;IPR027417;P-loop containing nucleoside triphosphate hydrolase
g886.t1	contig_1	2046489	2046728	+	Yes	Yes	Yes	Yes			Yes			Yes		Yes	OG0000049	.	.	.	.
g887.t1	contig_1	2046848	2047087	+	Yes	Yes	Yes	Yes			Yes			Yes		Yes	OG0000049	.	.	.	.
g888.t1	contig_1	2047762	2048001	+	Yes	Yes	Yes	Yes			Yes			Yes		Yes	OG0003290	.	.	.	.
g889.t1	contig_1	2048296	2048535	+	Yes	Yes	Yes	Yes			Yes			Yes		Yes	OG0000049	.	.	.	.
g890.t1	contig_1	2048652	2049146	+	Yes	Yes	Yes	Yes			Yes			Yes		Yes	OG0000049	.	.	.	.
g891.t1	contig_1	2049181	2049567	+	Yes	Yes	Yes	Yes		Yes	Yes			Yes		Yes	OG0000049	.	.	.	.
g892.t1	contig_1	2049891	2050283	+	Yes	Yes	Yes	Yes		Yes	Yes			Yes		Yes	OG0000049	.	.	.	.
g893.t1	contig_1	2051134	2051373	+	Yes	Yes	Yes	Yes			Yes			Yes		Yes	OG0000049	.	.	.	.
g894.t1	contig_1	2051672	2051911	+	Yes	Yes	Yes	Yes			Yes			Yes		Yes	OG0000049	.	.	.	.
g895.t1	contig_1	2052379	2052618	+	Yes	Yes	Yes	Yes			Yes			Yes		Yes	OG0000049	.	.	.	.
g896.t1	contig_1	2052734	2052898	+	Yes	Yes	Yes	Yes			Yes			Yes		Yes	OG0000049	.	.	.	.
g897.t1	contig_1	2053132	2053371	+	Yes	Yes	Yes	Yes			Yes			Yes		Yes	OG0000049	.	.	.	.
g898.t1	contig_1	2054234	2054491	+	Yes	Yes	Yes	Yes			Yes			Yes		Yes	OG0000049	.	.	.	.
g899.t1	contig_1	2054608	2054847	+	Yes	Yes	Yes	Yes			Yes			Yes		Yes	OG0000049	.	.	.	.
g900.t1	contig_1	2056037	2056279	+	Yes	Yes	Yes	Yes			Yes			Yes		Yes	OG0000049	.	.	.	.
g901.t1	contig_1	2056395	2056637	+	Yes	Yes	Yes	Yes			Yes			Yes		Yes	OG0000049	.	.	.	.
g902.t1	contig_1	2056935	2057174	+	Yes	Yes	Yes	Yes			Yes			Yes		Yes	OG0000049	.	.	.	.
g903.t1	contig_1	2057650	2057889	+	Yes	Yes	Yes	Yes			Yes			Yes		Yes	OG0000049	.	.	.	.
g904.t1	contig_1	2058365	2058529	+	Yes	Yes	Yes	Yes			Yes			Yes		Yes	OG0000049	.	.	.	.
g905.t1	contig_1	2058972	2059298	+	Yes	Yes	Yes	Yes	Yes					Yes		Yes	OG0003290	.	.	.	TMhelix;Region of a membrane-bound protein predicted to be embedded in the membrane.
g906.t1	contig_1	2059333	2059593	+	Yes	Yes	Yes	Yes			Yes			Yes		Yes	OG0000049	.	.	.	.
g907.t1	contig_1	2059710	2059949	+	Yes	Yes	Yes	Yes			Yes			Yes		Yes	OG0000049	.	.	.	.
g908.t1	contig_1	2060709	2060888	+	Yes	Yes	Yes				Yes			Yes		Yes	OG0000257	.	.	.	.
g909.t1	contig_1	2064716	2065123	-													OG0000391	.	.	.	.
g910.t1	contig_1	2065375	2065560	-													OG0000118	.	.	.	.
g911.t1	contig_1	2067577	2068317	+													OG0000248	.	.	.	.
g912.t1	contig_1	2069325	2070155	-													OG0024358	.	.	.	SSF51197;
g913.t1	contig_1	2071466	2071750	+											Yes		OG0001349	.	.	.	SSF47113;;IPR009072;Histone-fold|SM00417;;IPR001951;Histone H4|PTHR10484:SF59;|G3DSA:1.10.20.10;;IPR009072;Histone-fold|PTHR10484;|PR00623;Histone H4 signature;IPR001951;Histone H4
g914.t1	contig_1	2077069	2077227	+													OG0026149	.	.	.	.
g915.t1	contig_1	2077267	2078184	+													OG0028243	.	.	.	PS50158;Zinc finger CCHC-type profile.;IPR001878;Zinc finger, CCHC-type|SSF57756;;IPR001878;Zinc finger, CCHC-type|PF03732;Retrotransposon gag protein;IPR005162;Retrotransposon gag domain
g916.t1	contig_1	2078494	2079054	+													OG0001021	.	.	.	.
g917.t1	contig_1	2079747	2079911	+													OG0024443	.	.	.	G3DSA:3.10.10.10;|SSF56672;
g918.t1	contig_1	2080291	2080593	+													OG0004786	.	.	.	PTHR33064;|SSF56672;
g919.t1	contig_1	2080618	2081346	+													OG0000127	.	.	.	PTHR24559:SF208;|SSF56672;|PTHR24559;
g920.t1	contig_1	2081781	2083148	+													OG0039197	.	.	.	PTHR24559;|PTHR24559:SF207;
g921.t1	contig_1	2083166	2083294	-													OG0027408	.	.	.	.
g922.t1	contig_1	2083482	2083661	-													OG0036416	.	.	.	.
g923.t1	contig_1	2087936	2088151	-	Yes	Yes	Yes	Yes			Yes			Yes		Yes	OG0000314	.	.	.	.
g924.t1	contig_1	2088638	2089531	-													OG0033055	.	.	.	PTHR10492;|PF05970;PIF1-like helicase;IPR010285;DNA helicase Pif1-like|SSF52540;;IPR027417;P-loop containing nucleoside triphosphate hydrolase|PTHR10492:SF17;|G3DSA:3.40.50.300;;IPR027417;P-loop containing nucleoside triphosphate hydrolase
g925.t1	contig_1	2089590	2092073	-													OG0000497	.	.	.	PF14214;Helitron helicase-like domain at N-terminus;IPR025476;Helitron helicase-like domain|PF05970;PIF1-like helicase;IPR010285;DNA helicase Pif1-like|SSF52540;;IPR027417;P-loop containing nucleoside triphosphate hydrolase|G3DSA:3.40.50.300;;IPR027417;P-loop containing nucleoside triphosphate hydrolase|PTHR10492:SF17;|PTHR10492;
g926.t1	contig_1	2092233	2092508	-													OG0000631	.	.	.	.
g927.t1	contig_1	2092780	2093346	+					Yes								OG0001041	.	.	.	TMhelix;Region of a membrane-bound protein predicted to be embedded in the membrane.
g928.t1	contig_1	2094208	2094306	+													OG0039198	.	.	.	.
g929.t1	contig_1	2094818	2094964	+													OG0039199	.	.	.	.
g930.t1	contig_1	2095690	2096304	+													OG0022683	.	.	.	.
g931.t1	contig_1	2096376	2096588	+													OG0000824	.	.	.	SSF52540;;IPR027417;P-loop containing nucleoside triphosphate hydrolase|G3DSA:3.40.50.300;;IPR027417;P-loop containing nucleoside triphosphate hydrolase
g932.t1	contig_1	2097327	2098148	-													OG0033055	.	.	.	PTHR10492;|G3DSA:3.40.50.300;;IPR027417;P-loop containing nucleoside triphosphate hydrolase|SSF52540;;IPR027417;P-loop containing nucleoside triphosphate hydrolase|PTHR10492:SF17;|PF05970;PIF1-like helicase;IPR010285;DNA helicase Pif1-like
g933.t1	contig_1	2098207	2101125	-													OG0000497	.	.	.	G3DSA:3.40.50.300;;IPR027417;P-loop containing nucleoside triphosphate hydrolase|PTHR10492;|PF14214;Helitron helicase-like domain at N-terminus;IPR025476;Helitron helicase-like domain|PF05970;PIF1-like helicase;IPR010285;DNA helicase Pif1-like|PTHR10492:SF17;|SSF52540;;IPR027417;P-loop containing nucleoside triphosphate hydrolase
g934.t1	contig_1	2101525	2101740	+	Yes	Yes		Yes	Yes	Yes							OG0018981	.	.	.	TMhelix;Region of a membrane-bound protein predicted to be embedded in the membrane.
g935.t1	contig_1	2107610	2107908	-													OG0016021	.	.	.	.
g936.t1	contig_1	2110406	2112676	+	Yes	Yes	Yes	Yes	Yes								OG0016022	.	.	.	TMhelix;Region of a membrane-bound protein predicted to be embedded in the membrane.|PTHR15549:SF6;|PTHR15549;
g937.t1	contig_1	2114757	2116872	+													OG0016023	.	.	.	Coil;
g938.t1	contig_1	2117656	2117901	+	Yes	Yes	Yes	Yes			Yes			Yes		Yes	OG0024231	.	.	.	PS51257;Prokaryotic membrane lipoprotein lipid attachment site profile.
g939.t1	contig_1	2118043	2120416	-													OG0025163	.	.	.	PTHR12176:SF31;|SSF53335;;IPR029063;S-adenosyl-L-methionine-dependent methyltransferase|PTHR12176;|G3DSA:3.40.50.150;;IPR029063;S-adenosyl-L-methionine-dependent methyltransferase|PF03692;Putative zinc- or iron-chelating domain;IPR005358;Putative zinc- or iron-chelating domain containing protein
g940.t1	contig_1	2121836	2122222	-													OG0022839	.	.	.	.
g941.t1	contig_1	2122329	2124042	-					Yes								OG0000394	.	.	.	PF08610;Peroxisomal membrane protein (Pex16);IPR013919;Peroxisome membrane protein, Pex16|TMhelix;Region of a membrane-bound protein predicted to be embedded in the membrane.|PTHR32507:SF11;|PF00999;Sodium/hydrogen exchanger family;IPR006153;Cation/H+ exchanger|PTHR32507;
g942.t1	contig_1	2125231	2125494	+													OG0025501	.	.	.	.
g943.t1	contig_1	2125570	2126623	+		Yes		Yes			Yes						OG0000451	.	.	.	PTHR22930:SF54;|PTHR22930;|PF04827;Plant transposon protein;IPR006912;Harbinger transposase-derived protein
g944.t1	contig_1	2126797	2127855	-													OG0002130	.	.	.	PF14303;No apical meristem-associated C-terminal domain;IPR029466;No apical meristem-associated, C-terminal domain|PTHR11260;|PTHR11260:SF120;
g945.t1	contig_1	2128384	2128785	+													OG0021723	.	.	.	.
g946.t1	contig_1	2130375	2130563	+													OG0001559	.	.	.	.
g947.t1	contig_1	2130759	2131166	+													OG0003622	.	.	.	G3DSA:4.10.60.10;;IPR001878;Zinc finger, CCHC-type|SSF57756;;IPR001878;Zinc finger, CCHC-type|PF00098;Zinc knuckle;IPR001878;Zinc finger, CCHC-type
g948.t1	contig_1	2131880	2132239	+													OG0005142	.	.	.	G3DSA:3.30.420.10;;IPR012337;Ribonuclease H-like domain|PS50994;Integrase catalytic domain profile.;IPR001584;Integrase, catalytic core|SSF53098;;IPR012337;Ribonuclease H-like domain
g949.t1	contig_1	2132268	2134247	+													OG0023174	.	.	.	PTHR11439;|SSF53098;;IPR012337;Ribonuclease H-like domain|PF07727;Reverse transcriptase (RNA-dependent DNA polymerase);IPR013103;Reverse transcriptase, RNA-dependent DNA polymerase|PTHR11439:SF185;|G3DSA:3.30.420.10;;IPR012337;Ribonuclease H-like domain
g950.t1	contig_1	2135048	2135545	+													OG0008723	.	.	.	PTHR11439:SF185;|PF07727;Reverse transcriptase (RNA-dependent DNA polymerase);IPR013103;Reverse transcriptase, RNA-dependent DNA polymerase|PTHR11439;
g951.t1	contig_1	2139518	2139736	+													OG0032910	.	.	.	G3DSA:1.10.10.60;;IPR009057;Homeodomain-like|SSF46689;;IPR009057;Homeodomain-like
g952.t1	contig_1	2140050	2140394	+													OG0004049	.	.	.	.
g953.t1	contig_1	2140605	2140772	+													OG0031904	.	.	.	.
g954.t1	contig_1	2140926	2141186	+													OG0001377	.	.	.	.
g955.t1	contig_1	2144608	2144733	-													OG0000559	.	.	.	.
g956.t1	contig_1	2145703	2145879	-			Yes				Yes	Yes				Yes	OG0023175	.	.	.	.
g957.t1	contig_1	2152203	2153397	+													OG0002579	.	.	.	Coil;
g958.t1	contig_1	2154419	2154930	-													OG0039200	.	.	.	.
g959.t1	contig_1	2157481	2157702	-													OG0024207	.	.	.	.
g960.t1	contig_1	2161192	2161347	-	Yes	Yes	Yes	Yes			Yes	Yes				Yes	OG0024206	.	.	.	.
g961.t1	contig_1	2162421	2162843	-	Yes	Yes		Yes			Yes	Yes		Yes		Yes	OG0025999	.	.	.	.
g962.t1	contig_1	2163167	2163841	+													OG0028183	.	.	.	.
g963.t1	contig_1	2165089	2165307	+													OG0039201	.	.	.	.
g964.t1	contig_1	2165879	2166256	+													OG0024205	.	.	.	.
g965.t1	contig_1	2169065	2169640	-						Yes							OG0023788	.	.	.	.
g966.t1	contig_1	2171069	2171281	-													OG0039202	.	.	.	.
g967.t1	contig_1	2174201	2175331	+													OG0004651	.	.	.	.
g968.t1	contig_1	2178316	2178471	-													OG0029371	.	.	.	.
g969.t1	contig_1	2179049	2179276	+	Yes	Yes	Yes	Yes			Yes			Yes		Yes	OG0023789	.	.	.	.
g970.t1	contig_1	2185668	2185853	-	Yes	Yes					Yes			Yes		Yes	OG0023790	.	.	.	.
g971.t1	contig_1	2187069	2187683	+													OG0000014	.	.	.	SSF57756;;IPR001878;Zinc finger, CCHC-type|PF00098;Zinc knuckle;IPR001878;Zinc finger, CCHC-type|PF03732;Retrotransposon gag protein;IPR005162;Retrotransposon gag domain|SM00343;;IPR001878;Zinc finger, CCHC-type|PS50158;Zinc finger CCHC-type profile.;IPR001878;Zinc finger, CCHC-type|G3DSA:4.10.60.10;;IPR001878;Zinc finger, CCHC-type
g972.t1	contig_1	2188091	2188255	+													OG0002975	.	.	.	Coil;
g973.t1	contig_1	2188482	2189054	+													OG0023791	.	.	.	.
g974.t1	contig_1	2189268	2190077	+													OG0004097	.	.	.	G3DSA:3.30.70.270;|PTHR24559;|PTHR24559:SF201;|G3DSA:3.10.10.10;|PS50878;Reverse transcriptase (RT) catalytic domain profile.;IPR000477;Reverse transcriptase domain|PF00078;Reverse transcriptase (RNA-dependent DNA polymerase);IPR000477;Reverse transcriptase domain|SSF56672;
g975.t1	contig_1	2190869	2191465	+													OG0001317	.	.	.	.
g976.t1	contig_1	2191721	2191897	+													OG0028385	.	.	.	.
g977.t1	contig_1	2192493	2193152	-													OG0001293	.	.	.	.
g978.t1	contig_1	2193253	2196000	-													OG0000006	Schizosaccharomyces pombe (strain 972 / ATCC 24843)	P0CT40	Transposon Tf2-9 polyprotein	PTHR24559;|PS50878;Reverse transcriptase (RT) catalytic domain profile.;IPR000477;Reverse transcriptase domain|G3DSA:3.10.10.10;|PTHR24559:SF174;|G3DSA:3.30.70.270;|PS50994;Integrase catalytic domain profile.;IPR001584;Integrase, catalytic core|PF00078;Reverse transcriptase (RNA-dependent DNA polymerase);IPR000477;Reverse transcriptase domain|SSF56672;|PF00665;Integrase core domain;IPR001584;Inte…
g979.t1	contig_1	2197205	2198272	-													OG0000002	.	.	.	SM00343;;IPR001878;Zinc finger, CCHC-type|PS50158;Zinc finger CCHC-type profile.;IPR001878;Zinc finger, CCHC-type|SSF57756;;IPR001878;Zinc finger, CCHC-type|G3DSA:4.10.60.10;;IPR001878;Zinc finger, CCHC-type|PF03732;Retrotransposon gag protein;IPR005162;Retrotransposon gag domain
g980.t1	contig_1	2206757	2207140	+													OG0029491	.	.	.	.
g981.t1	contig_1	2208607	2208963	-													OG0021764	.	.	.	.
g982.t1	contig_1	2209216	2209389	-													OG0021765	.	.	.	.
g983.t1	contig_1	2210022	2210375	-													OG0027095	.	.	.	PS51253;CENPB-type HTH domain profile.;IPR006600;HTH CenpB-type DNA-binding domain|PF03221;Tc5 transposase DNA-binding domain;IPR006600;HTH CenpB-type DNA-binding domain|G3DSA:1.10.10.60;;IPR009057;Homeodomain-like|SM00674;;IPR006600;HTH CenpB-type DNA-binding domain|SSF46689;;IPR009057;Homeodomain-like
g984.t1	contig_1	2211005	2211472	-													OG0023246	.	.	.	.
g985.t1	contig_1	2212357	2214976	+													OG0002368	Dictyostelium discoideum	Q54J66	Probable threonine--tRNA ligase 1, cytoplasmic	G3DSA:3.30.930.10;|G3DSA:3.30.54.20;|PTHR11451:SF5;|SM00863;;IPR012947;Threonyl/alanyl tRNA synthetase, SAD|MF_00184;Threonine--tRNA ligase [thrS].;IPR002320;Threonine-tRNA ligase, class IIa|PF03129;Anticodon binding domain;IPR004154;Anticodon-binding|G3DSA:3.40.50.800;;IPR004154;Anticodon-binding|G3DSA:3.30.980.10;|PTHR11451;|SSF55186;;IPR018163;Threonyl/alanyl tRNA synthetase, class II-like, pu…
g986.t1	contig_1	2215128	2216444	-													OG0009163	.	.	.	SSF117281;|G3DSA:2.120.10.80;;IPR015915;Kelch-type beta propeller|PTHR23244;|Coil;|PF01344;Kelch motif;IPR006652;Kelch repeat type 1|PF13418;Galactose oxidase, central domain
g987.t1	contig_1	2216748	2218835	-													OG0009164	.	.	.	SSF55205;;IPR013792;RNA 3'-terminal phosphate cyclase/enolpyruvate transferase, alpha/beta|PTHR10060;;IPR001130;TatD family|G3DSA:3.65.10.20;;IPR023797;RNA 3'-terminal phosphate cyclase domain|PF01137;RNA 3'-terminal phosphate cyclase;IPR023797;RNA 3'-terminal phosphate cyclase domain|PS01090;TatD deoxyribonuclease family signature 2.;IPR018228;Deoxyribonuclease, TatD-related, conserved site|G3DS…
g988.t1	contig_1	2219035	2219565	+													OG0009165	.	.	.	PTHR11260;|PTHR11260:SF143;|SSF47616;;IPR010987;Glutathione S-transferase, C-terminal-like|G3DSA:3.40.30.10;;IPR012336;Thioredoxin-like fold|G3DSA:1.20.1050.10;;IPR010987;Glutathione S-transferase, C-terminal-like|PS50405;Soluble glutathione S-transferase C-terminal domain profile.;IPR010987;Glutathione S-transferase, C-terminal-like|PF00043;Glutathione S-transferase, C-terminal domain;IPR004046;…
g989.t1	contig_1	2219823	2220869	-													OG0009166	.	.	.	G3DSA:3.30.70.330;;IPR012677;Nucleotide-binding alpha-beta plait domain|PTHR24012;|PS50102;Eukaryotic RNA Recognition Motif (RRM) profile.;IPR000504;RNA recognition motif domain|PF00076;RNA recognition motif. (a.k.a. RRM, RBD, or RNP domain);IPR000504;RNA recognition motif domain|SM00360;;IPR000504;RNA recognition motif domain|SSF54928;;IPR012677;Nucleotide-binding alpha-beta plait domain
g990.t1	contig_1	2221039	2222765	+													OG0009167	.	.	.	PS50053;Ubiquitin domain profile.;IPR000626;Ubiquitin domain|SM00213;;IPR000626;Ubiquitin domain|SSF54236;;IPR029071;Ubiquitin-related domain|G3DSA:3.10.20.90;|Coil;|PF11976;Ubiquitin-2 like Rad60 SUMO-like;IPR022617;Rad60/SUMO-like domain
g991.t1	contig_1	2222834	2223736	-					Yes								OG0009168	.	.	.	TMhelix;Region of a membrane-bound protein predicted to be embedded in the membrane.|PTHR12242;|PTHR12242:SF3;
g992.t1	contig_1	2223966	2224217	+				Yes			Yes						OG0009169	.	.	.	.
g993.t1	contig_1	2224310	2226196	-													OG0009170	Xenopus tropicalis	A4III8	Intraflagellar transport protein 56	PTHR14781:SF0;;IPR030511;Tetratricopeptide repeat protein 26|G3DSA:1.25.40.10;;IPR011990;Tetratricopeptide-like helical domain|SSF48452;;IPR011990;Tetratricopeptide-like helical domain|PTHR14781;
g994.t1	contig_1	2226278	2228370	-													OG0001383	.	.	.	SSF49879;;IPR008984;SMAD/FHA domain|PF00498;FHA domain;IPR000253;Forkhead-associated (FHA) domain|PS50006;Forkhead-associated (FHA) domain profile.;IPR000253;Forkhead-associated (FHA) domain|Coil;|SM00240;;IPR000253;Forkhead-associated (FHA) domain|G3DSA:2.60.200.20;;IPR000253;Forkhead-associated (FHA) domain
g994.t2	contig_1	2226278	2228370	-													OG0001383	.	.	.	SSF49879;;IPR008984;SMAD/FHA domain|G3DSA:2.60.200.20;;IPR000253;Forkhead-associated (FHA) domain|Coil;|SM00240;;IPR000253;Forkhead-associated (FHA) domain|PS50006;Forkhead-associated (FHA) domain profile.;IPR000253;Forkhead-associated (FHA) domain|PF00498;FHA domain;IPR000253;Forkhead-associated (FHA) domain
g995.t1	contig_1	2228615	2229674	+													OG0009171	.	.	.	PF04889;Cwf15/Cwc15 cell cycle control protein;IPR006973;Pre-mRNA-splicing factor Cwf15/Cwc15|Coil;|PTHR12718;;IPR006973;Pre-mRNA-splicing factor Cwf15/Cwc15
g996.t1	contig_1	2229806	2230606	-													OG0009172	.	.	.	PTHR23084;|SSF82185;|G3DSA:2.20.110.10;|PF02493;MORN repeat;IPR003409;MORN motif|SM00698;;IPR003409;MORN motif
g997.t1	contig_1	2230749	2231864	+													OG0009173	.	.	.	SSF53178;;IPR001328;Peptidyl-tRNA hydrolase|PTHR17224:SF1;|PF01195;Peptidyl-tRNA hydrolase;IPR001328;Peptidyl-tRNA hydrolase|PTHR17224;;IPR001328;Peptidyl-tRNA hydrolase|G3DSA:3.40.50.1470;;IPR001328;Peptidyl-tRNA hydrolase
g998.t1	contig_1	2232008	2233141	+					Yes								OG0009174	.	.	.	TMhelix;Region of a membrane-bound protein predicted to be embedded in the membrane.
g999.t1	contig_1	2233285	2237837	-													OG0009175	.	.	.	G3DSA:1.10.238.10;;IPR011992;EF-hand domain pair|PF13236;Clustered mitochondria;IPR025697;CLU domain|SSF50729;;IPR011993;PH domain-like|G3DSA:2.30.29.30;;IPR011993;PH domain-like|SM00233;;IPR001849;Pleckstrin homology domain|PF00169;PH domain;IPR001849;Pleckstrin homology domain|PTHR12601;|PS50222;EF-hand calcium-binding domain profile.;IPR002048;EF-hand domain|PF12807;Translation initiation fact…
g1000.t1	contig_1	2238230	2239294	+													OG0009176	.	.	.	PTHR40280:SF1;|G3DSA:3.10.180.10;;IPR029068;Glyoxalase/Bleomycin resistance protein/Dihydroxybiphenyl dioxygenase|PTHR40280;
g1001.t1	contig_1	2239537	2242004	+													OG0009177	.	.	.	SM00100;;IPR000595;Cyclic nucleotide-binding domain|Coil;|G3DSA:2.60.120.10;;IPR014710;RmlC-like jelly roll fold|PS00888;Cyclic nucleotide-binding domain signature 1.;IPR018488;Cyclic nucleotide-binding, conserved site|PS50042;cAMP/cGMP binding motif profile.;IPR000595;Cyclic nucleotide-binding domain|PTHR11635;|SSF51206;;IPR018490;Cyclic nucleotide-binding-like
g1002.t1	contig_1	2242040	2243159	-	Yes			Yes			Yes						OG0009178	.	.	.	PTHR21057;|TIGR01362;KDO8P_synth: 3-deoxy-8-phosphooctulonate synthase;IPR006269;3-deoxy-8-phosphooctulonate synthase|G3DSA:3.20.20.70;;IPR013785;Aldolase-type TIM barrel|PTHR21057:SF2;;IPR006269;3-deoxy-8-phosphooctulonate synthase|SSF51569;|PF00793;DAHP synthetase I family;IPR006218;DAHP synthetase I/KDSA
g1003.t1	contig_1	2243243	2243959	-					Yes								OG0009179	.	.	.	TMhelix;Region of a membrane-bound protein predicted to be embedded in the membrane.|Coil;
g1004.t1	contig_1	2245401	2246174	-													OG0001874	.	.	.	Coil;
g1005.t1	contig_1	2246523	2249106	+													OG0014458	.	.	.	SSF50891;;IPR029000;Cyclophilin-like domain|PS50072;Cyclophilin-type peptidyl-prolyl cis-trans isomerase domain profile.;IPR002130;Cyclophilin-type peptidyl-prolyl cis-trans isomerase domain|Coil;|PF00160;Cyclophilin type peptidyl-prolyl cis-trans isomerase/CLD;IPR002130;Cyclophilin-type peptidyl-prolyl cis-trans isomerase domain|PTHR11071;;IPR024936;Cyclophilin-type peptidyl-prolyl cis-trans iso…
g1006.t1	contig_1	2249380	2253066	+													OG0014457	.	.	.	Coil;|PF04130;Spc97 / Spc98 family;IPR007259;Gamma-tubulin complex component protein|PTHR19302;;IPR007259;Gamma-tubulin complex component protein
g1007.t1	contig_1	2253964	2255340	-													OG0014456	.	.	.	PR00463;E-class P450 group I signature;IPR002401;Cytochrome P450, E-class, group I|PR00385;P450 superfamily signature;IPR001128;Cytochrome P450|PF00067;Cytochrome P450;IPR001128;Cytochrome P450|PTHR24296;|G3DSA:1.10.630.10;;IPR001128;Cytochrome P450|SSF48264;;IPR001128;Cytochrome P450
g1008.t1	contig_1	2255742	2257262	-					Yes								OG0014455	.	.	.	PF11051;Mannosyltransferase putative;IPR022751;Alpha-mannosyltransferase|TMhelix;Region of a membrane-bound protein predicted to be embedded in the membrane.|PTHR31392;|PTHR31392:SF4;
g1009.t1	contig_1	2258383	2258842	+													OG0015898	.	.	.	PS51257;Prokaryotic membrane lipoprotein lipid attachment site profile.|PTHR35691;
g1010.t1	contig_1	2259366	2261018	-													OG0015899	.	.	.	PF00067;Cytochrome P450;IPR001128;Cytochrome P450|SSF48264;;IPR001128;Cytochrome P450|G3DSA:1.10.630.10;;IPR001128;Cytochrome P450|PS00086;Cytochrome P450 cysteine heme-iron ligand signature.;IPR017972;Cytochrome P450, conserved site|PTHR24296:SF0;|PR00385;P450 superfamily signature;IPR001128;Cytochrome P450|PTHR24296;|PR00463;E-class P450 group I signature;IPR002401;Cytochrome P450, E-class, gro…
g1011.t1	contig_1	2261272	2262387	+				Yes			Yes		Yes				OG0003137	.	.	.	PTHR24362:SF272;|SSF52540;;IPR027417;P-loop containing nucleoside triphosphate hydrolase|Coil;|G3DSA:3.40.50.300;;IPR027417;P-loop containing nucleoside triphosphate hydrolase|PTHR24362;
g1012.t1	contig_1	2262468	2263094	+													OG0003137	.	.	.	.
g1013.t1	contig_1	2263428	2264567	+					Yes								OG0024204	.	.	.	PTHR24223;|TMhelix;Region of a membrane-bound protein predicted to be embedded in the membrane.|SSF90123;;IPR011527;ABC transporter type 1, transmembrane domain|PTHR24223:SF231;|PF00664;ABC transporter transmembrane region;IPR011527;ABC transporter type 1, transmembrane domain|PS50929;ABC transporter integral membrane type-1 fused domain profile.;IPR011527;ABC transporter type 1, transmembrane do…
g1014.t1	contig_1	2264609	2267441	+					Yes								OG0005522	Homo sapiens	P33527	Multidrug resistance-associated protein 1	TMhelix;Region of a membrane-bound protein predicted to be embedded in the membrane.|PS50929;ABC transporter integral membrane type-1 fused domain profile.;IPR011527;ABC transporter type 1, transmembrane domain|SSF52540;;IPR027417;P-loop containing nucleoside triphosphate hydrolase|G3DSA:1.20.1560.10;|G3DSA:3.40.50.300;;IPR027417;P-loop containing nucleoside triphosphate hydrolase|PS00211;ABC tra…
g1015.t1	contig_1	2268119	2269717	-					Yes								OG0015900	.	.	.	PS00086;Cytochrome P450 cysteine heme-iron ligand signature.;IPR017972;Cytochrome P450, conserved site|TMhelix;Region of a membrane-bound protein predicted to be embedded in the membrane.|SSF48264;;IPR001128;Cytochrome P450|PR00385;P450 superfamily signature;IPR001128;Cytochrome P450|PR00463;E-class P450 group I signature;IPR002401;Cytochrome P450, E-class, group I|G3DSA:1.10.630.10;;IPR001128;Cy…
g1016.t1	contig_1	2269943	2271547	-					Yes								OG0015901	.	.	.	TMhelix;Region of a membrane-bound protein predicted to be embedded in the membrane.|PS00086;Cytochrome P450 cysteine heme-iron ligand signature.;IPR017972;Cytochrome P450, conserved site|PR00463;E-class P450 group I signature;IPR002401;Cytochrome P450, E-class, group I|SSF48264;;IPR001128;Cytochrome P450|PTHR24296;|PF00067;Cytochrome P450;IPR001128;Cytochrome P450|PR00385;P450 superfamily signat…
g1017.t1	contig_1	2277568	2277909	-	Yes	Yes		Yes		Yes	Yes						OG0031807	.	.	.	.
g1018.t1	contig_1	2278841	2279050	+													OG0039203	.	.	.	.
g1019.t1	contig_1	2280764	2283031	+													OG0024363	.	.	.	G3DSA:3.30.310.130;|SSF54001;|PS50600;Ubiquitin-like protease family profile.;IPR003653;Ulp1 protease family, C-terminal catalytic domain|PF02902;Ulp1 protease family, C-terminal catalytic domain;IPR003653;Ulp1 protease family, C-terminal catalytic domain
g1020.t1	contig_1	2284423	2287290	+													OG0016882	Arabidopsis thaliana	Q8VY00	Pre-mRNA-splicing factor ATP-dependent RNA helicase DEAH1	SM00847;;IPR007502;Helicase-associated domain|PS00690;DEAH-box subfamily ATP-dependent helicases signature.;IPR002464;DNA/RNA helicase, ATP-dependent, DEAH-box type, conserved site|PTHR18934;|PTHR18934:SF83;|PF07717;Oligonucleotide/oligosaccharide-binding (OB)-fold;IPR011709;Domain of unknown function DUF1605|SM00487;;IPR014001;Helicase superfamily 1/2, ATP-binding domain|PS51192;Superfamilies 1 …
g1021.t1	contig_1	2288990	2291500	-													OG0000964	.	.	.	PTHR19446;|G3DSA:3.60.10.10;;IPR005135;Endonuclease/exonuclease/phosphatase|SSF56219;;IPR005135;Endonuclease/exonuclease/phosphatase|PF00078;Reverse transcriptase (RNA-dependent DNA polymerase);IPR000477;Reverse transcriptase domain|SSF56672;|PS50878;Reverse transcriptase (RT) catalytic domain profile.;IPR000477;Reverse transcriptase domain
g1022.t1	contig_1	2292315	2293922	+	Yes	Yes	Yes	Yes			Yes			Yes			OG0027554	.	.	.	.
g1023.t1	contig_1	2295937	2297409	+	Yes	Yes	Yes	Yes			Yes			Yes			OG0000521	.	.	.	.
g1024.t1	contig_1	2298107	2298478	-													OG0000429	.	.	.	.
g1025.t1	contig_1	2298710	2299009	+													OG0000228	.	.	.	.
g1026.t1	contig_1	2299818	2300327	-													OG0036417	.	.	.	PTHR12606;|PF02902;Ulp1 protease family, C-terminal catalytic domain;IPR003653;Ulp1 protease family, C-terminal catalytic domain|G3DSA:3.30.310.130;|PS50600;Ubiquitin-like protease family profile.;IPR003653;Ulp1 protease family, C-terminal catalytic domain|SSF54001;
g1027.t1	contig_1	2302859	2304001	-													OG0004388	.	.	.	Coil;
g1028.t1	contig_1	2305289	2307021	+	Yes	Yes	Yes	Yes	Yes								OG0000521	.	.	.	TMhelix;Region of a membrane-bound protein predicted to be embedded in the membrane.
g1029.t1	contig_1	2307999	2312309	-											Yes		OG0005196	.	.	.	PS00678;Trp-Asp (WD) repeats signature.;IPR019775;WD40 repeat, conserved site|PS50082;Trp-Asp (WD) repeats profile.;IPR001680;WD40 repeat|PTHR13256;|G3DSA:3.40.630.30;;IPR016181;Acyl-CoA N-acyltransferase|SSF50998;;IPR011047;Quinoprotein alcohol dehydrogenase-like superfamily|PF13302;Acetyltransferase (GNAT) domain;IPR000182;GNAT domain|G3DSA:2.130.10.10;;IPR015943;WD40/YVTN repeat-like-containin…
g1030.t1	contig_1	2312415	2315020	+													OG0009958	.	.	.	PTHR22957;|SSF47923;;IPR000195;Rab-GTPase-TBC domain|G3DSA:1.10.8.270;|PF00566;Rab-GTPase-TBC domain;IPR000195;Rab-GTPase-TBC domain|SM00164;;IPR000195;Rab-GTPase-TBC domain|PS50086;TBC/rab GAP domain profile.;IPR000195;Rab-GTPase-TBC domain|Coil;
g1031.t1	contig_1	2315244	2316770	-													OG0009957	.	.	.	Coil;|PTHR31027;
g1032.t1	contig_1	2317096	2317452	+													OG0023342	.	.	.	.
g1033.t1	contig_1	2317517	2318093	+													OG0009956	.	.	.	.
g1034.t1	contig_1	2330041	2330160	-	Yes	Yes		Yes			Yes						OG0030062	.	.	.	.
g1035.t1	contig_1	2331937	2332770	+													OG0005195	.	.	.	PTHR22930;|PF13359;DDE superfamily endonuclease;IPR027806;Harbinger transposase-derived nuclease domain|PTHR22930:SF13;
g1036.t1	contig_1	2332949	2333917	-													OG0004532	.	.	.	Coil;
g1037.t1	contig_1	2334137	2334436	-													OG0009955	.	.	.	PTHR34409;
g1038.t1	contig_1	2335008	2335211	+													OG0002102	.	.	.	.
g1039.t1	contig_1	2336601	2337699	-					Yes								OG0009954	.	.	.	TMhelix;Region of a membrane-bound protein predicted to be embedded in the membrane.
g1040.t1	contig_1	2339184	2339438	+													OG0001575	.	.	.	.
g1041.t1	contig_1	2339803	2340033	-													OG0039204	.	.	.	.
g1042.t1	contig_1	2340359	2340751	-													OG0009953	.	.	.	PTHR11439:SF185;|PF07727;Reverse transcriptase (RNA-dependent DNA polymerase);IPR013103;Reverse transcriptase, RNA-dependent DNA polymerase|PTHR11439;
g1043.t1	contig_1	2341627	2342268	+													OG0021820	.	.	.	.
g1044.t1	contig_1	2343545	2343793	-			Yes				Yes	Yes				Yes	OG0009952	.	.	.	.
g1045.t1	contig_1	2349869	2350165	-	Yes	Yes	Yes	Yes			Yes			Yes		Yes	OG0021904	.	.	.	.
g1046.t1	contig_1	2352052	2352798	-													OG0030225	.	.	.	.
g1047.t1	contig_1	2358846	2359370	+				Yes			Yes						OG0011227	.	.	.	.
g1048.t1	contig_1	2360213	2360605	+													OG0028024	.	.	.	.
g1049.t1	contig_1	2369361	2369783	+													OG0004051	.	.	.	PF04827;Plant transposon protein;IPR006912;Harbinger transposase-derived protein|PTHR22930;|PTHR22930:SF55;
g1050.t1	contig_1	2373401	2375947	+													OG0020180	.	.	.	.
g1051.t1	contig_1	2379408	2379563	+	Yes	Yes		Yes	Yes					Yes		Yes	OG0000320	.	.	.	TMhelix;Region of a membrane-bound protein predicted to be embedded in the membrane.
g1052.t1	contig_1	2382225	2383679	-													OG0002719	.	.	.	PF03732;Retrotransposon gag protein;IPR005162;Retrotransposon gag domain
g1053.t1	contig_1	2387183	2387473	-	Yes	Yes		Yes		Yes	Yes			Yes		Yes	OG0017552	.	.	.	.
g1054.t1	contig_1	2392817	2392933	-													OG0039205	.	.	.	.
g1055.t1	contig_1	2393376	2393477	+													OG0001204	.	.	.	.
g1056.t1	contig_1	2394440	2394844	-													OG0022852	.	.	.	.
g1057.t1	contig_1	2396086	2396280	-													OG0039206	.	.	.	.
g1058.t1	contig_1	2396335	2397870	+													OG0018911	.	.	.	PTHR31827;
g1059.t1	contig_1	2398345	2398524	-													OG0039207	.	.	.	.
g1060.t1	contig_1	2400074	2401521	-													OG0016510	Arabidopsis thaliana	Q39023	Mitogen-activated protein kinase 3	PTHR24055;|PTHR24055:SF10;|SM00220;;IPR000719;Protein kinase domain|G3DSA:3.30.200.20;|PF00069;Protein kinase domain;IPR000719;Protein kinase domain|G3DSA:1.10.510.10;|PS01351;MAP kinase signature.;IPR003527;Mitogen-activated protein (MAP) kinase, conserved site|PS50011;Protein kinase domain profile.;IPR000719;Protein kinase domain|PS00107;Protein kinases ATP-binding region signature.;IPR017441;P…
g1061.t1	contig_1	2402491	2403715	-													OG0001485	.	.	.	PTHR42509;|PF00778;DIX domain;IPR001158;DIX domain|SSF54236;;IPR029071;Ubiquitin-related domain
g1061.t2	contig_1	2402491	2403715	-													OG0001485	.	.	.	PTHR42509;|PF00778;DIX domain;IPR001158;DIX domain|SSF54236;;IPR029071;Ubiquitin-related domain
g1062.t1	contig_1	2404023	2405194	+													OG0016511	.	.	.	SSF52058;;IPR032675;Leucine-rich repeat domain, L domain-like|PS51450;Leucine-rich repeat profile.;IPR001611;Leucine-rich repeat|SM00365;|PTHR24365;|SM00369;;IPR003591;Leucine-rich repeat, typical subtype|PTHR24365:SF279;|G3DSA:3.80.10.10;;IPR032675;Leucine-rich repeat domain, L domain-like|PF14580;Leucine-rich repeat
g1063.t1	contig_1	2405276	2406343	-	Yes	Yes	Yes	Yes	Yes								OG0022325	.	.	.	TMhelix;Region of a membrane-bound protein predicted to be embedded in the membrane.
g1064.t1	contig_1	2406811	2410122	-													OG0016512	.	.	.	Coil;|G3DSA:3.30.200.20;|PTHR13902;|SSF56112;;IPR011009;Protein kinase-like domain|SM00220;;IPR000719;Protein kinase domain|PS00108;Serine/Threonine protein kinases active-site signature.;IPR008271;Serine/threonine-protein kinase, active site|G3DSA:3.10.20.90;|PS50011;Protein kinase domain profile.;IPR000719;Protein kinase domain|G3DSA:1.10.510.10;|PF00069;Protein kinase domain;IPR000719;Protein …
g1065.t1	contig_1	2410330	2410545	+													OG0039208	.	.	.	.
g1066.t1	contig_1	2416855	2419683	-													OG0002234	.	.	.	.
g1067.t1	contig_1	2422354	2425271	-				Yes			Yes						OG0016198	.	.	.	Coil;
g1068.t1	contig_1	2431161	2431877	+	Yes	Yes	Yes	Yes			Yes	Yes					OG0013762	.	.	.	.
g1069.t1	contig_1	2434420	2436354	-													OG0013761	Dictyostelium discoideum	Q55G10	Nicotinate phosphoribosyltransferase	PTHR11098;;IPR007229;Nicotinate phosphoribosyltransferase family|PF04095;Nicotinate phosphoribosyltransferase (NAPRTase) family;IPR007229;Nicotinate phosphoribosyltransferase family|PIRSF000484;;IPR007229;Nicotinate phosphoribosyltransferase family|G3DSA:3.20.140.10;|PTHR11098:SF1;|SSF54675;|TIGR01513;NAPRTase_put: nicotinate phosphoribosyltransferase;IPR006405;Nicotinate phosphoribosyltransferas…
g1070.t1	contig_1	2440939	2441777	-													OG0013760	.	.	.	PTHR13048;;IPR016721;Bet3 family|PF04051;Transport protein particle (TRAPP) component;IPR007194;Transport protein particle (TRAPP) component|SSF111126;;IPR024096;NO signalling/Golgi transport ligand-binding domain|PTHR13048:SF0;|G3DSA:3.30.1380.20;|PIRSF018293;;IPR016721;Bet3 family
g1071.t1	contig_1	2441957	2442829	-					Yes								OG0004671	.	.	.	TMhelix;Region of a membrane-bound protein predicted to be embedded in the membrane.
g1072.t1	contig_1	2443938	2445695	-					Yes								OG0004671	.	.	.	TMhelix;Region of a membrane-bound protein predicted to be embedded in the membrane.
g1073.t1	contig_1	2445888	2449507	-													OG0013759	Homo sapiens	Q92636	Protein FAN	PF02138;Beige/BEACH domain;IPR000409;BEACH domain|PTHR13743;|SSF50729;;IPR011993;PH domain-like|SSF50978;;IPR017986;WD40-repeat-containing domain|PS50197;BEACH domain profile.;IPR000409;BEACH domain|G3DSA:2.30.29.40;;IPR023362;PH-BEACH domain|PS50294;Trp-Asp (WD) repeats circular profile.;IPR017986;WD40-repeat-containing domain|PF14844;PH domain associated with Beige/BEACH;IPR023362;PH-BEACH doma…
g1074.t1	contig_1	2449944	2450327	+													OG0026691	.	.	.	.
g1075.t1	contig_1	2450479	2451024	+				Yes			Yes						OG0022877	.	.	.	.
g1076.t1	contig_1	2451281	2452174	+													OG0000034	.	.	.	PTHR34415;|PTHR34415:SF1;
g1077.t1	contig_1	2453141	2453479	+					Yes								OG0023995	.	.	.	TMhelix;Region of a membrane-bound protein predicted to be embedded in the membrane.
g1078.t1	contig_1	2459058	2459312	-													OG0014445	.	.	.	SM00651;;IPR001163;LSM domain, eukaryotic/archaea-type|PF01423;LSM domain;IPR001163;LSM domain, eukaryotic/archaea-type|PTHR11021;|SSF50182;;IPR010920;LSM domain|PIRSF006609;;IPR016487;Sm-like protein Lsm6/SmF|PTHR11021:SF1;|G3DSA:2.30.30.100;
g1079.t1	contig_1	2459437	2461467	+													OG0014444	Oryza sativa subsp. japonica	Q10MH8	DEAD-box ATP-dependent RNA helicase 24	SM00490;;IPR001650;Helicase, C-terminal|PTHR24031;|SM00487;;IPR014001;Helicase superfamily 1/2, ATP-binding domain|G3DSA:3.40.50.300;;IPR027417;P-loop containing nucleoside triphosphate hydrolase|PS51194;Superfamilies 1 and 2 helicase C-terminal domain profile.;IPR001650;Helicase, C-terminal|PF00270;DEAD/DEAH box helicase;IPR011545;DEAD/DEAH box helicase domain|PF00271;Helicase conserved C-termin…
g1080.t1	contig_1	2462465	2464853	-													OG0014443	.	.	.	PTHR12634;;IPR007587;SIT4 phosphatase-associated protein family|PF04499;SIT4 phosphatase-associated protein;IPR007587;SIT4 phosphatase-associated protein family
g1081.t1	contig_1	2469966	2470160	+													OG0023993	.	.	.	.
g1082.t1	contig_1	2470349	2470894	+													OG0023992	.	.	.	.
g1083.t1	contig_1	2471606	2471758	-	Yes	Yes		Yes	Yes					Yes		Yes	OG0000023	.	.	.	TMhelix;Region of a membrane-bound protein predicted to be embedded in the membrane.
g1084.t1	contig_1	2473314	2473547	-													OG0000448	.	.	.	.
g1085.t1	contig_1	2473593	2475092	-													OG0000027	.	.	.	Coil;
g1086.t1	contig_1	2475899	2476555	-													OG0000067	.	.	.	PTHR13308;|PTHR13308:SF11;|SSF52540;;IPR027417;P-loop containing nucleoside triphosphate hydrolase|PF13671;AAA domain|G3DSA:3.40.50.300;;IPR027417;P-loop containing nucleoside triphosphate hydrolase
g1087.t1	contig_1	2476761	2476916	-													OG0036418	.	.	.	.
g1088.t1	contig_1	2477046	2477261	-			Yes	Yes			Yes			Yes		Yes	OG0003940	.	.	.	.
g1089.t1	contig_1	2477338	2477514	-			Yes	Yes			Yes			Yes		Yes	OG0000763	.	.	.	.
g1090.t1	contig_1	2480239	2480784	+	Yes	Yes	Yes	Yes		Yes	Yes			Yes		Yes	OG0003940	.	.	.	.
g1091.t1	contig_1	2481054	2481800	+			Yes	Yes			Yes			Yes		Yes	OG0001337	.	.	.	.
g1092.t1	contig_1	2482354	2482674	+			Yes	Yes			Yes			Yes		Yes	OG0003940	.	.	.	.
g1093.t1	contig_1	2483279	2483443	-	Yes	Yes		Yes			Yes			Yes		Yes	OG0000139	.	.	.	.
g1094.t1	contig_1	2483468	2483635	-			Yes				Yes			Yes		Yes	OG0000077	.	.	.	.
g1095.t1	contig_1	2486799	2487149	+													OG0000103	.	.	.	.
g1096.t1	contig_1	2488495	2488656	-													OG0036419	.	.	.	.
g1097.t1	contig_1	2490571	2490738	+													OG0027723	.	.	.	.
g1098.t1	contig_1	2495984	2496505	-													OG0001272	.	.	.	.
g1099.t1	contig_1	2497736	2497849	+													OG0031905	.	.	.	.
g1100.t1	contig_1	2498929	2500737	-	Yes	Yes	Yes	Yes			Yes						OG0017920	.	.	.	PF03265;Deoxyribonuclease II;IPR004947;Deoxyribonuclease II|PTHR10858:SF23;|PTHR10858;;IPR004947;Deoxyribonuclease II
g1101.t1	contig_1	2501107	2502813	-													OG0017919	.	.	.	.
g1102.t1	contig_1	2505917	2506132	-	Yes	Yes	Yes	Yes		Yes	Yes			Yes		Yes	OG0029492	.	.	.	.
g1103.t1	contig_1	2509730	2510005	-			Yes	Yes			Yes			Yes		Yes	OG0030226	.	.	.	.
g1104.t1	contig_1	2512091	2512630	-	Yes	Yes	Yes	Yes			Yes	Yes				Yes	OG0027798	.	.	.	.
g1105.t1	contig_1	2512773	2513472	-													OG0002321	.	.	.	.
g1106.t1	contig_1	2514424	2514894	-													OG0011250	.	.	.	Coil;
g1107.t2	contig_1	2515165	2519835	-													OG0033056	Tripneustes gratilla	Q27802	Cytoplasmic dynein 2 heavy chain 1	Coil;|PF12781;ATP-binding dynein motor region D5|PTHR10676:SF34;|PF12777;Microtubule-binding stalk of dynein motor;IPR024743;Dynein heavy chain, coiled coil stalk|PTHR10676;;IPR026983;Dynein heavy chain|PF03028;Dynein heavy chain and region D6 of dynein motor;IPR004273;Dynein heavy chain domain|SSF57997;
g1107.t1	contig_1	2515165	2528391	-													OG0011249	Tripneustes gratilla	Q27802	Cytoplasmic dynein 2 heavy chain 1	PF12774;Hydrolytic ATP binding site of dynein motor region D1|Coil;|PF12775;P-loop containing dynein motor region D3|PTHR10676;;IPR026983;Dynein heavy chain|SSF52540;;IPR027417;P-loop containing nucleoside triphosphate hydrolase|PF07728;AAA domain (dynein-related subfamily);IPR011704;ATPase, dynein-related, AAA domain|PTHR10676:SF34;|PF12777;Microtubule-binding stalk of dynein motor;IPR024743;Dyn…
g1108.t1	contig_1	2530389	2530790	-	Yes	Yes	Yes	Yes	Yes					Yes			OG0001587	.	.	.	TMhelix;Region of a membrane-bound protein predicted to be embedded in the membrane.
g1109.t1	contig_1	2531169	2531783	+	Yes	Yes	Yes	Yes			Yes			Yes			OG0011248	.	.	.	.
g1110.t1	contig_1	2532407	2532811	+	Yes	Yes	Yes	Yes	Yes					Yes			OG0001587	.	.	.	TMhelix;Region of a membrane-bound protein predicted to be embedded in the membrane.
g1111.t1	contig_1	2534584	2534892	-													OG0028889	.	.	.	.
g1112.t1	contig_1	2534981	2535484	-													OG0000684	.	.	.	.
g1113.t1	contig_1	2535845	2536864	-													OG0000578	.	.	.	PTHR24559;|G3DSA:3.30.420.10;;IPR012337;Ribonuclease H-like domain|PS50994;Integrase catalytic domain profile.;IPR001584;Integrase, catalytic core|PF00665;Integrase core domain;IPR001584;Integrase, catalytic core|SSF53098;;IPR012337;Ribonuclease H-like domain
g1114.t1	contig_1	2536901	2537245	-													OG0030162	.	.	.	.
g1115.t1	contig_1	2538259	2540868	-													OG0000846	.	.	.	PTHR24559;|PS50878;Reverse transcriptase (RT) catalytic domain profile.;IPR000477;Reverse transcriptase domain|PTHR24559:SF193;|G3DSA:3.30.70.270;|SSF50630;;IPR021109;Aspartic peptidase domain|SSF56672;|PF00078;Reverse transcriptase (RNA-dependent DNA polymerase);IPR000477;Reverse transcriptase domain|G3DSA:3.10.10.10;
g1116.t1	contig_1	2541150	2543360	-													OG0000339	.	.	.	SSF57756;;IPR001878;Zinc finger, CCHC-type|SM00343;;IPR001878;Zinc finger, CCHC-type|PS50158;Zinc finger CCHC-type profile.;IPR001878;Zinc finger, CCHC-type|G3DSA:4.10.60.10;;IPR001878;Zinc finger, CCHC-type|PF00098;Zinc knuckle;IPR001878;Zinc finger, CCHC-type
g1117.t1	contig_1	2543804	2544112	-													OG0028889	.	.	.	.
g1118.t1	contig_1	2545603	2548109	+											Yes		OG0011247	.	.	.	SM00717;;IPR001005;SANT/Myb domain|PTHR10641;|PS51294;Myb-type HTH DNA-binding domain profile.;IPR017930;Myb domain|G3DSA:1.10.10.60;;IPR009057;Homeodomain-like|PF00249;Myb-like DNA-binding domain;IPR001005;SANT/Myb domain|PTHR10641:SF461;;IPR028311;Myb-related protein B|SSF46689;;IPR009057;Homeodomain-like
g1119.t1	contig_1	2550067	2552525	-	Yes	Yes		Yes	Yes			Yes					OG0011246	Mus musculus	Q8C1A5	Thimet oligopeptidase	G3DSA:1.10.1370.10;;IPR024077;Neurolysin/Thimet oligopeptidase, domain 2|PTHR11804;|G3DSA:1.20.1050.40;;IPR024080;Neurolysin/Thimet oligopeptidase, N-terminal|Coil;|PF01432;Peptidase family M3;IPR001567;Peptidase M3A/M3B|PTHR11804:SF40;|G3DSA:3.40.390.10;;IPR024079;Metallopeptidase, catalytic domain|TMhelix;Region of a membrane-bound protein predicted to be embedded in the membrane.|SSF55486;
g1120.t1	contig_1	2552778	2553797	-													OG0011245	.	.	.	PTHR11054;|PF01182;Glucosamine-6-phosphate isomerases/6-phosphogluconolactonase;IPR006148;Glucosamine/galactosamine-6-phosphate isomerase|SSF100950;|TIGR01198;pgl: 6-phosphogluconolactonase;IPR005900;6-phosphogluconolactonase, DevB-type|G3DSA:3.40.50.1360;
g1121.t1	contig_1	2554541	2554921	-	Yes	Yes	Yes	Yes	Yes					Yes			OG0002128	.	.	.	TMhelix;Region of a membrane-bound protein predicted to be embedded in the membrane.
g1122.t1	contig_1	2557944	2558171	+	Yes	Yes		Yes			Yes			Yes		Yes	OG0021322	.	.	.	.
g1123.t1	contig_1	2558234	2558461	+	Yes	Yes		Yes			Yes			Yes		Yes	OG0021322	.	.	.	.
g1124.t1	contig_1	2558524	2558751	+	Yes	Yes		Yes			Yes			Yes		Yes	OG0021322	.	.	.	.
g1125.t1	contig_1	2558959	2559186	+	Yes	Yes		Yes			Yes			Yes		Yes	OG0021322	.	.	.	.
g1126.t1	contig_1	2559249	2559476	+	Yes	Yes		Yes			Yes			Yes		Yes	OG0021322	.	.	.	.
g1127.t1	contig_1	2560135	2560499	-													OG0028377	.	.	.	.
g1128.t1	contig_1	2561321	2562765	+		Yes		Yes			Yes						OG0006019	.	.	.	.
g1129.t1	contig_1	2563579	2564058	+													OG0000518	.	.	.	.
g1130.t1	contig_1	2564314	2566071	+													OG0001697	.	.	.	PTHR24559:SF179;|PF00078;Reverse transcriptase (RNA-dependent DNA polymerase);IPR000477;Reverse transcriptase domain|PS50878;Reverse transcriptase (RT) catalytic domain profile.;IPR000477;Reverse transcriptase domain|SSF56672;|Coil;|PF13650;Aspartyl protease|PTHR24559;|G3DSA:3.30.70.270;
g1131.t1	contig_1	2566756	2567981	+													OG0001570	.	.	.	PF00665;Integrase core domain;IPR001584;Integrase, catalytic core|PTHR24559;|G3DSA:3.30.420.10;;IPR012337;Ribonuclease H-like domain|SSF53098;;IPR012337;Ribonuclease H-like domain|PS50994;Integrase catalytic domain profile.;IPR001584;Integrase, catalytic core|PTHR24559:SF208;
g1132.t1	contig_1	2573460	2574071	+													OG0006014	.	.	.	SSF54160;;IPR016197;Chromo domain-like
g1133.t1	contig_1	2574320	2574790	-													OG0018609	.	.	.	.
g1134.t1	contig_1	2575023	2579208	-											Yes		OG0004295	Mus musculus	Q9D180	Cilia- and flagella-associated protein 57	SSF50978;;IPR017986;WD40-repeat-containing domain|Coil;|SM00320;;IPR001680;WD40 repeat|PTHR32215;|PS50294;Trp-Asp (WD) repeats circular profile.;IPR017986;WD40-repeat-containing domain|PTHR32215:SF0;|G3DSA:2.130.10.10;;IPR015943;WD40/YVTN repeat-like-containing domain|PS50082;Trp-Asp (WD) repeats profile.;IPR001680;WD40 repeat|SSF50998;;IPR011047;Quinoprotein alcohol dehydrogenase-like superfamil…
g1135.t1	contig_1	2579545	2579910	-	Yes	Yes	Yes	Yes	Yes					Yes			OG0018608	.	.	.	TMhelix;Region of a membrane-bound protein predicted to be embedded in the membrane.
g1136.t1	contig_1	2580006	2580236	+													OG0001180	.	.	.	.
g1137.t1	contig_1	2581185	2581448	-	Yes	Yes	Yes	Yes			Yes			Yes			OG0008551	.	.	.	.
g1138.t1	contig_1	2581747	2581995	+	Yes	Yes	Yes	Yes			Yes			Yes			OG0021705	.	.	.	.
g1139.t1	contig_1	2582237	2585789	+	Yes	Yes	Yes	Yes	Yes					Yes			OG0008550	.	.	.	TMhelix;Region of a membrane-bound protein predicted to be embedded in the membrane.|SSF50911;;IPR009011;Mannose-6-phosphate receptor binding domain|PTHR22727;|SM01411;;IPR011641;Tyrosine-protein kinase ephrin type A/B receptor-like|G3DSA:2.70.130.10;;IPR009011;Mannose-6-phosphate receptor binding domain|SSF57184;;IPR009030;Growth factor receptor cysteine-rich domain|G3DSA:2.10.50.10;
g1140.t1	contig_1	2586092	2586406	+	Yes	Yes	Yes	Yes	Yes					Yes			OG0008549	.	.	.	TMhelix;Region of a membrane-bound protein predicted to be embedded in the membrane.
g1141.t1	contig_1	2587342	2587614	+	Yes	Yes	Yes	Yes	Yes								OG0026929	.	.	.	TMhelix;Region of a membrane-bound protein predicted to be embedded in the membrane.
g1142.t1	contig_1	2587991	2589205	+													OG0019887	.	.	.	Coil;
g1143.t1	contig_1	2590410	2590631	-	Yes	Yes	Yes	Yes	Yes	Yes							OG0008548	.	.	.	TMhelix;Region of a membrane-bound protein predicted to be embedded in the membrane.
g1144.t1	contig_1	2590854	2591078	+		Yes				Yes	Yes			Yes			OG0008547	.	.	.	.
g1145.t1	contig_1	2591655	2592035	+	Yes	Yes	Yes	Yes	Yes					Yes			OG0002128	.	.	.	TMhelix;Region of a membrane-bound protein predicted to be embedded in the membrane.
g1146.t1	contig_1	2592484	2593079	+	Yes	Yes	Yes	Yes			Yes	Yes		Yes			OG0008546	.	.	.	.
g1147.t1	contig_1	2593294	2595547	-													OG0008545	.	.	.	G3DSA:3.30.200.20;|SM00220;;IPR000719;Protein kinase domain|PTHR24349;|PS50222;EF-hand calcium-binding domain profile.;IPR002048;EF-hand domain|G3DSA:1.10.510.10;|PS00107;Protein kinases ATP-binding region signature.;IPR017441;Protein kinase, ATP binding site|G3DSA:1.10.238.10;;IPR011992;EF-hand domain pair|SM00054;;IPR002048;EF-hand domain|PS00108;Serine/Threonine protein kinases active-site sig…
g1148.t1	contig_1	2596003	2596413	-													OG0008544	.	.	.	PTHR28620:SF1;|PF04828;Glutathione-dependent formaldehyde-activating enzyme;IPR006913;Glutathione-dependent formaldehyde-activating enzyme/centromere protein V|PTHR28620;|SSF51316;;IPR011057;Mss4-like|G3DSA:3.90.1590.10;;IPR006913;Glutathione-dependent formaldehyde-activating enzyme/centromere protein V
g1149.t1	contig_1	2596587	2597441	+													OG0008543	.	.	.	PTHR23056;|SSF47473;;IPR011992;EF-hand domain pair|G3DSA:1.10.238.10;;IPR011992;EF-hand domain pair
g1150.t1	contig_1	2598173	2600614	+													OG0008542	.	.	.	PTHR24115;;IPR027640;Kinesin-like protein|G3DSA:3.40.850.10;;IPR001752;Kinesin motor domain|PF00225;Kinesin motor domain;IPR001752;Kinesin motor domain|SSF50729;;IPR011993;PH domain-like|PS00411;Kinesin motor domain signature.;IPR019821;Kinesin motor domain, conserved site|SM00129;;IPR001752;Kinesin motor domain|PTHR24115:SF194;|Coil;|SSF52540;;IPR027417;P-loop containing nucleoside triphosphate …
g1151.t1	contig_1	2600874	2603624	-													OG0008541	.	.	.	G3DSA:3.40.1160.10;;IPR001048;Aspartate/glutamate/uridylate kinase|SSF55347;|SSF55021;|PTHR21499:SF3;|PF03447;Homoserine dehydrogenase, NAD binding domain;IPR005106;Aspartate/homoserine dehydrogenase, NAD-binding|PF00742;Homoserine dehydrogenase;IPR001342;Homoserine dehydrogenase, catalytic|PF00696;Amino acid kinase family;IPR001048;Aspartate/glutamate/uridylate kinase|TIGR00657;asp_kinases: aspa…
g1152.t1	contig_1	2603990	2605543	+					Yes								OG0008540	.	.	.	TMhelix;Region of a membrane-bound protein predicted to be embedded in the membrane.|PTHR23510:SF16;|G3DSA:1.20.1250.20;|PTHR23510;|PF07690;Major Facilitator Superfamily;IPR011701;Major facilitator superfamily|SSF103473;;IPR020846;Major facilitator superfamily domain
g1153.t1	contig_1	2605620	2607380	+													OG0008539	.	.	.	SSF101898;|PTHR24103:SF378;|PS51125;NHL repeat profile.;IPR013017;NHL repeat, subgroup|SSF81383;;IPR001810;F-box domain|PTHR24103;|G3DSA:2.120.10.30;;IPR011042;Six-bladed beta-propeller, TolB-like
g1154.t1	contig_1	2607782	2608159	+													OG0023133	.	.	.	.
g1155.t1	contig_1	2608334	2611375	-													OG0008538	.	.	.	PTHR10048:SF66;|PS50178;Zinc finger FYVE/FYVE-related type profile.;IPR017455;Zinc finger, FYVE-related|G3DSA:3.30.1010.10;|SSF57903;;IPR011011;Zinc finger, FYVE/PHD-type|PS50290;Phosphatidylinositol 3- and 4-kinases family profile.;IPR000403;Phosphatidylinositol 3-/4-kinase, catalytic domain|SSF48371;;IPR016024;Armadillo-type fold|SSF56112;;IPR011009;Protein kinase-like domain|PF01363;FYVE zinc …
g1156.t1	contig_1	2612308	2612945	+					Yes								OG0008537	.	.	.	PF03134;TB2/DP1, HVA22 family;IPR004345;TB2/DP1/HVA22-related protein|TMhelix;Region of a membrane-bound protein predicted to be embedded in the membrane.|PTHR12300;;IPR004345;TB2/DP1/HVA22-related protein|Coil;
g1157.t1	contig_1	2613525	2616051	+													OG0008536	Arabidopsis thaliana	Q8VZM1	N-terminal acetyltransferase A complex auxiliary subunit NAA15	Coil;|PS50005;TPR repeat profile.;IPR019734;Tetratricopeptide repeat|SM00028;;IPR019734;Tetratricopeptide repeat|PF12569;NMDA receptor-regulated protein 1;IPR021183;N-terminal acetyltransferase A, auxiliary subunit|PS50293;TPR repeat region circular profile.;IPR013026;Tetratricopeptide repeat-containing domain|PTHR22767:SF2;|G3DSA:1.25.40.10;;IPR011990;Tetratricopeptide-like helical domain|PF0771…
g1158.t1	contig_1	2616334	2618400	+	Yes	Yes	Yes	Yes			Yes						OG0008535	.	.	.	PTHR30372:SF3;|PTHR30372;|SSF53756;|PF02684;Lipid-A-disaccharide synthetase;IPR003835;Glycosyl transferase, family 19
g1159.t1	contig_1	2618641	2619096	-													OG0008534	.	.	.	.
g1160.t1	contig_1	2619415	2620158	-	Yes	Yes	Yes		Yes			Yes				Yes	OG0008533	.	.	.	TMhelix;Region of a membrane-bound protein predicted to be embedded in the membrane.
g1161.t1	contig_1	2621718	2622053	-													OG0008532	.	.	.	.
g1162.t1	contig_1	2622495	2622974	-													OG0008531	.	.	.	.
g1163.t1	contig_1	2623279	2623755	-													OG0008530	.	.	.	.
g1164.t1	contig_1	2624041	2624550	-													OG0008529	.	.	.	.
g1165.t1	contig_1	2628192	2628479	+													OG0002359	.	.	.	.
g1166.t1	contig_1	2628922	2629182	-													OG0000594	.	.	.	.
g1167.t1	contig_1	2629302	2629469	+													OG0003914	.	.	.	.
g1168.t1	contig_1	2629711	2630907	-													OG0000715	.	.	.	Coil;
g1169.t1	contig_1	2630920	2631018	-													OG0030559	.	.	.	.
g1170.t1	contig_1	2631649	2631924	-													OG0019886	.	.	.	G3DSA:2.170.270.10;|PF00856;SET domain;IPR001214;SET domain|SSF82199;
g1171.t1	contig_1	2631937	2632095	-													OG0022807	.	.	.	.
g1172.t1	contig_1	2632240	2632824	-				Yes			Yes						OG0023132	.	.	.	.
g1173.t1	contig_1	2633769	2633984	+													OG0002797	.	.	.	.
g1174.t1	contig_1	2634707	2635315	+													OG0000307	.	.	.	Coil;
g1175.t1	contig_1	2643285	2643479	-	Yes	Yes		Yes		Yes	Yes			Yes		Yes	OG0028473	.	.	.	.
g1176.t1	contig_1	2650009	2651531	-													OG0003926	.	.	.	Coil;
g1177.t1	contig_1	2655078	2655593	-													OG0019036	.	.	.	.
g1178.t1	contig_1	2658859	2659407	-													OG0019441	.	.	.	.
g1179.t1	contig_1	2660758	2660979	-													OG0001195	.	.	.	.
g1180.t1	contig_1	2660998	2662329	-													OG0002734	.	.	.	G3DSA:3.30.420.10;;IPR012337;Ribonuclease H-like domain|PTHR24559;
g1181.t1	contig_1	2663137	2664333	-													OG0001235	.	.	.	Coil;
g1182.t1	contig_1	2664425	2665042	-													OG0002837	.	.	.	.
g1183.t1	contig_1	2665176	2666804	-													OG0000080	.	.	.	.
g1184.t1	contig_1	2667927	2668148	-													OG0001195	.	.	.	.
g1185.t1	contig_1	2668167	2669498	-													OG0002734	.	.	.	G3DSA:3.30.420.10;;IPR012337;Ribonuclease H-like domain|PTHR24559;
g1186.t1	contig_1	2670306	2671502	-													OG0001235	.	.	.	Coil;
g1187.t1	contig_1	2671594	2672211	-													OG0002837	.	.	.	.
g1188.t1	contig_1	2672253	2674001	-													OG0000080	.	.	.	SSF57756;;IPR001878;Zinc finger, CCHC-type|G3DSA:4.10.60.10;;IPR001878;Zinc finger, CCHC-type|PS50158;Zinc finger CCHC-type profile.;IPR001878;Zinc finger, CCHC-type
g1189.t1	contig_1	2676035	2676211	-	Yes	Yes		Yes			Yes			Yes		Yes	OG0026517	.	.	.	.
g1190.t1	contig_1	2683096	2683440	+	Yes	Yes		Yes			Yes			Yes		Yes	OG0039209	.	.	.	.
g1191.t1	contig_1	2688523	2689227	+													OG0003939	.	.	.	.
g1192.t1	contig_1	2690415	2691119	+													OG0003939	.	.	.	.
g1193.t1	contig_2	1381	1899	-													OG0005159	.	.	.	.
g1194.t1	contig_2	1984	2460	-													OG0022112	.	.	.	.
g1195.t1	contig_2	2822	2989	+	Yes	Yes		Yes			Yes			Yes			OG0030227	.	.	.	.
g1196.t1	contig_2	3181	3333	+	Yes	Yes		Yes	Yes	Yes							OG0027168	.	.	.	TMhelix;Region of a membrane-bound protein predicted to be embedded in the membrane.
g1197.t1	contig_2	7407	7550	-													OG0039210	.	.	.	.
g1198.t1	contig_2	7634	7858	+	Yes	Yes	Yes	Yes			Yes			Yes		Yes	OG0023887	.	.	.	.
g1199.t1	contig_2	8225	8323	-													OG0025836	.	.	.	.
g1200.t1	contig_2	8916	9215	+													OG0025837	.	.	.	.
g1201.t1	contig_2	10466	10633	+													OG0025838	.	.	.	.
g1202.t1	contig_2	11533	11862	+													OG0023888	.	.	.	PTHR24559:SF201;|PF00078;Reverse transcriptase (RNA-dependent DNA polymerase);IPR000477;Reverse transcriptase domain|G3DSA:3.30.70.270;|SSF56672;|PTHR24559;
g1203.t1	contig_2	12720	13682	-													OG0023889	.	.	.	.
g1204.t1	contig_2	14584	14679	+				Yes			Yes						OG0031906	.	.	.	.
g1205.t1	contig_2	16632	16748	-													OG0004675	.	.	.	.
g1206.t1	contig_2	16923	17021	+													OG0039211	.	.	.	.
g1207.t1	contig_2	19312	19419	+													OG0023890	.	.	.	.
g1208.t1	contig_2	28467	29129	+													OG0020884	.	.	.	PF07727;Reverse transcriptase (RNA-dependent DNA polymerase);IPR013103;Reverse transcriptase, RNA-dependent DNA polymerase|PTHR11439:SF185;|PTHR11439;
g1209.t1	contig_2	30104	33679	+													OG0003424	.	.	.	PTHR12891;|G3DSA:1.25.10.10;;IPR011989;Armadillo-like helical|SSF48371;;IPR016024;Armadillo-type fold|PF14500;Dos2-interacting transcription regulator of RNA-Pol-II|PF12460;RNAPII transcription regulator C-terminal;IPR024687;MMS19, C-terminal
g1210.t1	contig_2	33819	34777	-	Yes	Yes		Yes			Yes						OG0016516	.	.	.	G3DSA:1.10.132.20;;IPR023584;Ribosome recycling factor domain|PF01765;Ribosome recycling factor;IPR023584;Ribosome recycling factor domain|PTHR20982;;IPR002661;Ribosome recycling factor|Coil;|SSF55194;;IPR023584;Ribosome recycling factor domain
g1211.t1	contig_2	35013	36056	+													OG0016517	.	.	.	Coil;
g1212.t1	contig_2	36250	38323	+											Yes		OG0016518	Chlamydomonas reinhardtii	P93107	Flagellar WD repeat-containing protein Pf20	PTHR14604;|PS00678;Trp-Asp (WD) repeats signature.;IPR019775;WD40 repeat, conserved site|PS50082;Trp-Asp (WD) repeats profile.;IPR001680;WD40 repeat|PTHR14604:SF3;|PF00400;WD domain, G-beta repeat;IPR001680;WD40 repeat|SSF50978;;IPR017986;WD40-repeat-containing domain|Coil;|SM00320;;IPR001680;WD40 repeat|G3DSA:2.130.10.10;;IPR015943;WD40/YVTN repeat-like-containing domain|PS50294;Trp-Asp (WD) rep…
g1213.t1	contig_2	38524	40098	-	Yes	Yes	Yes	Yes	Yes								OG0016519	.	.	.	TMhelix;Region of a membrane-bound protein predicted to be embedded in the membrane.|G3DSA:3.90.550.10;;IPR029044;Nucleotide-diphospho-sugar transferases|PTHR11183;|SSF53448;;IPR029044;Nucleotide-diphospho-sugar transferases
g1214.t1	contig_2	40486	42633	-													OG0002924	.	.	.	Coil;
g1215.t1	contig_2	43001	43377	-													OG0002857	.	.	.	.
g1216.t1	contig_2	43856	47554	+													OG0018841	.	.	.	Coil;|PF08161;NUC173 domain;IPR012978;Uncharacterised domain NUC173|SSF48371;;IPR016024;Armadillo-type fold|PTHR21576:SF2;|PTHR21576;|G3DSA:1.25.10.10;;IPR011989;Armadillo-like helical
g1217.t1	contig_2	47960	49537	-													OG0000513	Mus musculus	P47738	Aldehyde dehydrogenase, mitochondrial	PS00070;Aldehyde dehydrogenases cysteine active site.;IPR016160;Aldehyde dehydrogenase, cysteine active site|PTHR11699:SF211;|G3DSA:3.40.605.10;;IPR016162;Aldehyde dehydrogenase N-terminal domain|PF00171;Aldehyde dehydrogenase family;IPR015590;Aldehyde dehydrogenase domain|G3DSA:3.40.309.10;;IPR016163;Aldehyde dehydrogenase, C-terminal|PTHR11699;|PS00687;Aldehyde dehydrogenases glutamic acid acti…
g1218.t1	contig_2	50706	52282	-													OG0000513	Mus musculus	P47738	Aldehyde dehydrogenase, mitochondrial	PTHR11699;|G3DSA:3.40.605.10;;IPR016162;Aldehyde dehydrogenase N-terminal domain|PF00171;Aldehyde dehydrogenase family;IPR015590;Aldehyde dehydrogenase domain|G3DSA:3.40.309.10;;IPR016163;Aldehyde dehydrogenase, C-terminal|PTHR11699:SF211;|SSF53720;;IPR016161;Aldehyde/histidinol dehydrogenase|PS00687;Aldehyde dehydrogenases glutamic acid active site.;IPR029510;Aldehyde dehydrogenase, glutamic aci…
g1219.t1	contig_2	55404	56255	+													OG0000041	.	.	.	PTHR20956;|PTHR20956:SF5;
g1220.t1	contig_2	56460	56732	-													OG0002990	.	.	.	.
g1221.t1	contig_2	56771	56962	-													OG0039212	.	.	.	.
g1222.t1	contig_2	58244	59658	+													OG0000513	Mus musculus	P47738	Aldehyde dehydrogenase, mitochondrial	PS00678;Trp-Asp (WD) repeats signature.;IPR019775;WD40 repeat, conserved site|PTHR11699;|SSF53720;;IPR016161;Aldehyde/histidinol dehydrogenase|G3DSA:3.40.605.10;;IPR016162;Aldehyde dehydrogenase N-terminal domain|PTHR11699:SF211;|PF00171;Aldehyde dehydrogenase family;IPR015590;Aldehyde dehydrogenase domain|PS00687;Aldehyde dehydrogenases glutamic acid active site.;IPR029510;Aldehyde dehydrogenase…
g1223.t1	contig_2	59966	62050	+													OG0000479	.	.	.	.
g1224.t1	contig_2	62525	62794	-													OG0029986	.	.	.	.
g1225.t1	contig_2	62852	64513	+													OG0026785	.	.	.	SSF56672;
g1226.t1	contig_2	64744	65475	+													OG0001214	.	.	.	G3DSA:1.10.443.10;;IPR013762;Integrase-like, catalytic domain|PF00589;Phage integrase family;IPR002104;Integrase, catalytic domain|SSF56349;;IPR011010;DNA breaking-rejoining enzyme, catalytic core
g1227.t1	contig_2	67375	68952	+													OG0000513	Mus musculus	P47738	Aldehyde dehydrogenase, mitochondrial	PTHR11699:SF211;|PS00070;Aldehyde dehydrogenases cysteine active site.;IPR016160;Aldehyde dehydrogenase, cysteine active site|G3DSA:3.40.309.10;;IPR016163;Aldehyde dehydrogenase, C-terminal|G3DSA:3.40.605.10;;IPR016162;Aldehyde dehydrogenase N-terminal domain|PF00171;Aldehyde dehydrogenase family;IPR015590;Aldehyde dehydrogenase domain|PS00687;Aldehyde dehydrogenases glutamic acid active site.;IP…
g1228.t1	contig_2	69605	69772	+	Yes	Yes		Yes		Yes	Yes			Yes		Yes	OG0002779	.	.	.	.
g1229.t1	contig_2	69948	70136	+	Yes			Yes		Yes	Yes			Yes		Yes	OG0004455	.	.	.	.
g1230.t1	contig_2	70500	72361	+													OG0006939	Arabidopsis thaliana	Q8GYD7	Autophagy-related protein 18c	PF00400;WD domain, G-beta repeat;IPR001680;WD40 repeat|SM00320;;IPR001680;WD40 repeat|G3DSA:2.130.10.10;;IPR015943;WD40/YVTN repeat-like-containing domain|SSF50978;;IPR017986;WD40-repeat-containing domain|PTHR11227;|PTHR11227:SF18;
g1231.t1	contig_2	72665	74218	-													OG0006938	.	.	.	Coil;|PTHR12722:SF0;|PTHR12722;;IPR007005;XAP5 protein|PF04921;XAP5, circadian clock regulator;IPR007005;XAP5 protein
g1232.t1	contig_2	74348	75551	+													OG0006937	.	.	.	PS50127;Ubiquitin-conjugating enzymes family profile.;IPR000608;Ubiquitin-conjugating enzyme E2|PTHR24067:SF41;|PF00179;Ubiquitin-conjugating enzyme;IPR000608;Ubiquitin-conjugating enzyme E2|SSF54495;;IPR016135;Ubiquitin-conjugating enzyme/RWD-like|SM00212;|PTHR24067;|G3DSA:3.10.110.10;;IPR016135;Ubiquitin-conjugating enzyme/RWD-like
g1233.t1	contig_2	75806	77201	+					Yes								OG0006936	.	.	.	Coil;|TMhelix;Region of a membrane-bound protein predicted to be embedded in the membrane.
g1234.t1	contig_2	77408	79014	-					Yes								OG0006935	.	.	.	TMhelix;Region of a membrane-bound protein predicted to be embedded in the membrane.|PS00379;CDP-alcohol phosphatidyltransferases signature.;IPR000462;CDP-alcohol phosphatidyltransferase|PTHR10414;;IPR014472;Choline/ethanolamine phosphotransferase|PF01066;CDP-alcohol phosphatidyltransferase;IPR000462;CDP-alcohol phosphatidyltransferase|PIRSF015665;;IPR014472;Choline/ethanolamine phosphotransferas…
g1235.t1	contig_2	79288	79413	-													OG0036420	.	.	.	.
g1236.t1	contig_2	80746	81105	-			Yes		Yes					Yes		Yes	OG0039213	.	.	.	TMhelix;Region of a membrane-bound protein predicted to be embedded in the membrane.
g1237.t1	contig_2	82375	83550	+					Yes								OG0006934	.	.	.	PF01066;CDP-alcohol phosphatidyltransferase;IPR000462;CDP-alcohol phosphatidyltransferase|TMhelix;Region of a membrane-bound protein predicted to be embedded in the membrane.|PS00379;CDP-alcohol phosphatidyltransferases signature.;IPR000462;CDP-alcohol phosphatidyltransferase
g1238.t1	contig_2	83804	86341	-					Yes								OG0006933	.	.	.	PTHR23324;|TMhelix;Region of a membrane-bound protein predicted to be embedded in the membrane.|PF00650;CRAL/TRIO domain;IPR001251;CRAL-TRIO lipid binding domain|G3DSA:3.40.525.10;;IPR001251;CRAL-TRIO lipid binding domain|SSF103473;;IPR020846;Major facilitator superfamily domain|SSF52087;;IPR001251;CRAL-TRIO lipid binding domain|SM00516;;IPR001251;CRAL-TRIO lipid binding domain|PS50191;CRAL-TRIO …
g1239.t1	contig_2	86548	88179	-													OG0005062	.	.	.	SM00248;;IPR002110;Ankyrin repeat|SSF57850;|PS50297;Ankyrin repeat region circular profile.;IPR020683;Ankyrin repeat-containing domain|G3DSA:3.30.40.10;;IPR013083;Zinc finger, RING/FYVE/PHD-type|PS50003;PH domain profile.;IPR001849;Pleckstrin homology domain|PS50088;Ankyrin repeat profile.;IPR002110;Ankyrin repeat|G3DSA:2.30.29.30;;IPR011993;PH domain-like|PTHR24188:SF44;|SSF48403;;IPR020683;Anky…
g1240.t1	contig_2	88769	89914	-													OG0001549	Rattus norvegicus	Q63429	Polyubiquitin-C	SSF54236;;IPR029071;Ubiquitin-related domain|SM00213;;IPR000626;Ubiquitin domain|PS00299;Ubiquitin domain signature.;IPR019954;Ubiquitin conserved site|PF00240;Ubiquitin family;IPR000626;Ubiquitin domain|PR00348;Ubiquitin signature;IPR019956;Ubiquitin|G3DSA:3.10.20.90;|PTHR10666;|PS50053;Ubiquitin domain profile.;IPR000626;Ubiquitin domain|PTHR10666:SF164;
g1241.t1	contig_2	90772	91653	-					Yes								OG0006932	.	.	.	TMhelix;Region of a membrane-bound protein predicted to be embedded in the membrane.|PF08507;COPI associated protein;IPR013714;Golgi apparatus membrane protein TVP15
g1242.t1	contig_2	91841	93130	-													OG0006931	Arabidopsis thaliana	Q9SZE1	Probable 3-hydroxyisobutyrate dehydrogenase-like 1, mitochondrial	PTHR22981:SF70;|G3DSA:1.10.1040.10;;IPR013328;6-phosphogluconate dehydrogenase, domain 2|SSF48179;;IPR008927;6-phosphogluconate dehydrogenase C-terminal domain-like|SSF51735;;IPR016040;NAD(P)-binding domain|PTHR22981;|PF14833;NAD-binding of NADP-dependent 3-hydroxyisobutyrate dehydrogenase;IPR029154;3-hydroxyisobutyrate dehydrogenase, NAD-binding domain|G3DSA:3.40.50.720;;IPR016040;NAD(P)-binding…
g1243.t1	contig_2	93595	95928	-													OG0006930	Arabidopsis thaliana	Q9SZE1	Probable 3-hydroxyisobutyrate dehydrogenase-like 1, mitochondrial	PTHR22981;|SSF51735;;IPR016040;NAD(P)-binding domain|PF03446;NAD binding domain of 6-phosphogluconate dehydrogenase;IPR006115;6-phosphogluconate dehydrogenase, NADP-binding|G3DSA:1.10.1040.10;;IPR013328;6-phosphogluconate dehydrogenase, domain 2|G3DSA:3.40.50.720;;IPR016040;NAD(P)-binding domain|PTHR22981:SF70;|PF14833;NAD-binding of NADP-dependent 3-hydroxyisobutyrate dehydrogenase;IPR029154;3-h…
g1244.t1	contig_2	96098	98417	+					Yes								OG0006929	.	.	.	Coil;|TMhelix;Region of a membrane-bound protein predicted to be embedded in the membrane.|PS51469;SUN domain profile.;IPR012919;SUN domain|PF07738;Sad1 / UNC-like C-terminal;IPR012919;SUN domain|PTHR12911;
g1245.t1	contig_2	98488	100028	-													OG0005061	.	.	.	PTHR13271:SF23;|PF00856;SET domain;IPR001214;SET domain|SSF82199;|PTHR13271;|G3DSA:3.90.1420.10;;IPR015353;Rubisco LSMT, substrate-binding domain|G3DSA:3.90.1410.10;
g1246.t1	contig_2	100276	101670	+													OG0006928	.	.	.	PF04064;Domain of unknown function (DUF384);IPR007206;Protein HGH1 C-terminal|Coil;|PF04063;Domain of unknown function (DUF383);IPR007205;Protein HGH1 N-terminal|PTHR13387;|G3DSA:1.25.10.10;;IPR011989;Armadillo-like helical|SSF48371;;IPR016024;Armadillo-type fold
g1247.t1	contig_2	102003	103757	-													OG0006927	.	.	.	PTHR10177;|SSF47954;;IPR013763;Cyclin-like|PIRSF001771;|PF00134;Cyclin, N-terminal domain;IPR006671;Cyclin, N-terminal|SM01332;;IPR004367;Cyclin, C-terminal domain|PS00292;Cyclins signature.;IPR006671;Cyclin, N-terminal|SM00385;;IPR013763;Cyclin-like|G3DSA:1.10.472.10;;IPR013763;Cyclin-like|PTHR10177:SF203;|PF02984;Cyclin, C-terminal domain;IPR004367;Cyclin, C-terminal domain
g1248.t1	contig_2	105173	106932	+													OG0006926	Schizosaccharomyces pombe (strain 972 / ATCC 24843)	Q9US41	Uracil-regulated protein 1	PTHR21327;|PF00925;GTP cyclohydrolase II;IPR032677;GTP cyclohydrolase II|PTHR21327:SF16;|PF12471;GTP cyclohydrolase N terminal;IPR022163;GTP cyclohydrolase N-terminal|SSF142695;;IPR032677;GTP cyclohydrolase II
g1249.t1	contig_2	107237	108653	+													OG0006925	Pongo abelii	Q5R478	AP-3 complex subunit mu-1	PS51072;Mu homology domain (MHD) profile.;IPR028565;Mu homology domain|G3DSA:2.60.40.1170;|PS00990;Clathrin adaptor complexes medium chain signature 1.;IPR018240;Clathrin adaptor, mu subunit, conserved site|G3DSA:3.30.450.60;|PIRSF005992;;IPR001392;Clathrin adaptor, mu subunit|PF00928;Adaptor complexes medium subunit family;IPR028565;Mu homology domain|SSF64356;;IPR011012;Longin-like domain|SSF49…
g1250.t1	contig_2	109009	110598	+					Yes								OG0006924	.	.	.	PTHR13890:SF0;|TMhelix;Region of a membrane-bound protein predicted to be embedded in the membrane.|PF01544;CorA-like Mg2+ transporter protein;IPR002523;Mg2+ transporter protein, CorA-like/Zinc transport protein ZntB|G3DSA:1.20.58.340;|PTHR13890;|Coil;
g1251.t1	contig_2	111148	112239	+					Yes								OG0022958	.	.	.	TMhelix;Region of a membrane-bound protein predicted to be embedded in the membrane.|G3DSA:1.20.58.340;|Coil;|PTHR13890:SF0;|PTHR13890;
g1252.t1	contig_2	112475	114060	+					Yes								OG0006923	.	.	.	TMhelix;Region of a membrane-bound protein predicted to be embedded in the membrane.|G3DSA:1.20.58.340;|PTHR13890;|PTHR13890:SF0;|Coil;
g1253.t1	contig_2	114169	116823	+				Yes	Yes								OG0006922	.	.	.	PF14724;Mitochondrial-associated sphingomyelin phosphodiesterase;IPR024129;Sphingomyelin phosphodiesterase 4|TMhelix;Region of a membrane-bound protein predicted to be embedded in the membrane.|PTHR12988:SF6;|PTHR12988;;IPR024129;Sphingomyelin phosphodiesterase 4
g1254.t1	contig_2	117007	121999	-													OG0006921	.	.	.	PTHR22880;|SSF57903;;IPR011011;Zinc finger, FYVE/PHD-type|PS00633;Bromodomain signature.;IPR018359;Bromodomain, conserved site|SSF47370;;IPR001487;Bromodomain|SM00297;;IPR001487;Bromodomain|G3DSA:3.30.40.10;;IPR013083;Zinc finger, RING/FYVE/PHD-type|G3DSA:1.20.920.10;;IPR001487;Bromodomain|PS50014;Bromodomain profile.;IPR001487;Bromodomain|PR00503;Bromodomain signature;IPR001487;Bromodomain|PF004…
g1255.t1	contig_2	122249	123876	-													OG0006920	Gallus gallus	P21265	Adenylosuccinate lyase	TIGR00928;purB: adenylosuccinate lyase;IPR004769;Adenylosuccinate lyase|SSF48557;;IPR008948;L-Aspartase-like|PF00206;Lyase;IPR022761;Fumarate lyase, N-terminal|G3DSA:1.10.275.10;;IPR024083;Fumarase/histidase, N-terminal|PTHR11444;;IPR000362;Fumarate lyase family|SM00998;;IPR019468;Adenylosuccinate lyase C-terminal|G3DSA:1.20.200.10;|PS00163;Fumarate lyases signature.;IPR020557;Fumarate lyase, con…
g1256.t1	contig_2	124092	127557	+	Yes	Yes	Yes	Yes			Yes						OG0006919	.	.	.	PS50005;TPR repeat profile.;IPR019734;Tetratricopeptide repeat|SSF48452;;IPR011990;Tetratricopeptide-like helical domain|PS50293;TPR repeat region circular profile.;IPR013026;Tetratricopeptide repeat-containing domain|PTHR23083;|SM00028;;IPR019734;Tetratricopeptide repeat|SSF53756;|PF13432;Tetratricopeptide repeat|PF13414;TPR repeat;IPR011990;Tetratricopeptide-like helical domain|Coil;|PF13844;Gl…
g1257.t1	contig_2	128186	129040	-													OG0006918	.	.	.	Coil;|PS50020;WW/rsp5/WWP domain profile.;IPR001202;WW domain|SM00456;;IPR001202;WW domain|PS01159;WW/rsp5/WWP domain signature.;IPR001202;WW domain|SSF51045;;IPR001202;WW domain|PF00397;WW domain;IPR001202;WW domain|G3DSA:2.20.70.10;
g1258.t1	contig_2	130801	132669	-													OG0006917	.	.	.	SSF55781;;IPR029016;GAF domain-like|PTHR11347;|PF01590;GAF domain;IPR003018;GAF domain|SM00065;;IPR003018;GAF domain|G3DSA:3.30.450.40;;IPR029016;GAF domain-like|PTHR11347:SF82;
g1259.t1	contig_2	132716	136320	+					Yes								OG0006916	.	.	.	TMhelix;Region of a membrane-bound protein predicted to be embedded in the membrane.|PTHR12308;;IPR007632;Anoctamin|PF04547;Calcium-activated chloride channel;IPR007632;Anoctamin
g1260.t1	contig_2	136464	137662	-					Yes								OG0006915	.	.	.	TMhelix;Region of a membrane-bound protein predicted to be embedded in the membrane.
g1261.t1	contig_2	137833	138666	-													OG0006914	.	.	.	SSF56019;;IPR003511;HORMA domain|PTHR11842;|G3DSA:3.30.900.10;;IPR003511;HORMA domain|PS50815;HORMA domain profile.;IPR003511;HORMA domain|PTHR11842:SF10;
g1262.t1	contig_2	138736	140440	+													OG0006913	.	.	.	PTHR12716;|PF02186;TFIIE beta subunit core domain;IPR003166;Transcription factor TFIIE beta subunit, DNA-binding domain|G3DSA:1.10.10.10;;IPR011991;Winged helix-turn-helix DNA-binding domain|PS51351;TFIIE beta central core DNA-binding domain profile.;IPR003166;Transcription factor TFIIE beta subunit, DNA-binding domain|PTHR12716:SF8;
g1263.t1	contig_2	140540	142143	-					Yes								OG0006912	.	.	.	TMhelix;Region of a membrane-bound protein predicted to be embedded in the membrane.|SSF144083;|PF01544;CorA-like Mg2+ transporter protein;IPR002523;Mg2+ transporter protein, CorA-like/Zinc transport protein ZntB|G3DSA:1.20.58.340;|PTHR13890;|Coil;|PTHR13890:SF0;
g1264.t1	contig_2	142826	143623	+				Yes			Yes	Yes					OG0002341	.	.	.	PTHR22930;
g1265.t1	contig_2	144836	148409	+													OG0002760	.	.	.	.
g1266.t1	contig_2	149288	149488	+													OG0003846	.	.	.	.
g1267.t1	contig_2	150137	150709	-													OG0018616	.	.	.	Coil;
g1268.t1	contig_2	152711	153160	+													OG0022549	.	.	.	Coil;
g1269.t1	contig_2	154394	154657	-													OG0018615	.	.	.	.
g1270.t1	contig_2	155688	156137	-													OG0004701	.	.	.	.
g1271.t1	contig_2	157691	158140	-													OG0004701	.	.	.	.
g1272.t1	contig_2	159694	160143	-													OG0004701	.	.	.	.
g1273.t1	contig_2	161697	162146	-													OG0004701	.	.	.	.
g1274.t1	contig_2	162767	163834	+													OG0039214	.	.	.	PF03732;Retrotransposon gag protein;IPR005162;Retrotransposon gag domain
g1275.t1	contig_2	165126	166007	+													OG0000115	.	.	.	PF00078;Reverse transcriptase (RNA-dependent DNA polymerase);IPR000477;Reverse transcriptase domain|SSF56672;|G3DSA:3.10.10.10;|G3DSA:3.30.70.270;|PTHR24559:SF174;|PS50878;Reverse transcriptase (RT) catalytic domain profile.;IPR000477;Reverse transcriptase domain|PTHR24559;
g1276.t1	contig_2	166092	168716	+													OG0000010	.	.	.	PS50994;Integrase catalytic domain profile.;IPR001584;Integrase, catalytic core|SSF53098;;IPR012337;Ribonuclease H-like domain|PS50013;Chromo and chromo shadow domain profile.;IPR000953;Chromo/chromo shadow domain|PF00385;Chromo (CHRromatin Organisation MOdifier) domain;IPR023780;Chromo domain|PTHR24559;|PTHR24559:SF201;|PS00598;Chromo domain signature.;IPR023779;Chromo domain, conserved site|SM0…
g1277.t1	contig_2	168848	170188	-													OG0000008	.	.	.	.
g1278.t1	contig_2	177822	178433	-													OG0022878	.	.	.	.
g1279.t1	contig_2	180873	181148	+													OG0039215	.	.	.	.
g1280.t1	contig_2	181165	181479	-													OG0031907	.	.	.	.
g1281.t1	contig_2	181601	181804	-													OG0031907	.	.	.	.
g1282.t1	contig_2	182173	182466	+													OG0039216	.	.	.	.
g1283.t1	contig_2	199637	200233	-													OG0028657	.	.	.	.
g1284.t1	contig_2	200537	200890	-	Yes	Yes	Yes	Yes			Yes						OG0028657	.	.	.	.
g1285.t1	contig_2	203288	203464	-													OG0005888	.	.	.	.
g1286.t1	contig_2	205178	205336	-													OG0002769	.	.	.	.
g1287.t1	contig_2	205393	205647	+													OG0030228	.	.	.	.
g1288.t1	contig_2	214115	214762	+													OG0028657	.	.	.	.
g1289.t1	contig_2	218623	218808	+	Yes		Yes	Yes			Yes			Yes		Yes	OG0029451	.	.	.	.
g1290.t1	contig_2	219693	219869	-	Yes			Yes			Yes			Yes		Yes	OG0022963	.	.	.	.
g1291.t1	contig_2	220427	220645	-	Yes						Yes			Yes		Yes	OG0000013	.	.	.	.
g1292.t1	contig_2	220668	221051	+													OG0039217	.	.	.	.
g1293.t1	contig_2	221181	221531	+													OG0000163	.	.	.	PS50158;Zinc finger CCHC-type profile.;IPR001878;Zinc finger, CCHC-type|SSF57756;;IPR001878;Zinc finger, CCHC-type|SM00343;;IPR001878;Zinc finger, CCHC-type|G3DSA:4.10.60.10;;IPR001878;Zinc finger, CCHC-type|PF00098;Zinc knuckle;IPR001878;Zinc finger, CCHC-type
g1294.t1	contig_2	221939	223066	+													OG0000038	.	.	.	.
g1295.t1	contig_2	223447	224853	+													OG0000068	.	.	.	G3DSA:3.30.70.270;|PTHR24559:SF201;|PTHR24559;|SSF56672;|PF00078;Reverse transcriptase (RNA-dependent DNA polymerase);IPR000477;Reverse transcriptase domain
g1296.t1	contig_2	224889	225077	-	Yes	Yes		Yes			Yes			Yes		Yes	OG0000000	.	.	.	.
g1297.t1	contig_2	225977	227041	-													OG0000003	.	.	.	Coil;
g1298.t1	contig_2	227258	227476	-													OG0036421	.	.	.	.
g1299.t1	contig_2	228065	229114	-													OG0002109	.	.	.	.
g1300.t1	contig_2	229136	229396	-													OG0000771	.	.	.	G3DSA:3.40.50.10380;;IPR012301;Malic enzyme, N-terminal domain|SSF53223;
g1301.t1	contig_2	233665	234114	-													OG0025643	.	.	.	PF13358;DDE superfamily endonuclease|PTHR23022;
g1302.t1	contig_2	234175	234663	-													OG0025644	.	.	.	PTHR23022;|G3DSA:1.10.10.60;;IPR009057;Homeodomain-like|PF13936;Helix-turn-helix domain;IPR025246;Transposase IS30-like HTH domain
g1303.t1	contig_2	236498	237190	-													OG0010978	.	.	.	PTHR11439;|PTHR11439:SF185;
g1304.t1	contig_2	237409	237519	+													OG0036422	.	.	.	.
g1305.t1	contig_2	237746	238240	-													OG0010979	.	.	.	PTHR11439;|PTHR11439:SF190;|PF07727;Reverse transcriptase (RNA-dependent DNA polymerase);IPR013103;Reverse transcriptase, RNA-dependent DNA polymerase
g1306.t1	contig_2	239661	239999	-													OG0010980	.	.	.	PTHR11439:SF185;|PTHR11439;|SSF53098;;IPR012337;Ribonuclease H-like domain
g1307.t1	contig_2	240093	240248	-													OG0028881	.	.	.	.
g1308.t1	contig_2	240349	240561	-													OG0010981	.	.	.	.
g1309.t1	contig_2	241286	241477	-													OG0010982	.	.	.	.
g1310.t1	contig_2	244392	244700	+			Yes				Yes			Yes		Yes	OG0005243	.	.	.	.
g1311.t1	contig_2	255272	255733	-													OG0025645	.	.	.	.
g1312.t1	contig_2	262404	262853	-													OG0030229	.	.	.	G3DSA:2.40.50.40;|PS50013;Chromo and chromo shadow domain profile.;IPR000953;Chromo/chromo shadow domain|SSF54160;;IPR016197;Chromo domain-like
g1313.t1	contig_2	263167	263436	+													OG0000616	.	.	.	.
g1314.t1	contig_2	264091	266079	-													OG0000004	.	.	.	PF00665;Integrase core domain;IPR001584;Integrase, catalytic core|PTHR24559;|G3DSA:3.10.10.10;|PS50994;Integrase catalytic domain profile.;IPR001584;Integrase, catalytic core|SSF56672;|PTHR24559:SF201;|PF00078;Reverse transcriptase (RNA-dependent DNA polymerase);IPR000477;Reverse transcriptase domain|PS50878;Reverse transcriptase (RT) catalytic domain profile.;IPR000477;Reverse transcriptase doma…
g1315.t1	contig_2	266743	267441	-													OG0000476	.	.	.	.
g1316.t1	contig_2	267577	268251	-					Yes								OG0033057	.	.	.	SSF57756;;IPR001878;Zinc finger, CCHC-type|TMhelix;Region of a membrane-bound protein predicted to be embedded in the membrane.|PS50158;Zinc finger CCHC-type profile.;IPR001878;Zinc finger, CCHC-type|G3DSA:4.10.60.10;;IPR001878;Zinc finger, CCHC-type
g1317.t1	contig_2	268492	268821	-													OG0003853	.	.	.	.
g1318.t1	contig_2	273816	274358	+													OG0024448	.	.	.	.
g1319.t1	contig_2	277324	277497	-													OG0024447	.	.	.	.
g1320.t1	contig_2	278041	279987	-													OG0000748	.	.	.	Coil;
g1321.t1	contig_2	281653	282111	-	Yes	Yes		Yes			Yes	Yes				Yes	OG0024033	.	.	.	.
g1322.t1	contig_2	283708	283929	-													OG0039218	.	.	.	.
g1323.t1	contig_2	287883	288497	-													OG0002527	.	.	.	PTHR24559:SF201;|G3DSA:2.40.50.40;|PTHR24559;|PF00385;Chromo (CHRromatin Organisation MOdifier) domain;IPR023780;Chromo domain|PS50013;Chromo and chromo shadow domain profile.;IPR000953;Chromo/chromo shadow domain|Coil;|SSF54160;;IPR016197;Chromo domain-like|SM00298;;IPR000953;Chromo/chromo shadow domain
g1324.t1	contig_2	292625	292990	-													OG0025902	.	.	.	.
g1325.t1	contig_2	294383	295003	-													OG0020645	.	.	.	PTHR11439;|PTHR11439:SF192;
g1326.t1	contig_2	296094	296729	-													OG0001450	.	.	.	PF14223;gag-polypeptide of LTR copia-type|PS50158;Zinc finger CCHC-type profile.;IPR001878;Zinc finger, CCHC-type|G3DSA:1.20.1490.10;|PTHR11439;|PTHR11439:SF192;|G3DSA:4.10.60.10;;IPR001878;Zinc finger, CCHC-type|SSF57756;;IPR001878;Zinc finger, CCHC-type
g1327.t1	contig_2	296808	296927	-													OG0039219	.	.	.	PF13961;Domain of unknown function (DUF4219);IPR025314;Domain of unknown function DUF4219
g1328.t1	contig_2	298217	298987	+													OG0004852	.	.	.	SSF51197;
g1329.t1	contig_2	301509	301679	-		Yes					Yes			Yes		Yes	OG0003244	.	.	.	.
g1330.t1	contig_2	303431	304037	-	Yes	Yes		Yes			Yes						OG0007793	.	.	.	PF03134;TB2/DP1, HVA22 family;IPR004345;TB2/DP1/HVA22-related protein|PTHR12300;;IPR004345;TB2/DP1/HVA22-related protein
g1331.t1	contig_2	304145	305707	-					Yes								OG0007792	.	.	.	TMhelix;Region of a membrane-bound protein predicted to be embedded in the membrane.
g1332.t1	contig_2	305847	307738	+													OG0007791	.	.	.	SSF48371;;IPR016024;Armadillo-type fold|G3DSA:1.25.10.10;;IPR011989;Armadillo-like helical
g1333.t1	contig_2	308237	308416	+	Yes	Yes	Yes	Yes			Yes	Yes				Yes	OG0026911	.	.	.	.
g1334.t1	contig_2	310705	311315	+													OG0025466	.	.	.	.
g1335.t1	contig_2	311335	313224	-					Yes								OG0007790	.	.	.	TMhelix;Region of a membrane-bound protein predicted to be embedded in the membrane.|PTHR10153:SF41;|SSF81324;|PTHR10153;;IPR015449;Potassium channel, calcium-activated, SK|G3DSA:1.10.287.70;|PF07885;Ion channel;IPR013099;Potassium channel domain
g1336.t1	contig_2	313720	315464	-													OG0007789	.	.	.	PF05920;Homeobox KN domain;IPR008422;Homeobox KN domain|G3DSA:1.10.10.60;;IPR009057;Homeodomain-like|PS50071;'Homeobox' domain profile.;IPR001356;Homeobox domain|SM00389;;IPR001356;Homeobox domain|PTHR11850;|PTHR11850:SF57;|SSF46689;;IPR009057;Homeodomain-like
g1337.t1	contig_2	316829	318580	+													OG0007788	.	.	.	SSF81301;|G3DSA:3.30.460.10;|G3DSA:3.30.210.10;;IPR029398;DNA polymerase beta, thumb domain|PR00870;DNA-polymerase family X pol beta-like signature;IPR002008;DNA polymerase family X, beta-like
g1338.t1	contig_2	318668	319655	-	Yes	Yes		Yes			Yes						OG0007787	Bos taurus	O02691	3-hydroxyacyl-CoA dehydrogenase type-2	PTHR24322:SF356;|PTHR24322;;IPR002347;Short-chain dehydrogenase/reductase SDR|G3DSA:3.40.50.720;;IPR016040;NAD(P)-binding domain|PS00061;Short-chain dehydrogenases/reductases family signature.;IPR020904;Short-chain dehydrogenase/reductase, conserved site|PR00080;Short-chain dehydrogenase/reductase (SDR) superfamily signature;IPR002347;Short-chain dehydrogenase/reductase SDR|PR00081;Glucose/ribito…
g1339.t1	contig_2	319842	321850	+					Yes								OG0007786	Dictyostelium discoideum	Q54QG6	Probable dolichyl pyrophosphate Man9GlcNAc2 alpha-1,3-glucosyltransferase	TMhelix;Region of a membrane-bound protein predicted to be embedded in the membrane.|PTHR12413;;IPR004856;Glycosyl transferase, ALG6/ALG8|PF03155;ALG6, ALG8 glycosyltransferase family;IPR004856;Glycosyl transferase, ALG6/ALG8|PTHR12413:SF1;
g1340.t1	contig_2	321997	322862	-													OG0007785	.	.	.	G3DSA:3.90.190.10;;IPR029021;Protein-tyrosine phosphatase-like|Coil;
g1341.t1	contig_2	323102	323971	+													OG0007784	Bos taurus	Q2T9R6	Omega-amidase NIT2	G3DSA:3.60.110.10;;IPR003010;Carbon-nitrogen hydrolase|PTHR23088:SF30;|PS01227;Uncharacterized protein family UPF0012 signature.;IPR001110;Uncharacterised protein family UPF0012, conserved site|PS50263;Carbon-nitrogen hydrolase domain profile.;IPR003010;Carbon-nitrogen hydrolase|PF00795;Carbon-nitrogen hydrolase;IPR003010;Carbon-nitrogen hydrolase|PTHR23088;|SSF56317;;IPR003010;Carbon-nitrogen hy…
g1342.t1	contig_2	324151	325480	-	Yes	Yes		Yes			Yes						OG0007783	.	.	.	Coil;|SSF89919;;IPR023799;Ribosome-binding factor A domain|G3DSA:3.30.300.20;;IPR015946;K homology domain-like, alpha/beta|PD007327;FACTOR A RIBOSOME-BINDING PROCESSING RRNA 3D-STRUCTURE RIBOSOMAL-BINDING PRECURSOR A RBFA;IPR000238;Ribosome-binding factor A|PF02033;Ribosome-binding factor A;IPR000238;Ribosome-binding factor A
g1343.t1	contig_2	326616	330728	+					Yes								OG0007782	Oryza sativa subsp. japonica	A3AWA4	Copper-transporting ATPase HMA5	PS50846;Heavy-metal-associated domain profile.;IPR006121;Heavy metal-associated domain, HMA|TIGR01494;ATPase_P-type: HAD ATPase, P-type, family IC;IPR001757;P-type ATPase|SSF55008;;IPR006121;Heavy metal-associated domain, HMA|G3DSA:3.30.70.100;|G3DSA:3.40.50.1000;;IPR023214;HAD-like domain|PF00122;E1-E2 ATPase;IPR008250;P-type ATPase, A domain|PR00119;P-type cation-transporting ATPase superfamily…
g1344.t1	contig_2	330852	332753	+													OG0007781	.	.	.	PF00849;RNA pseudouridylate synthase;IPR006145;Pseudouridine synthase, RsuA/RluB/C/D/E/F|PTHR11079;|PS50889;S4 RNA-binding domain profile.;IPR002942;RNA-binding S4 domain|PS01129;Rlu family of pseudouridine synthase signature.;IPR006224;Pseudouridine synthase, RluC/RluD, conserved site|PTHR11079:SF85;|SSF55120;;IPR020103;Pseudouridine synthase, catalytic domain
g1345.t1	contig_2	334450	335566	-													OG0005101	.	.	.	PTHR12086:SF11;|PTHR12086;|PF06565;Repeat of unknown function (DUF1126);IPR010554;Protein of unknown function DUF1126|PS51336;DM10 domain profile.;IPR006602;Uncharacterised domain DM10|SM00676;;IPR006602;Uncharacterised domain DM10
g1346.t1	contig_2	335894	337671	-													OG0007780	Homo sapiens	O00567	Nucleolar protein 56	PTHR10894;|PS51358;Nop domain profile.;IPR002687;Nop domain|SM00931;;IPR012976;NOSIC|PF08156;NOP5NT (NUC127) domain;IPR012974;NOP5, N-terminal|SSF89124;;IPR002687;Nop domain|PF01798;snoRNA binding domain, fibrillarin;IPR002687;Nop domain|PTHR10894:SF0;
g1347.t1	contig_2	338013	339706	+	Yes	Yes	Yes	Yes			Yes						OG0007779	.	.	.	PTHR11474;|PS00497;Tyrosinase CuA-binding region signature.;IPR002227;Tyrosinase copper-binding domain|PF00264;Common central domain of tyrosinase;IPR002227;Tyrosinase copper-binding domain|PR00092;Tyrosinase copper-binding domain signature;IPR002227;Tyrosinase copper-binding domain|PTHR11474:SF41;|SSF48056;;IPR008922;Uncharacterised domain, di-copper centre|PS00498;Tyrosinase and hemocyanins CuB…
g1348.t1	contig_2	339847	342922	-													OG0007778	.	.	.	SM00240;;IPR000253;Forkhead-associated (FHA) domain|G3DSA:2.60.200.20;;IPR000253;Forkhead-associated (FHA) domain|SSF49879;;IPR008984;SMAD/FHA domain|PF00498;FHA domain;IPR000253;Forkhead-associated (FHA) domain|PTHR23308;|PS50006;Forkhead-associated (FHA) domain profile.;IPR000253;Forkhead-associated (FHA) domain|PF09066;Beta2-adaptin appendage, C-terminal sub-domain;IPR015151;Beta-adaptin appen…
g1349.t1	contig_2	343386	345704	-													OG0007777	.	.	.	PF10508;Proteasome non-ATPase 26S subunit;IPR019538;26S proteasome non-ATPase regulatory subunit 5|PTHR13554;|SSF48371;;IPR016024;Armadillo-type fold|G3DSA:1.25.10.10;;IPR011989;Armadillo-like helical
g1350.t1	contig_2	346409	347776	-					Yes								OG0007776	.	.	.	G3DSA:2.10.25.10;|PS50026;EGF-like domain profile.;IPR000742;EGF-like domain|TMhelix;Region of a membrane-bound protein predicted to be embedded in the membrane.
g1351.t1	contig_2	351087	352803	-	Yes	Yes	Yes	Yes		Yes	Yes			Yes			OG0007775	.	.	.	PTHR11878;|SM00237;;IPR003644;Na-Ca exchanger/integrin-beta4|SSF141072;|PF03160;Calx-beta domain;IPR003644;Na-Ca exchanger/integrin-beta4
g1352.t1	contig_2	353291	354723	+													OG0021660	.	.	.	PTHR31827;
g1353.t1	contig_2	354981	357941	+													OG0007774	.	.	.	PTHR24006;|PS00972;Ubiquitin specific protease (USP) domain signature 1.;IPR018200;Ubiquitin specific protease, conserved site|PF00443;Ubiquitin carboxyl-terminal hydrolase;IPR001394;Peptidase C19, ubiquitin carboxyl-terminal hydrolase|PS00973;Ubiquitin specific protease (USP) domain signature 2.;IPR018200;Ubiquitin specific protease, conserved site|PS50235;Ubiquitin specific protease (USP) domai…
g1354.t1	contig_2	358252	361436	-					Yes								OG0007773	Mus musculus	Q9R0K7	Plasma membrane calcium-transporting ATPase 2	SSF81660;;IPR023299;P-type ATPase, cytoplasmic domain N|SSF81653;|PF00702;haloacid dehalogenase-like hydrolase|TIGR01494;ATPase_P-type: HAD ATPase, P-type, family IC;IPR001757;P-type ATPase|TMhelix;Region of a membrane-bound protein predicted to be embedded in the membrane.|G3DSA:1.20.1110.10;;IPR023298;P-type ATPase, transmembrane domain|SM00831;;IPR004014;Cation-transporting P-type ATPase, N-te…
g1355.t1	contig_2	361903	364020	+													OG0007772	Arabidopsis thaliana	Q39030	Serine/threonine-protein kinase AtPK2/AtPK19	G3DSA:3.30.200.20;|PF00433;Protein kinase C terminal domain;IPR017892;Protein kinase, C-terminal|PS51285;AGC-kinase C-terminal domain profile.;IPR000961;AGC-kinase, C-terminal|PS00108;Serine/Threonine protein kinases active-site signature.;IPR008271;Serine/threonine-protein kinase, active site|PTHR24351;|SM00220;;IPR000719;Protein kinase domain|PS50011;Protein kinase domain profile.;IPR000719;Pro…
g1356.t1	contig_2	364030	366171	-													OG0007771	Saccharomyces cerevisiae (strain ATCC 204508 / S288c)	P38795	Glutamine-dependent NAD(+) synthetase	SSF52402;|PF02540;NAD synthase;IPR022310;NAD/GMP synthase|G3DSA:3.40.50.620;;IPR014729;Rossmann-like alpha/beta/alpha sandwich fold|SSF56317;;IPR003010;Carbon-nitrogen hydrolase|TIGR00552;nadE: NAD+ synthetase;IPR003694;NAD(+) synthetase|PF00795;Carbon-nitrogen hydrolase;IPR003010;Carbon-nitrogen hydrolase|PIRSF006630;;IPR014445;Glutamine-dependent NAD(+) synthetase|G3DSA:3.60.110.10;;IPR003010;C…
g1357.t1	contig_2	366173	366646	+	Yes	Yes	Yes	Yes			Yes			Yes		Yes	OG0033058	.	.	.	.
g1358.t1	contig_2	367486	368151	+													OG0001145	.	.	.	PTHR23022;|PF13358;DDE superfamily endonuclease|PTHR23022:SF85;
g1359.t1	contig_2	368641	371904	+					Yes								OG0006729	.	.	.	PTHR23086;;IPR023610;Phosphatidylinositol-4-phosphate 5-kinase|TMhelix;Region of a membrane-bound protein predicted to be embedded in the membrane.|PS51455;Phosphatidylinositol phosphate kinase (PIPK) domain profile.;IPR002498;Phosphatidylinositol-4-phosphate 5-kinase, core|G3DSA:3.30.810.10;;IPR027483;Phosphatidylinositol-4-phosphate 5-kinase, C-terminal|PS50261;G-protein coupled receptors famil…
g1360.t1	contig_2	371930	372628	-													OG0006728	.	.	.	PTHR21255;;IPR005334;Tctex-1|PTHR21255:SF4;|PF03645;Tctex-1 family;IPR005334;Tctex-1
g1361.t1	contig_2	372923	373617	+													OG0003595	.	.	.	PTHR12848;;IPR004083;Regulatory associated protein of TOR|PR01547;Saccharomyces cerevisiae 175.8kDa hypothetical protein signature|PF14538;Raptor N-terminal CASPase like domain;IPR029347;Raptor, N-terminal CASPase-like domain|PTHR12848:SF16;|SM01302;;IPR029347;Raptor, N-terminal CASPase-like domain
g1362.t1	contig_2	376235	377432	+													OG0003595	.	.	.	SSF50978;;IPR017986;WD40-repeat-containing domain|PTHR12848:SF16;|PF00400;WD domain, G-beta repeat;IPR001680;WD40 repeat|PS50294;Trp-Asp (WD) repeats circular profile.;IPR017986;WD40-repeat-containing domain|G3DSA:2.130.10.10;;IPR015943;WD40/YVTN repeat-like-containing domain|SM00320;;IPR001680;WD40 repeat|PTHR12848;;IPR004083;Regulatory associated protein of TOR
g1363.t1	contig_2	377670	378801	-													OG0006727	.	.	.	G3DSA:1.20.1050.10;;IPR010987;Glutathione S-transferase, C-terminal-like|PS50405;Soluble glutathione S-transferase C-terminal domain profile.;IPR010987;Glutathione S-transferase, C-terminal-like|G3DSA:3.40.30.10;;IPR012336;Thioredoxin-like fold|PTHR32419;;IPR016639;Glutathione S-transferase (GST)|PF13409;Glutathione S-transferase, N-terminal domain;IPR004045;Glutathione S-transferase, N-terminal|…
g1364.t1	contig_2	379045	379308	+													OG0004453	.	.	.	.
g1365.t1	contig_2	380157	383392	+													OG0006726	.	.	.	Coil;
g1366.t1	contig_2	383638	385203	-													OG0006725	.	.	.	PTHR22792:SF58;|PF05383;La domain;IPR006630;RNA-binding protein Lupus La|PS50961;La-type HTH domain profile.;IPR006630;RNA-binding protein Lupus La|G3DSA:1.10.10.10;;IPR011991;Winged helix-turn-helix DNA-binding domain|G3DSA:3.30.70.330;;IPR012677;Nucleotide-binding alpha-beta plait domain|SM00715;;IPR006630;RNA-binding protein Lupus La|PTHR22792;|PR00302;Lupus La protein signature;IPR002344;Lupu…
g1367.t1	contig_2	385550	386890	-					Yes								OG0006724	.	.	.	PTHR24089:SF88;|PF00153;Mitochondrial carrier protein;IPR018108;Mitochondrial substrate/solute carrier|PS50920;Solute carrier (Solcar) repeat profile.;IPR018108;Mitochondrial substrate/solute carrier|PTHR24089;|TMhelix;Region of a membrane-bound protein predicted to be embedded in the membrane.|SSF103506;;IPR023395;Mitochondrial carrier domain|G3DSA:1.50.40.10;;IPR023395;Mitochondrial carrier dom…
g1368.t1	contig_2	387127	389903	+													OG0006723	.	.	.	Coil;
g1369.t1	contig_2	390736	394214	-													OG0006722	.	.	.	G3DSA:2.60.120.260;;IPR008979;Galactose-binding domain-like|SSF49785;;IPR008979;Galactose-binding domain-like
g1370.t1	contig_2	394429	396699	+													OG0006721	.	.	.	PTHR22597;|PF09733;VEFS-Box of polycomb protein;IPR019135;Polycomb protein, VEFS-Box
g1371.t1	contig_2	396936	397381	-													OG0006720	.	.	.	PTHR20835;;IPR011107;Protein phosphatase inhibitor|PF07491;Protein phosphatase inhibitor;IPR011107;Protein phosphatase inhibitor
g1372.t1	contig_2	397529	400204	-					Yes								OG0006719	.	.	.	PTHR21493;|TMhelix;Region of a membrane-bound protein predicted to be embedded in the membrane.|Coil;|PF01764;Lipase (class 3);IPR002921;Fungal lipase-like domain|G3DSA:3.40.50.1820;;IPR029058;Alpha/Beta hydrolase fold|SSF53474;;IPR029058;Alpha/Beta hydrolase fold|PTHR21493:SF119;
g1373.t1	contig_2	400469	401194	+													OG0006718	.	.	.	PR00421;Thioredoxin family signature|PTHR10438;;IPR005746;Thioredoxin|PF00085;Thioredoxin;IPR013766;Thioredoxin domain|PS00194;Thioredoxin family active site.;IPR017937;Thioredoxin, conserved site|G3DSA:3.40.30.10;;IPR012336;Thioredoxin-like fold|SSF52833;;IPR012336;Thioredoxin-like fold|PS51352;Thioredoxin domain profile.;IPR012336;Thioredoxin-like fold
g1374.t1	contig_2	401683	402072	-													OG0021605	.	.	.	.
g1375.t1	contig_2	402342	405929	+													OG0006717	Schizosaccharomyces pombe (strain 972 / ATCC 24843)	O94653	Ribosome biogenesis protein bms1	G3DSA:3.40.50.300;;IPR027417;P-loop containing nucleoside triphosphate hydrolase|SSF52540;;IPR027417;P-loop containing nucleoside triphosphate hydrolase|PF08142;AARP2CN (NUC121) domain;IPR012948;AARP2CN|SM01362;;IPR007034;Ribosome biogenesis protein BMS1/TSR1, C-terminal|SM00785;;IPR012948;AARP2CN|PTHR12858:SF2;|Coil;|PTHR12858;|PF04950;40S ribosome biogenesis protein Tsr1 and BMS1 C-terminal;IPR…
g1376.t1	contig_2	406469	408566	+					Yes								OG0006716	.	.	.	TMhelix;Region of a membrane-bound protein predicted to be embedded in the membrane.|PTHR11785:SF286;|PTHR11785;;IPR002293;Amino acid/polyamine transporter I|PF13520;Amino acid permease;IPR002293;Amino acid/polyamine transporter I
g1377.t1	contig_2	409026	410177	-													OG0006715	.	.	.	SSF64268;;IPR001683;Phox homologous domain|PTHR24115;;IPR027640;Kinesin-like protein|SM00312;;IPR001683;Phox homologous domain|PTHR24115:SF425;|PS50195;PX domain profile.;IPR001683;Phox homologous domain|G3DSA:3.30.1520.10;;IPR001683;Phox homologous domain|PF00787;PX domain;IPR001683;Phox homologous domain
g1378.t1	contig_2	413610	414934	-													OG0006714	.	.	.	PIRSF028758;|SSF47954;;IPR013763;Cyclin-like|PF00134;Cyclin, N-terminal domain;IPR006671;Cyclin, N-terminal|PTHR10026:SF7;|PTHR10026;|G3DSA:1.10.472.10;;IPR013763;Cyclin-like|SM00385;;IPR013763;Cyclin-like
g1379.t1	contig_2	415192	417030	+	Yes	Yes	Yes	Yes			Yes						OG0006713	.	.	.	PTHR22953:SF32;|G3DSA:2.60.40.380;;IPR015914;Purple acid phosphatase, N-terminal|PF14008;Iron/zinc purple acid phosphatase-like protein C;IPR025733;Iron/zinc purple acid phosphatase-like C-terminal domain|SSF56300;;IPR029052;Metallo-dependent phosphatase-like|PTHR22953;|SSF49363;;IPR008963;Purple acid phosphatase-like, N-terminal|G3DSA:3.60.21.10;;IPR029052;Metallo-dependent phosphatase-like|PF00…
g1380.t1	contig_2	417250	418352	-					Yes								OG0006712	.	.	.	PTHR12443;;IPR004728;Translocation protein Sec62|TMhelix;Region of a membrane-bound protein predicted to be embedded in the membrane.|PF03839;Translocation protein Sec62;IPR004728;Translocation protein Sec62|PTHR12443:SF9;
g1381.t1	contig_2	418650	419908	+													OG0006711	.	.	.	PTHR17630:SF43;|G3DSA:3.40.50.1820;;IPR029058;Alpha/Beta hydrolase fold|SSF53474;;IPR029058;Alpha/Beta hydrolase fold|PTHR17630;|PF01738;Dienelactone hydrolase family;IPR002925;Dienelactone hydrolase
g1382.t1	contig_2	420272	423019	+													OG0001706	Chlamydomonas reinhardtii	A8HUA1	Cilia- and flagella-associated protein 58	Coil;|PTHR32083;|PTHR32083:SF0;|G3DSA:1.20.5.170;
g1383.t1	contig_2	423150	425769	-	Yes	Yes	Yes	Yes	Yes								OG0002336	Arabidopsis thaliana	Q9STX5	Endoplasmin homolog	PF02518;Histidine kinase-, DNA gyrase B-, and HSP90-like ATPase;IPR003594;Histidine kinase-like ATPase, C-terminal domain|MF_00505;Chaperone protein HtpG [htpG].;IPR001404;Heat shock protein Hsp90 family|SSF110942;|SSF54211;;IPR020568;Ribosomal protein S5 domain 2-type fold|SSF55874;;IPR003594;Histidine kinase-like ATPase, C-terminal domain|PTHR11528:SF34;|SM00387;;IPR003594;Histidine kinase-like…
g1383.t2	contig_2	423150	425769	-	Yes	Yes	Yes	Yes	Yes								OG0002336	Arabidopsis thaliana	Q9STX5	Endoplasmin homolog	Coil;|PF00183;Hsp90 protein;IPR001404;Heat shock protein Hsp90 family|SSF55874;;IPR003594;Histidine kinase-like ATPase, C-terminal domain|PIRSF002583;;IPR001404;Heat shock protein Hsp90 family|SSF110942;|PTHR11528;;IPR001404;Heat shock protein Hsp90 family|PR00775;90kDa heat shock protein signature;IPR020575;Heat shock protein Hsp90, N-terminal|SSF54211;;IPR020568;Ribosomal protein S5 domain 2-ty…
g1384.t1	contig_2	426196	427224	+	Yes	Yes	Yes	Yes			Yes						OG0006710	.	.	.	PS50015;Saposin B type domain profile.;IPR008139;Saposin B type domain|G3DSA:1.10.225.10;;IPR011001;Saposin-like|PF11938;TLR4 regulator and MIR-interacting MSAP;IPR021852;Domain of unknown function DUF3456
g1385.t1	contig_2	427425	428076	-													OG0006709	.	.	.	G3DSA:1.20.120.310;;IPR017905;ERV/ALR sulfhydryl oxidase domain|PS51324;ERV/ALR sulfhydryl oxidase domain profile.;IPR017905;ERV/ALR sulfhydryl oxidase domain|PF04777;Erv1 / Alr family;IPR017905;ERV/ALR sulfhydryl oxidase domain|SSF69000;;IPR017905;ERV/ALR sulfhydryl oxidase domain|PTHR12645;
g1386.t1	contig_2	428631	430433	+									Yes				OG0006708	.	.	.	PTHR23139;|Coil;|G3DSA:1.10.510.10;|PF00069;Protein kinase domain;IPR000719;Protein kinase domain|SSF56112;;IPR011009;Protein kinase-like domain|PS50011;Protein kinase domain profile.;IPR000719;Protein kinase domain|PTHR23139:SF65;
g1387.t1	contig_2	430946	432329	+													OG0006707	.	.	.	PF13424;Tetratricopeptide repeat|PS50293;TPR repeat region circular profile.;IPR013026;Tetratricopeptide repeat-containing domain|G3DSA:1.25.40.10;;IPR011990;Tetratricopeptide-like helical domain|SM00028;;IPR019734;Tetratricopeptide repeat|PS50005;TPR repeat profile.;IPR019734;Tetratricopeptide repeat|SSF48452;;IPR011990;Tetratricopeptide-like helical domain|PF13181;Tetratricopeptide repeat;IPR01…
g1388.t1	contig_2	432461	433731	-											Yes		OG0006706	.	.	.	G3DSA:2.130.10.10;;IPR015943;WD40/YVTN repeat-like-containing domain|PTHR22839;|PS00678;Trp-Asp (WD) repeats signature.;IPR019775;WD40 repeat, conserved site|PR00320;G protein beta WD-40 repeat signature;IPR020472;G-protein beta WD-40 repeat|SSF50978;;IPR017986;WD40-repeat-containing domain|SM00320;;IPR001680;WD40 repeat|PS50294;Trp-Asp (WD) repeats circular profile.;IPR017986;WD40-repeat-contain…
g1389.t1	contig_2	433978	436752	+					Yes								OG0006705	.	.	.	PTHR21493;|PF01764;Lipase (class 3);IPR002921;Fungal lipase-like domain|Coil;|TMhelix;Region of a membrane-bound protein predicted to be embedded in the membrane.|G3DSA:3.40.50.1820;;IPR029058;Alpha/Beta hydrolase fold|PTHR21493:SF119;|SSF53474;;IPR029058;Alpha/Beta hydrolase fold
g1390.t1	contig_2	436940	437462	-													OG0006704	.	.	.	PF08555;Eukaryotic family of unknown function (DUF1754);IPR013865;Protein of unknown function DUF1754, eukaryotic|PTHR13282;;IPR013865;Protein of unknown function DUF1754, eukaryotic|Coil;
g1391.t1	contig_2	437560	440431	+													OG0006703	.	.	.	Coil;
g1392.t1	contig_2	440777	442579	+													OG0006702	Mus musculus	Q3UTQ8	Cyclin-dependent kinase-like 5	G3DSA:3.30.200.20;|PS00107;Protein kinases ATP-binding region signature.;IPR017441;Protein kinase, ATP binding site|PS50011;Protein kinase domain profile.;IPR000719;Protein kinase domain|G3DSA:1.10.510.10;|SM00220;;IPR000719;Protein kinase domain|PTHR24056:SF111;|SSF56112;;IPR011009;Protein kinase-like domain|PTHR24056;|PF00069;Protein kinase domain;IPR000719;Protein kinase domain|PS00108;Serine/…
g1393.t1	contig_2	443182	445596	+													OG0006701	Arabidopsis thaliana	O65202	Peroxisomal acyl-coenzyme A oxidase 1	PTHR10909:SF290;|SSF56645;;IPR009100;Acyl-CoA dehydrogenase/oxidase, N-terminal and middle domain|G3DSA:1.10.540.10;;IPR013786;Acyl-CoA dehydrogenase/oxidase, N-terminal|G3DSA:2.40.110.10;|G3DSA:1.20.140.10;|SSF47203;;IPR009075;Acyl-CoA dehydrogenase/oxidase C-terminal|PIRSF000168;;IPR012258;Acyl-CoA oxidase|PF14749;Acyl-coenzyme A oxidase N-terminal;IPR029320;Acyl-coenzyme A oxidase, N-terminal|…
g1394.t1	contig_2	446015	448250	+													OG0006700	Arabidopsis thaliana	O65202	Peroxisomal acyl-coenzyme A oxidase 1	PF01756;Acyl-CoA oxidase;IPR002655;Acyl-CoA oxidase, C-terminal|PIRSF000168;;IPR012258;Acyl-CoA oxidase|G3DSA:1.10.540.10;;IPR013786;Acyl-CoA dehydrogenase/oxidase, N-terminal|PF02770;Acyl-CoA dehydrogenase, middle domain;IPR006091;Acyl-CoA oxidase/dehydrogenase, central domain|SSF47203;;IPR009075;Acyl-CoA dehydrogenase/oxidase C-terminal|PF14749;Acyl-coenzyme A oxidase N-terminal;IPR029320;Acyl-…
g1395.t1	contig_2	448334	448573	+		Yes		Yes		Yes	Yes			Yes		Yes	OG0030819	.	.	.	.
g1396.t1	contig_2	448776	450820	+													OG0006699	.	.	.	PS50011;Protein kinase domain profile.;IPR000719;Protein kinase domain|SSF56112;;IPR011009;Protein kinase-like domain|G3DSA:3.30.200.20;|SM00220;;IPR000719;Protein kinase domain|PF00069;Protein kinase domain;IPR000719;Protein kinase domain|PS00108;Serine/Threonine protein kinases active-site signature.;IPR008271;Serine/threonine-protein kinase, active site|PS00107;Protein kinases ATP-binding regi…
g1397.t1	contig_2	450880	452546	-													OG0006698	.	.	.	G3DSA:3.10.480.10;|SSF88697;;IPR015947;PUA-like domain|PTHR34204;|G3DSA:2.40.50.140;;IPR012340;Nucleic acid-binding, OB-fold|SSF50249;;IPR012340;Nucleic acid-binding, OB-fold
g1398.t1	contig_2	452754	453235	-	Yes	Yes	Yes	Yes			Yes			Yes			OG0006697	.	.	.	PTHR31331;|G3DSA:2.60.40.10;;IPR013783;Immunoglobulin-like fold|PS50853;Fibronectin type-III domain profile.;IPR003961;Fibronectin type III|SSF49265;;IPR003961;Fibronectin type III
g1399.t1	contig_2	454846	458717	-													OG0004452	.	.	.	PTHR10648;|SSF50156;;IPR001478;PDZ domain|PS50077;HEAT repeat profile.;IPR021133;HEAT, type 2|PS50106;PDZ domain profile.;IPR001478;PDZ domain|G3DSA:2.30.42.10;;IPR001478;PDZ domain|SSF48371;;IPR016024;Armadillo-type fold|SM00228;;IPR001478;PDZ domain|PTHR10648:SF4;|G3DSA:1.25.10.10;;IPR011989;Armadillo-like helical
g1400.t1	contig_2	459269	459943	+													OG0001061	.	.	.	SSF88659;;IPR013324;RNA polymerase sigma factor, region 3/4
g1401.t1	contig_2	461693	463645	+													OG0014621	Arabidopsis thaliana	Q9SJT1	SUMO-activating enzyme subunit 2	PF00899;ThiF family;IPR000594;THIF-type NAD/FAD binding fold|G3DSA:3.10.290.20;|PF14732;Ubiquitin/SUMO-activating enzyme ubiquitin-like domain;IPR028077;Ubiquitin/SUMO-activating enzyme ubiquitin-like domain|PF10585;Ubiquitin-activating enzyme active site;IPR019572;Ubiquitin-activating enzyme, catalytic cysteine domain|SSF69572;;IPR000594;THIF-type NAD/FAD binding fold|Coil;|G3DSA:3.40.50.720;;IP…
g1402.t1	contig_2	463846	466674	+													OG0014622	.	.	.	Coil;
g1403.t1	contig_2	469316	470981	-													OG0014623	.	.	.	SSF51905;;IPR023753;FAD/NAD(P)-binding domain|G3DSA:3.50.50.60;;IPR023753;FAD/NAD(P)-binding domain|PTHR23023;|PF00743;Flavin-binding monooxygenase-like;IPR020946;Flavin monooxygenase-like|PTHR23023:SF4;|PR00370;Flavin-containing monooxygenase (FMO) signature;IPR000960;Flavin monooxygenase FMO
g1404.t1	contig_2	471192	472192	+													OG0014624	.	.	.	G3DSA:3.30.530.20;;IPR023393;START-like domain|PTHR13510;|PTHR13510:SF30;
g1405.t1	contig_2	472722	474317	-													OG0014625	.	.	.	PTHR23023;|SSF51905;;IPR023753;FAD/NAD(P)-binding domain|PR00370;Flavin-containing monooxygenase (FMO) signature;IPR000960;Flavin monooxygenase FMO|PTHR23023:SF4;|PF00743;Flavin-binding monooxygenase-like;IPR020946;Flavin monooxygenase-like|G3DSA:3.50.50.60;;IPR023753;FAD/NAD(P)-binding domain
g1406.t1	contig_2	476370	476894	+	Yes	Yes		Yes			Yes	Yes				Yes	OG0014626	.	.	.	.
g1407.t1	contig_2	477460	478509	-													OG0014627	.	.	.	PTHR13087;;IPR009269;NF-kappa-B-activating protein/UPF0396|PF06047;Ras-induced vulval development antagonist;IPR009269;NF-kappa-B-activating protein/UPF0396
g1408.t1	contig_2	480128	480965	-	Yes	Yes		Yes			Yes						OG0009273	.	.	.	.
g1409.t1	contig_2	481082	482059	+													OG0009272	.	.	.	PTHR11260;|PTHR11260:SF120;|Coil;
g1410.t1	contig_2	482176	483358	+													OG0009271	.	.	.	.
g1411.t1	contig_2	485050	486756	-													OG0009270	Arabidopsis thaliana	Q9SU56	L-galactono-1,4-lactone dehydrogenase, mitochondrial	G3DSA:3.30.43.10;;IPR016167;FAD-binding, type 2, subdomain 1|PTHR13878;|Coil;|PS51387;PCMH-type FAD-binding domain profile.;IPR016166;FAD-binding, type 2|PF04030;D-arabinono-1,4-lactone oxidase;IPR007173;D-arabinono-1,4-lactone oxidase|G3DSA:3.30.465.10;;IPR016169;CO dehydrogenase flavoprotein-like, FAD-binding, subdomain 2|SSF56176;;IPR016166;FAD-binding, type 2|PTHR13878:SF37;|TIGR01676;GLDHase…
g1412.t1	contig_2	487039	487794	-													OG0009269	.	.	.	SSF53474;;IPR029058;Alpha/Beta hydrolase fold|PTHR17630;|G3DSA:3.40.50.1820;;IPR029058;Alpha/Beta hydrolase fold|PTHR17630:SF43;|PF01738;Dienelactone hydrolase family;IPR002925;Dienelactone hydrolase
g1413.t1	contig_2	488052	490529	+													OG0004512	.	.	.	PTHR11254;|Coil;|PS50853;Fibronectin type-III domain profile.;IPR003961;Fibronectin type III|G3DSA:2.60.40.10;;IPR013783;Immunoglobulin-like fold|SM00119;;IPR000569;HECT domain|SM00060;;IPR003961;Fibronectin type III|PS50237;HECT domain profile.;IPR000569;HECT domain|PF00041;Fibronectin type III domain;IPR003961;Fibronectin type III|SSF56204;;IPR000569;HECT domain|SSF49265;;IPR003961;Fibronectin …
g1414.t1	contig_2	490610	492447	-													OG0009268	Arabidopsis thaliana	Q9SYG7	Aldehyde dehydrogenase family 7 member B4	PS00687;Aldehyde dehydrogenases glutamic acid active site.;IPR029510;Aldehyde dehydrogenase, glutamic acid active site|G3DSA:3.40.309.10;;IPR016163;Aldehyde dehydrogenase, C-terminal|SSF53720;;IPR016161;Aldehyde/histidinol dehydrogenase|PF00171;Aldehyde dehydrogenase family;IPR015590;Aldehyde dehydrogenase domain|PTHR11699;|PTHR11699:SF144;|G3DSA:3.40.605.10;;IPR016162;Aldehyde dehydrogenase N-te…
g1415.t1	contig_2	492819	495775	-													OG0005164	.	.	.	Coil;|SSF75704;|PF05557;Mitotic checkpoint protein;IPR008672;Spindle assembly checkpoint component Mad1
g1416.t1	contig_2	500937	501422	-				Yes			Yes						OG0016049	.	.	.	.
g1417.t1	contig_2	501456	502131	+													OG0023260	.	.	.	.
g1418.t1	contig_2	504142	504438	+													OG0039220	.	.	.	.
g1419.t1	contig_2	505030	505182	+													OG0021773	.	.	.	.
g1420.t1	contig_2	505687	505995	+													OG0009267	.	.	.	.
g1421.t1	contig_2	506161	506361	-													OG0021772	.	.	.	.
g1422.t1	contig_2	508236	508460	-													OG0003042	.	.	.	PTHR22930;|PF13359;DDE superfamily endonuclease;IPR027806;Harbinger transposase-derived nuclease domain
g1423.t1	contig_2	508915	510016	+				Yes		Yes	Yes			Yes			OG0023259	.	.	.	.
g1424.t1	contig_2	514520	514729	-	Yes	Yes	Yes	Yes			Yes			Yes		Yes	OG0023258	.	.	.	Coil;
g1425.t1	contig_2	515319	515474	-	Yes	Yes	Yes	Yes			Yes			Yes		Yes	OG0009266	.	.	.	.
g1426.t1	contig_2	516450	517072	-				Yes			Yes						OG0000921	.	.	.	Coil;
g1427.t1	contig_2	517493	517825	+													OG0026682	.	.	.	PF14310;Fibronectin type III-like domain;IPR026891;Fibronectin type III-like domain
g1428.t1	contig_2	521264	521434	-		Yes		Yes			Yes			Yes		Yes	OG0023257	.	.	.	.
g1429.t1	contig_2	522150	522452	-													OG0026970	.	.	.	.
g1430.t1	contig_2	523051	523551	+	Yes		Yes				Yes			Yes		Yes	OG0023256	.	.	.	.
g1431.t1	contig_2	527660	529844	-													OG0000945	.	.	.	Coil;
g1432.t1	contig_2	530846	531022	-			Yes				Yes			Yes		Yes	OG0027548	.	.	.	.
g1433.t1	contig_2	532706	533743	+													OG0000001	.	.	.	G3DSA:4.10.60.10;;IPR001878;Zinc finger, CCHC-type|PS50158;Zinc finger CCHC-type profile.;IPR001878;Zinc finger, CCHC-type|SM00343;;IPR001878;Zinc finger, CCHC-type|PF03732;Retrotransposon gag protein;IPR005162;Retrotransposon gag domain|SSF57756;;IPR001878;Zinc finger, CCHC-type|PF00098;Zinc knuckle;IPR001878;Zinc finger, CCHC-type
g1434.t1	contig_2	534151	538752	+													OG0000031	Schizosaccharomyces pombe (strain 972 / ATCC 24843)	P0CT40	Transposon Tf2-9 polyprotein	G3DSA:3.30.420.10;;IPR012337;Ribonuclease H-like domain|PF00665;Integrase core domain;IPR001584;Integrase, catalytic core|PS50994;Integrase catalytic domain profile.;IPR001584;Integrase, catalytic core|SSF53098;;IPR012337;Ribonuclease H-like domain|PTHR24559;|SSF54160;;IPR016197;Chromo domain-like|G3DSA:2.40.50.40;|PTHR24559:SF201;|G3DSA:3.30.70.270;|PF00385;Chromo (CHRromatin Organisation MOdifi…
g1435.t1	contig_2	539676	539843	+													OG0000787	.	.	.	.
g1436.t1	contig_2	541172	541651	-													OG0022068	.	.	.	.
g1437.t1	contig_2	547238	547516	-													OG0023795	.	.	.	SSF57756;;IPR001878;Zinc finger, CCHC-type|G3DSA:4.10.60.10;;IPR001878;Zinc finger, CCHC-type
g1438.t1	contig_2	548461	550109	+													OG0013325	.	.	.	PTHR13034;;IPR008603;Dynactin subunit 4|PF05502;Dynactin p62 family;IPR008603;Dynactin subunit 4
g1439.t1	contig_2	550225	552995	+													OG0013324	.	.	.	PS50012;Regulator of chromosome condensation (RCC1) repeat profile.;IPR000408;Regulator of chromosome condensation, RCC1|SSF50985;;IPR009091;Regulator of chromosome condensation 1/beta-lactamase-inhibitor protein II|PF13540;Regulator of chromosome condensation (RCC1) repeat|PR00633;Chromosome condensation regulator RCC1 signature;IPR000408;Regulator of chromosome condensation, RCC1|PTHR22870;|PS0…
g1440.t1	contig_2	553018	556791	-													OG0001291	Arabidopsis thaliana	F4JP48	DNA mismatch repair protein MSH4	PF05190;MutS family domain IV;IPR007861;DNA mismatch repair protein MutS, clamp|PF05192;MutS domain III;IPR007696;DNA mismatch repair protein MutS, core|SSF53150;;IPR007860;DNA mismatch repair protein MutS, connector domain|G3DSA:3.40.50.300;;IPR027417;P-loop containing nucleoside triphosphate hydrolase|SSF48334;;IPR007696;DNA mismatch repair protein MutS, core|SSF52540;;IPR027417;P-loop containi…
g1441.t1	contig_2	556960	559416	-					Yes								OG0001291	.	.	.	TMhelix;Region of a membrane-bound protein predicted to be embedded in the membrane.
g1442.t1	contig_2	560079	561911	+	Yes	Yes	Yes	Yes			Yes						OG0001777	.	.	.	PTHR11709:SF2;|SSF49503;;IPR008972;Cupredoxin|G3DSA:2.60.40.420;;IPR008972;Cupredoxin|PTHR11709;|PF07732;Multicopper oxidase;IPR011707;Multicopper oxidase, type 3|PF07731;Multicopper oxidase;IPR011706;Multicopper oxidase, type 2
g1443.t1	contig_2	561938	562780	+					Yes								OG0001777	.	.	.	PF02535;ZIP Zinc transporter;IPR003689;Zinc/iron permease|TMhelix;Region of a membrane-bound protein predicted to be embedded in the membrane.|PTHR11040;|PTHR11040:SF56;
g1444.t1	contig_2	564792	565865	-					Yes								OG0009444	.	.	.	TMhelix;Region of a membrane-bound protein predicted to be embedded in the membrane.
g1445.t1	contig_2	567417	567572	+			Yes				Yes			Yes		Yes	OG0025553	.	.	.	.
g1446.t1	contig_2	568617	569825	+													OG0009443	.	.	.	PS50176;Armadillo/plakoglobin ARM repeat profile.;IPR000225;Armadillo|SSF48371;;IPR016024;Armadillo-type fold|G3DSA:1.25.10.10;;IPR011989;Armadillo-like helical
g1447.t1	contig_2	570469	571851	-					Yes								OG0009442	.	.	.	PS50216;Zinc finger DHHC-type profile.;IPR001594;Zinc finger, DHHC-type, palmitoyltransferase|PTHR22883;|PF01529;DHHC palmitoyltransferase;IPR001594;Zinc finger, DHHC-type, palmitoyltransferase|TMhelix;Region of a membrane-bound protein predicted to be embedded in the membrane.|PTHR22883:SF21;
g1448.t1	contig_2	572113	574071	+													OG0009441	.	.	.	PS50297;Ankyrin repeat region circular profile.;IPR020683;Ankyrin repeat-containing domain|PF13637;Ankyrin repeats (many copies)|PS50088;Ankyrin repeat profile.;IPR002110;Ankyrin repeat|G3DSA:1.25.40.20;;IPR020683;Ankyrin repeat-containing domain|SSF48403;;IPR020683;Ankyrin repeat-containing domain|SM00248;;IPR002110;Ankyrin repeat|Coil;|PTHR16036:SF2;|PTHR16036;
g1449.t1	contig_2	574271	575263	+													OG0009440	.	.	.	Coil;|SSF47576;;IPR001715;Calponin homology domain|PF06294;CH-like domain in sperm protein;IPR010441;CH-like domain in sperm protein|PTHR12509:SF9;|PTHR12509;;IPR010441;CH-like domain in sperm protein
g1450.t1	contig_2	576006	579739	-													OG0009439	.	.	.	SSF50621;;IPR009006;Alanine racemase/group IV decarboxylase, C-terminal|PS00879;Orn/DAP/Arg decarboxylases family 2 signature 2.;IPR022657;Orn/DAP/Arg decarboxylase 2, conserved site|PTHR11482;|PF00278;Pyridoxal-dependent decarboxylase, C-terminal sheet domain;IPR022643;Orn/DAP/Arg decarboxylase 2, C-terminal|G3DSA:3.20.20.10;;IPR029066;PLP-binding barrel|G3DSA:2.40.37.10;;IPR009006;Alanine racem…
g1451.t1	contig_2	581365	582474	+													OG0009438	Dictyostelium discoideum	Q54S38	Probable RNA 3'-terminal phosphate cyclase-like protein	PTHR11096:SF1;|PF05189;RNA 3'-terminal phosphate cyclase (RTC), insert domain;IPR013791;RNA 3'-terminal phosphate cyclase, insert domain|PTHR11096;;IPR000228;RNA 3'-terminal phosphate cyclase|PF01137;RNA 3'-terminal phosphate cyclase;IPR023797;RNA 3'-terminal phosphate cyclase domain|PIRSF005378;;IPR000228;RNA 3'-terminal phosphate cyclase|SSF55205;;IPR013792;RNA 3'-terminal phosphate cyclase/eno…
g1452.t1	contig_2	582636	587417	-					Yes								OG0004518	.	.	.	PTHR22727;|PTHR22727:SF4;|TMhelix;Region of a membrane-bound protein predicted to be embedded in the membrane.|G3DSA:2.60.40.10;;IPR013783;Immunoglobulin-like fold|PF01833;IPT/TIG domain;IPR002909;IPT domain
g1453.t1	contig_2	587509	589994	-													OG0039221	.	.	.	PTHR22727:SF4;|PTHR22727;|SSF81296;;IPR014756;Immunoglobulin E-set|PF01833;IPT/TIG domain;IPR002909;IPT domain|G3DSA:2.60.40.10;;IPR013783;Immunoglobulin-like fold|SM00429;;IPR002909;IPT domain|SSF57184;;IPR009030;Growth factor receptor cysteine-rich domain|SM01411;;IPR011641;Tyrosine-protein kinase ephrin type A/B receptor-like|PF07699;Putative ephrin-receptor like;IPR011641;Tyrosine-protein kin…
g1454.t1	contig_2	603954	607510	-	Yes	Yes	Yes	Yes		Yes	Yes						OG0009437	.	.	.	G3DSA:2.60.40.10;;IPR013783;Immunoglobulin-like fold|SM00429;;IPR002909;IPT domain|SSF81296;;IPR014756;Immunoglobulin E-set|PF01833;IPT/TIG domain;IPR002909;IPT domain|Coil;
g1455.t1	contig_2	611268	611534	+													OG0002498	.	.	.	.
g1456.t1	contig_2	611640	612017	+													OG0026672	.	.	.	Coil;
g1457.t1	contig_2	612227	612856	+													OG0018442	.	.	.	PTHR11695:SF534;|SSF51735;;IPR016040;NAD(P)-binding domain|G3DSA:3.40.50.720;;IPR016040;NAD(P)-binding domain|PTHR11695;;IPR002085;Alcohol dehydrogenase superfamily, zinc-type
g1458.t1	contig_2	614255	615724	+													OG0001508	.	.	.	.
g1459.t1	contig_2	615918	616922	-													OG0000223	.	.	.	PTHR24559;|G3DSA:2.40.50.40;|PS50994;Integrase catalytic domain profile.;IPR001584;Integrase, catalytic core|PTHR24559:SF197;|PS50013;Chromo and chromo shadow domain profile.;IPR000953;Chromo/chromo shadow domain|SSF53098;;IPR012337;Ribonuclease H-like domain|SSF54160;;IPR016197;Chromo domain-like|G3DSA:3.30.420.10;;IPR012337;Ribonuclease H-like domain
g1460.t1	contig_2	628218	628415	+													OG0019957	.	.	.	.
g1461.t1	contig_2	628989	629435	+													OG0000419	.	.	.	.
g1462.t1	contig_2	632233	632682	+													OG0009233	.	.	.	PS50994;Integrase catalytic domain profile.;IPR001584;Integrase, catalytic core|G3DSA:3.30.420.10;;IPR012337;Ribonuclease H-like domain|SSF53098;;IPR012337;Ribonuclease H-like domain
g1463.t1	contig_2	632773	633282	+													OG0023253	.	.	.	SSF54160;;IPR016197;Chromo domain-like|G3DSA:2.40.50.40;|PS50013;Chromo and chromo shadow domain profile.;IPR000953;Chromo/chromo shadow domain
g1464.t1	contig_2	636867	637055	+	Yes	Yes		Yes			Yes	Yes		Yes		Yes	OG0027958	.	.	.	.
g1465.t1	contig_2	638714	638869	-			Yes				Yes			Yes		Yes	OG0028490	.	.	.	.
g1466.t1	contig_2	640643	640777	-													OG0009232	.	.	.	.
g1467.t1	contig_2	641309	641419	-	Yes	Yes			Yes								OG0023252	.	.	.	TMhelix;Region of a membrane-bound protein predicted to be embedded in the membrane.
g1468.t1	contig_2	641929	642441	-													OG0030575	.	.	.	.
g1469.t1	contig_2	642582	643691	-													OG0009231	.	.	.	PTHR24559:SF201;|G3DSA:3.30.420.10;;IPR012337;Ribonuclease H-like domain|PTHR24559;|PS50994;Integrase catalytic domain profile.;IPR001584;Integrase, catalytic core|PF00665;Integrase core domain;IPR001584;Integrase, catalytic core|SSF53098;;IPR012337;Ribonuclease H-like domain
g1470.t1	contig_2	645605	645973	-													OG0009230	.	.	.	.
g1471.t1	contig_2	647752	652610	+													OG0009229	Arabidopsis thaliana	A8MS85	Transcription elongation factor SPT6 homolog	SSF55550;;IPR000980;SH2 domain|PF14878;Death-like domain of SPT6;IPR027999;Death-like domain of Spt6|PTHR10145;|G3DSA:3.30.420.140;;IPR006641;YqgF/RNase H-like domain|PF14639;Holliday-junction resolvase-like of SPT6;IPR028231;Transcription elongation factor Spt6, YqgF domain|G3DSA:1.10.150.310;;IPR023097;Tex RuvX-like domain|PTHR10145:SF6;;IPR017072;Transcription elongation factor Spt6|SSF158832;…
g1472.t1	contig_2	653818	656271	+													OG0009228	.	.	.	PTHR23329:SF1;|Coil;|PTHR23329;|SM00443;;IPR000467;G-patch domain|PIRSF017706;;IPR024933;Septin and tuftelin interacting protein|PF07842;GC-rich sequence DNA-binding factor-like protein;IPR022783;GC-rich sequence DNA-binding factor domain|PF01585;G-patch domain;IPR000467;G-patch domain
g1473.t1	contig_2	656986	659743	-													OG0009227	Arabidopsis thaliana	Q9FJD4	Importin subunit beta-1	PS50166;Importin-beta N-terminal domain profile.;IPR001494;Importin-beta, N-terminal domain|PTHR10527:SF19;;IPR027140;Importin subunit beta-1, plants|PTHR10527;|G3DSA:1.25.10.10;;IPR011989;Armadillo-like helical|PF03810;Importin-beta N-terminal domain;IPR001494;Importin-beta, N-terminal domain|SSF48371;;IPR016024;Armadillo-type fold|PF13513;HEAT-like repeat|SM00913;;IPR001494;Importin-beta, N-ter…
g1474.t1	contig_2	660474	673400	-													OG0009226	Gallus gallus	Q8QGX4	DNA-dependent protein kinase catalytic subunit	SSF48371;;IPR016024;Armadillo-type fold|PTHR11139;|PF08163;NUC194 domain;IPR012582;NUC194|SM01344;;IPR012582;NUC194|PS51189;FAT domain profile.;IPR014009;PIK-related kinase|G3DSA:3.30.1010.10;|PF00454;Phosphatidylinositol 3- and 4-kinase;IPR000403;Phosphatidylinositol 3-/4-kinase, catalytic domain|PS51190;FATC domain profile.;IPR003152;FATC domain|PS50290;Phosphatidylinositol 3- and 4-kinases fam…
g1475.t1	contig_2	675029	676027	-													OG0001145	.	.	.	PF13936;Helix-turn-helix domain;IPR025246;Transposase IS30-like HTH domain|G3DSA:1.10.10.60;;IPR009057;Homeodomain-like|SSF46689;;IPR009057;Homeodomain-like|PTHR23022;|PF13358;DDE superfamily endonuclease
g1476.t1	contig_2	677663	679325	+					Yes								OG0009803	.	.	.	PF07690;Major Facilitator Superfamily;IPR011701;Major facilitator superfamily|TMhelix;Region of a membrane-bound protein predicted to be embedded in the membrane.|G3DSA:1.20.1250.20;|PS50850;Major facilitator superfamily (MFS) profile.;IPR020846;Major facilitator superfamily domain|PTHR23512;|PTHR23512:SF3;|SSF103473;;IPR020846;Major facilitator superfamily domain
g1477.t1	contig_2	681555	681746	+			Yes	Yes			Yes						OG0039222	.	.	.	.
g1478.t1	contig_2	681943	682332	+													OG0001075	.	.	.	.
g1479.t1	contig_2	682730	683077	+	Yes	Yes		Yes		Yes	Yes			Yes			OG0028842	.	.	.	.
g1480.t1	contig_2	683111	683371	+													OG0021812	.	.	.	PS50175;Aspartyl protease, retroviral-type family profile.;IPR001995;Peptidase A2A, retrovirus, catalytic|PS00141;Eukaryotic and viral aspartyl proteases active site.;IPR001969;Aspartic peptidase, active site
g1481.t1	contig_2	684002	684235	-	Yes	Yes		Yes			Yes	Yes		Yes		Yes	OG0028843	.	.	.	PS51257;Prokaryotic membrane lipoprotein lipid attachment site profile.
g1482.t1	contig_2	687090	687887	+													OG0000316	.	.	.	Coil;|SSF57997;
g1483.t1	contig_2	687957	688100	+													OG0039223	.	.	.	.
g1484.t1	contig_2	688140	688364	+	Yes	Yes	Yes	Yes			Yes	Yes		Yes		Yes	OG0028844	.	.	.	.
g1485.t1	contig_2	688846	689691	+													OG0000243	.	.	.	.
g1486.t1	contig_2	691056	692846	-													OG0000623	.	.	.	PTHR24559;|G3DSA:3.30.420.10;;IPR012337;Ribonuclease H-like domain|PF13456;Reverse transcriptase-like|PTHR24559:SF197;|SSF56672;|SSF53098;;IPR012337;Ribonuclease H-like domain
g1487.t1	contig_2	693324	694202	-													OG0000490	.	.	.	SSF56672;|PTHR10178:SF302;|G3DSA:3.10.10.10;|PTHR10178;
g1488.t1	contig_2	694516	695886	+													OG0009804	.	.	.	G3DSA:2.170.270.10;|PTHR22884;|SSF82199;|PF00856;SET domain;IPR001214;SET domain|SM00317;;IPR001214;SET domain|PTHR22884:SF342;|PS50280;SET domain profile.;IPR001214;SET domain
g1489.t1	contig_2	697337	697882	-													OG0009805	.	.	.	.
g1490.t1	contig_2	699259	699570	-			Yes				Yes			Yes		Yes	OG0025582	.	.	.	.
g1491.t1	contig_2	699850	700203	-													OG0021813	.	.	.	.
g1492.t1	contig_2	708425	708661	+													OG0039224	.	.	.	.
g1493.t1	contig_2	709228	710574	+													OG0001394	.	.	.	G3DSA:3.30.40.10;;IPR013083;Zinc finger, RING/FYVE/PHD-type
g1494.t1	contig_2	713226	714698	+													OG0021814	.	.	.	PF00724;NADH:flavin oxidoreductase / NADH oxidase family;IPR001155;NADH:flavin oxidoreductase/NADH oxidase, N-terminal|G3DSA:3.20.20.70;;IPR013785;Aldolase-type TIM barrel|PTHR22893;|SSF51395;|PTHR22893:SF14;
g1495.t1	contig_2	716273	716635	+													OG0023327	.	.	.	.
g1496.t1	contig_2	718246	720319	+													OG0004401	.	.	.	.
g1497.t1	contig_2	721411	721536	+					Yes	Yes							OG0030230	.	.	.	TMhelix;Region of a membrane-bound protein predicted to be embedded in the membrane.
g1498.t1	contig_2	725249	726587	+													OG0001394	.	.	.	G3DSA:3.30.40.10;;IPR013083;Zinc finger, RING/FYVE/PHD-type
g1499.t1	contig_2	735041	735259	+													OG0021922	.	.	.	.
g1500.t1	contig_2	736720	736944	+													OG0029328	.	.	.	.
g1501.t1	contig_2	737447	737758	-													OG0011521	.	.	.	.
g1502.t1	contig_2	737769	737873	-													OG0036423	.	.	.	.
g1503.t1	contig_2	738661	739101	-													OG0021921	.	.	.	Coil;
g1504.t1	contig_2	743852	744151	+													OG0020216	.	.	.	PTHR10492;|PTHR10492:SF17;
g1505.t1	contig_2	744911	745495	-													OG0011520	.	.	.	PTHR19865;|SSF101908;|G3DSA:2.120.10.30;;IPR011042;Six-bladed beta-propeller, TolB-like
g1506.t1	contig_2	746333	746584	-													OG0039225	.	.	.	PS50082;Trp-Asp (WD) repeats profile.;IPR001680;WD40 repeat|SSF50978;;IPR017986;WD40-repeat-containing domain|G3DSA:2.130.10.10;;IPR015943;WD40/YVTN repeat-like-containing domain|PS50294;Trp-Asp (WD) repeats circular profile.;IPR017986;WD40-repeat-containing domain
g1507.t1	contig_2	750503	750868	-													OG0002832	.	.	.	.
g1508.t1	contig_2	751934	752212	-													OG0029945	.	.	.	PF00098;Zinc knuckle;IPR001878;Zinc finger, CCHC-type|G3DSA:4.10.60.10;;IPR001878;Zinc finger, CCHC-type|SM00343;;IPR001878;Zinc finger, CCHC-type|SSF57756;;IPR001878;Zinc finger, CCHC-type|PS50158;Zinc finger CCHC-type profile.;IPR001878;Zinc finger, CCHC-type
g1509.t1	contig_2	752304	752999	-													OG0000200	.	.	.	.
g1510.t1	contig_2	754111	754401	+													OG0024113	.	.	.	.
g1511.t1	contig_2	754811	755155	+													OG0033059	.	.	.	.
g1512.t1	contig_2	755308	756225	+													OG0004161	.	.	.	PTHR24559;|SSF56672;|G3DSA:3.30.70.270;|PTHR24559:SF193;|PF00078;Reverse transcriptase (RNA-dependent DNA polymerase);IPR000477;Reverse transcriptase domain|G3DSA:3.10.10.10;
g1513.t1	contig_2	756422	756559	+													OG0025955	.	.	.	SSF56672;
g1514.t1	contig_2	756737	757780	+													OG0015437	.	.	.	PTHR24559;|G3DSA:3.30.420.10;;IPR012337;Ribonuclease H-like domain|PTHR24559:SF193;|SSF53098;;IPR012337;Ribonuclease H-like domain
g1515.t1	contig_2	757843	758187	+													OG0027246	.	.	.	PTHR24559;|SSF53098;;IPR012337;Ribonuclease H-like domain|G3DSA:3.30.420.10;;IPR012337;Ribonuclease H-like domain
g1516.t1	contig_2	758986	760617	-													OG0039226	.	.	.	.
g1517.t1	contig_2	761186	761758	+					Yes								OG0020723	.	.	.	TMhelix;Region of a membrane-bound protein predicted to be embedded in the membrane.
g1518.t1	contig_2	761775	761891	+													OG0002442	.	.	.	.
g1519.t1	contig_2	764366	765256	+													OG0002849	.	.	.	PTHR22930;|PF04827;Plant transposon protein;IPR006912;Harbinger transposase-derived protein|PTHR22930:SF54;
g1520.t1	contig_2	765729	767504	-					Yes								OG0015438	.	.	.	TMhelix;Region of a membrane-bound protein predicted to be embedded in the membrane.|PTHR23512;|G3DSA:1.20.1250.20;|PTHR23512:SF3;|SSF103473;;IPR020846;Major facilitator superfamily domain|PF07690;Major Facilitator Superfamily;IPR011701;Major facilitator superfamily
g1521.t1	contig_2	770150	770332	+	Yes	Yes	Yes	Yes			Yes			Yes		Yes	OG0032841	.	.	.	.
g1522.t1	contig_2	771899	772642	-					Yes								OG0010545	.	.	.	TMhelix;Region of a membrane-bound protein predicted to be embedded in the membrane.|PTHR23512:SF3;|PTHR23512;|G3DSA:1.20.1250.20;|SSF103473;;IPR020846;Major facilitator superfamily domain|PF07690;Major Facilitator Superfamily;IPR011701;Major facilitator superfamily
g1523.t1	contig_2	774052	777033	-													OG0005218	.	.	.	SSF49899;;IPR013320;Concanavalin A-like lectin/glucanase domain|PS50237;HECT domain profile.;IPR000569;HECT domain|PF00622;SPRY domain;IPR003877;SPRY domain|PTHR12245;|SSF56204;;IPR000569;HECT domain|SM00449;;IPR003877;SPRY domain|PS50188;B30.2/SPRY domain profile.;IPR001870;B30.2/SPRY domain|PTHR12245:SF6;
g1524.t1	contig_2	781274	784041	-													OG0023408	.	.	.	.
g1525.t1	contig_2	785769	786852	-													OG0010546	.	.	.	.
g1526.t1	contig_2	787018	790034	+	Yes	Yes					Yes						OG0010547	.	.	.	PS50003;PH domain profile.;IPR001849;Pleckstrin homology domain|SM00233;;IPR001849;Pleckstrin homology domain|PTHR10751:SF2;|SSF48340;;IPR003191;Guanylate-binding protein, C-terminal|PF00169;PH domain;IPR001849;Pleckstrin homology domain|PTHR10751;|G3DSA:1.20.1000.10;|G3DSA:3.40.50.300;;IPR027417;P-loop containing nucleoside triphosphate hydrolase|G3DSA:2.30.29.30;;IPR011993;PH domain-like|SSF507…
g1527.t1	contig_2	791604	793851	+					Yes								OG0005219	.	.	.	PTHR10877:SF138;|PTHR10877;|TMhelix;Region of a membrane-bound protein predicted to be embedded in the membrane.|PF08016;Polycystin cation channel;IPR013122;Polycystin cation channel, PKD1/PKD2|PR01433;Polycystic kidney disease type 2 protein (PKD2) signature;IPR003915;Polycystic kidney disease type 2 protein
g1528.t1	contig_2	794397	795875	-					Yes								OG0010548	.	.	.	PR00978;Steroidogenic acute regulatory protein signature;IPR000799;Steroidogenic acute regulatory protein-like|PS50178;Zinc finger FYVE/FYVE-related type profile.;IPR017455;Zinc finger, FYVE-related|G3DSA:3.30.530.20;;IPR023393;START-like domain|TMhelix;Region of a membrane-bound protein predicted to be embedded in the membrane.|SM00064;;IPR000306;FYVE zinc finger|SM00234;;IPR002913;START domain|…
g1529.t1	contig_2	796982	797128	+													OG0021525	.	.	.	.
g1530.t1	contig_2	797729	798397	+													OG0010549	.	.	.	PF00169;PH domain;IPR001849;Pleckstrin homology domain|SM00233;;IPR001849;Pleckstrin homology domain|PS50003;PH domain profile.;IPR001849;Pleckstrin homology domain|G3DSA:2.30.29.30;;IPR011993;PH domain-like|SSF50729;;IPR011993;PH domain-like
g1531.t1	contig_2	798849	800123	-					Yes								OG0010550	.	.	.	TMhelix;Region of a membrane-bound protein predicted to be embedded in the membrane.|PTHR12406;|SSF52151;;IPR016035;Acyl transferase/acyl hydrolase/lysophospholipase|PTHR12406:SF28;
g1532.t1	contig_2	801689	802960	-					Yes								OG0010551	.	.	.	PF01734;Patatin-like phospholipase;IPR002641;Patatin/Phospholipase A2-related|PTHR12406:SF28;|PTHR12406;|SSF52151;;IPR016035;Acyl transferase/acyl hydrolase/lysophospholipase|TMhelix;Region of a membrane-bound protein predicted to be embedded in the membrane.
g1533.t1	contig_2	804736	807105	+	Yes	Yes	Yes	Yes	Yes	Yes							OG0010552	.	.	.	PTHR12266:SF0;|TMhelix;Region of a membrane-bound protein predicted to be embedded in the membrane.|PTHR12266;|PF01699;Sodium/calcium exchanger protein;IPR004837;Sodium/calcium exchanger membrane region
g1534.t1	contig_2	810429	811022	+													OG0000041	.	.	.	PTHR20956:SF5;|PTHR20956;
g1535.t1	contig_2	811171	811476	-			Yes	Yes			Yes						OG0002990	.	.	.	.
g1536.t1	contig_2	811584	811925	+													OG0039227	.	.	.	.
g1537.t1	contig_2	812253	815024	+	Yes	Yes	Yes	Yes			Yes			Yes			OG0014235	.	.	.	PTHR11709;|SSF49503;;IPR008972;Cupredoxin|PTHR11709:SF2;|G3DSA:2.60.40.420;;IPR008972;Cupredoxin|PF07732;Multicopper oxidase;IPR011707;Multicopper oxidase, type 3|PF07731;Multicopper oxidase;IPR011706;Multicopper oxidase, type 2
g1538.t1	contig_2	815238	817223	-													OG0014236	.	.	.	PTHR13288;|SM00360;;IPR000504;RNA recognition motif domain|PF00076;RNA recognition motif. (a.k.a. RRM, RBD, or RNP domain);IPR000504;RNA recognition motif domain|Coil;|SSF54928;;IPR012677;Nucleotide-binding alpha-beta plait domain|PS50102;Eukaryotic RNA Recognition Motif (RRM) profile.;IPR000504;RNA recognition motif domain|PTHR13288:SF8;|SM00361;;IPR003954;RNA recognition motif domain, eukaryote…
g1539.t1	contig_2	817448	818901	-													OG0014237	.	.	.	Coil;
g1540.t1	contig_2	819068	820340	+													OG0014238	.	.	.	PTHR14211;;IPR011687;Ribosome biogenesis protein Nop53/GLTSCR2|PF07767;Nop53 (60S ribosomal biogenesis);IPR011687;Ribosome biogenesis protein Nop53/GLTSCR2|Coil;
g1541.t1	contig_2	820538	822429	+					Yes								OG0014239	.	.	.	TMhelix;Region of a membrane-bound protein predicted to be embedded in the membrane.|PF09066;Beta2-adaptin appendage, C-terminal sub-domain;IPR015151;Beta-adaptin appendage, C-terminal subdomain
g1542.t1	contig_2	824169	825176	+	Yes		Yes		Yes								OG0014240	.	.	.	PTHR24092:SF55;|PTHR24092;;IPR006539;P-type ATPase, subfamily IV|TMhelix;Region of a membrane-bound protein predicted to be embedded in the membrane.|PF16212;Phospholipid-translocating P-type ATPase C-terminal;IPR032630;P-type ATPase, C-terminal
g1543.t1	contig_2	825252	825419	+	Yes	Yes	Yes	Yes			Yes			Yes		Yes	OG0014241	.	.	.	.
g1544.t1	contig_2	825435	826031	-													OG0014242	.	.	.	.
g1545.t1	contig_2	829992	830168	+													OG0030104	.	.	.	.
g1546.t1	contig_2	832495	833778	+													OG0033060	.	.	.	PF03732;Retrotransposon gag protein;IPR005162;Retrotransposon gag domain
g1547.t1	contig_2	834257	834929	+													OG0000537	.	.	.	Coil;
g1548.t1	contig_2	841730	843451	+				Yes	Yes								OG0019321	.	.	.	TMhelix;Region of a membrane-bound protein predicted to be embedded in the membrane.
g1549.t1	contig_2	843539	843757	-													OG0031908	.	.	.	.
g1550.t1	contig_2	843884	844414	+			Yes	Yes			Yes						OG0000435	.	.	.	PF13359;DDE superfamily endonuclease;IPR027806;Harbinger transposase-derived nuclease domain
g1551.t1	contig_2	844608	845782	-													OG0000609	.	.	.	Coil;|PTHR34409;
g1552.t1	contig_2	846230	846742	-													OG0028206	.	.	.	PTHR22884:SF340;|SSF82199;|PF00856;SET domain;IPR001214;SET domain|PTHR22884;|PS50280;SET domain profile.;IPR001214;SET domain|SM00317;;IPR001214;SET domain|G3DSA:2.170.270.10;
g1553.t1	contig_2	846888	847307	+					Yes								OG0005994	.	.	.	TMhelix;Region of a membrane-bound protein predicted to be embedded in the membrane.
g1554.t1	contig_2	848354	849007	+													OG0021289	.	.	.	.
g1555.t1	contig_2	849727	850137	+													OG0018960	.	.	.	.
g1556.t1	contig_2	850275	850715	-													OG0018961	.	.	.	PTHR11439:SF192;|PTHR11439;|SSF53098;;IPR012337;Ribonuclease H-like domain
g1557.t1	contig_2	851029	852261	-													OG0000285	.	.	.	.
g1558.t1	contig_2	853435	854376	+													OG0001664	.	.	.	Coil;|SSF57997;
g1559.t1	contig_2	854466	855215	+													OG0028378	.	.	.	Coil;
g1560.t1	contig_2	860592	861116	-													OG0026148	.	.	.	.
g1561.t1	contig_2	861303	861926	-													OG0020990	.	.	.	G3DSA:2.40.70.10;;IPR021109;Aspartic peptidase domain|PF13975;gag-polyprotein putative aspartyl protease|PS00141;Eukaryotic and viral aspartyl proteases active site.;IPR001969;Aspartic peptidase, active site|SSF50630;;IPR021109;Aspartic peptidase domain
g1562.t1	contig_2	862618	862800	+	Yes	Yes		Yes			Yes			Yes		Yes	OG0017236	.	.	.	.
g1563.t1	contig_2	865729	866235	+													OG0020991	.	.	.	.
g1564.t1	contig_2	867462	867689	+													OG0002492	.	.	.	Coil;
g1565.t1	contig_2	869945	870103	-	Yes	Yes		Yes			Yes			Yes		Yes	OG0013073	.	.	.	PS51257;Prokaryotic membrane lipoprotein lipid attachment site profile.
g1566.t1	contig_2	879035	879502	-													OG0003723	.	.	.	Coil;
g1567.t1	contig_2	879679	880044	-													OG0023756	.	.	.	.
g1568.t1	contig_2	880457	881902	+													OG0031001	.	.	.	.
g1569.t1	contig_2	882549	884669	-													OG0000242	.	.	.	PTHR24559;|SSF53098;;IPR012337;Ribonuclease H-like domain|G3DSA:3.30.420.10;;IPR012337;Ribonuclease H-like domain|PF00665;Integrase core domain;IPR001584;Integrase, catalytic core|PS50994;Integrase catalytic domain profile.;IPR001584;Integrase, catalytic core
g1570.t1	contig_2	885849	886175	-													OG0025765	.	.	.	.
g1571.t1	contig_2	886185	887261	-													OG0001004	.	.	.	SSF51283;;IPR029054;dUTPase-like|SSF50630;;IPR021109;Aspartic peptidase domain|PF13975;gag-polyprotein putative aspartyl protease
g1572.t1	contig_2	887445	890864	-													OG0000353	.	.	.	.
g1573.t1	contig_2	891589	892068	+													OG0000422	.	.	.	.
g1574.t1	contig_2	892159	892572	+													OG0022711	.	.	.	.
g1575.t1	contig_2	892713	892865	-								Yes					OG0004942	.	.	.	.
g1576.t1	contig_2	893034	893645	+													OG0000476	.	.	.	.
g1577.t1	contig_2	893766	894311	-													OG0039228	.	.	.	.
g1578.t1	contig_2	894454	895047	+													OG0000202	.	.	.	PTHR24559;|PF00078;Reverse transcriptase (RNA-dependent DNA polymerase);IPR000477;Reverse transcriptase domain|G3DSA:3.30.70.270;|SSF56672;|PTHR24559:SF201;
g1579.t1	contig_2	895065	895412	+													OG0023885	.	.	.	PTHR24559:SF208;|SSF56672;|PTHR24559;
g1580.t1	contig_2	895656	896585	+	Yes	Yes		Yes			Yes						OG0028963	.	.	.	G3DSA:3.30.420.10;;IPR012337;Ribonuclease H-like domain|SSF53098;;IPR012337;Ribonuclease H-like domain|PS50994;Integrase catalytic domain profile.;IPR001584;Integrase, catalytic core|PTHR24559:SF174;|PTHR24559;|PF00665;Integrase core domain;IPR001584;Integrase, catalytic core
g1581.t1	contig_2	896863	897192	-													OG0031909	.	.	.	.
g1582.t1	contig_2	897228	898136	-													OG0028116	.	.	.	.
g1583.t1	contig_2	898742	899278	+													OG0020557	.	.	.	.
g1584.t1	contig_2	901784	902035	+	Yes	Yes	Yes	Yes			Yes			Yes		Yes	OG0013847	.	.	.	.
g1585.t1	contig_2	902136	903062	-													OG0039229	.	.	.	PTHR24559;|PTHR24559:SF201;
g1586.t1	contig_2	903792	906836	+													OG0001455	.	.	.	.
g1587.t1	contig_2	907583	908047	-													OG0039230	.	.	.	.
g1588.t1	contig_2	909151	909849	-													OG0005385	.	.	.	PTHR11439:SF127;|G3DSA:3.30.420.10;;IPR012337;Ribonuclease H-like domain|PS50994;Integrase catalytic domain profile.;IPR001584;Integrase, catalytic core|SSF53098;;IPR012337;Ribonuclease H-like domain|PF00665;Integrase core domain;IPR001584;Integrase, catalytic core|PTHR11439;
g1589.t1	contig_2	910084	910518	-													OG0022111	.	.	.	PS50158;Zinc finger CCHC-type profile.;IPR001878;Zinc finger, CCHC-type|SM00343;;IPR001878;Zinc finger, CCHC-type|G3DSA:4.10.60.10;;IPR001878;Zinc finger, CCHC-type|SSF57756;;IPR001878;Zinc finger, CCHC-type|PF00098;Zinc knuckle;IPR001878;Zinc finger, CCHC-type
g1590.t1	contig_2	910639	910821	-													OG0013846	.	.	.	.
g1591.t1	contig_2	915216	915554	-													OG0030123	.	.	.	.
g1592.t1	contig_2	917070	917675	-													OG0005838	.	.	.	.
g1593.t1	contig_2	918122	918361	-													OG0000553	.	.	.	.
g1594.t1	contig_2	918769	919218	-													OG0024985	.	.	.	.
g1595.t1	contig_2	921022	921456	+													OG0000116	.	.	.	SM00343;;IPR001878;Zinc finger, CCHC-type|G3DSA:4.10.60.10;;IPR001878;Zinc finger, CCHC-type|PS50158;Zinc finger CCHC-type profile.;IPR001878;Zinc finger, CCHC-type|SSF57756;;IPR001878;Zinc finger, CCHC-type|PF00098;Zinc knuckle;IPR001878;Zinc finger, CCHC-type
g1596.t1	contig_2	922077	922985	+													OG0001579	.	.	.	.
g1597.t1	contig_2	923293	924882	+													OG0000110	.	.	.	PF09337;His(2)-Cys(2) zinc finger;IPR015416;Zinc finger, H2C2-type, histone UAS binding|SSF56672;|G3DSA:3.30.70.270;|PF00078;Reverse transcriptase (RNA-dependent DNA polymerase);IPR000477;Reverse transcriptase domain|PTHR24559:SF201;|PTHR24559;
g1598.t1	contig_2	924950	925273	+													OG0025332	.	.	.	PS50994;Integrase catalytic domain profile.;IPR001584;Integrase, catalytic core|PTHR24559;|G3DSA:3.30.420.10;;IPR012337;Ribonuclease H-like domain|SSF53098;;IPR012337;Ribonuclease H-like domain
g1599.t1	contig_2	925532	926293	+													OG0025602	.	.	.	PF00385;Chromo (CHRromatin Organisation MOdifier) domain;IPR023780;Chromo domain|G3DSA:2.40.50.40;|PS50013;Chromo and chromo shadow domain profile.;IPR000953;Chromo/chromo shadow domain|PTHR22812;|SM00298;;IPR000953;Chromo/chromo shadow domain|PS00598;Chromo domain signature.;IPR023779;Chromo domain, conserved site|SSF54160;;IPR016197;Chromo domain-like
g1600.t1	contig_2	926495	926947	-													OG0000723	.	.	.	.
g1601.t1	contig_2	929275	929688	-													OG0000398	.	.	.	.
g1602.t1	contig_2	930419	930622	+													OG0000099	.	.	.	.
g1603.t1	contig_2	931919	932377	-													OG0000237	.	.	.	.
g1604.t1	contig_2	933502	934056	-													OG0020082	.	.	.	.
g1605.t1	contig_2	935279	935458	-	Yes	Yes	Yes				Yes			Yes		Yes	OG0000257	.	.	.	.
g1606.t1	contig_2	935721	936695	-													OG0001400	.	.	.	Coil;
g1607.t1	contig_2	937434	937604	+	Yes	Yes	Yes	Yes			Yes			Yes		Yes	OG0000814	.	.	.	.
g1608.t1	contig_2	938055	938222	-	Yes	Yes		Yes	Yes			Yes				Yes	OG0000866	.	.	.	TMhelix;Region of a membrane-bound protein predicted to be embedded in the membrane.
g1609.t1	contig_2	938370	938555	+	Yes	Yes		Yes			Yes			Yes		Yes	OG0027014	.	.	.	.
g1610.t1	contig_2	940888	941692	+													OG0023395	.	.	.	PTHR11695:SF522;|G3DSA:3.40.50.720;;IPR016040;NAD(P)-binding domain|PF08240;Alcohol dehydrogenase GroES-like domain;IPR013154;Alcohol dehydrogenase, N-terminal|SSF50129;;IPR011032;GroES-like|PTHR11695;;IPR002085;Alcohol dehydrogenase superfamily, zinc-type|PF00107;Zinc-binding dehydrogenase;IPR013149;Alcohol dehydrogenase, C-terminal|G3DSA:3.90.180.10;;IPR011032;GroES-like|SM00829;;IPR020843;Poly…
g1611.t1	contig_2	941972	942619	-													OG0025250	.	.	.	.
g1612.t1	contig_2	942679	943176	-													OG0023396	.	.	.	.
g1613.t1	contig_2	943240	943362	-													OG0039231	.	.	.	.
g1614.t1	contig_2	943452	944309	-													OG0002380	.	.	.	.
g1615.t1	contig_2	944374	947145	-													OG0001054	.	.	.	.
g1616.t1	contig_2	947437	948018	-													OG0025603	.	.	.	Coil;
g1617.t1	contig_2	948289	949377	-													OG0025604	.	.	.	SM00570;;IPR006560;AWS domain|PF00856;SET domain;IPR001214;SET domain|PS50868;Post-SET domain profile.;IPR003616;Post-SET domain|SSF82199;|G3DSA:2.170.270.10;|PTHR22884;|PS50280;SET domain profile.;IPR001214;SET domain|SM00317;;IPR001214;SET domain|PS51215;AWS domain profile.;IPR006560;AWS domain
g1618.t1	contig_2	949437	950466	+													OG0025605	.	.	.	.
g1619.t1	contig_2	950908	951210	+	Yes	Yes	Yes	Yes			Yes						OG0023397	.	.	.	.
g1620.t1	contig_2	951473	951754	-													OG0021844	.	.	.	.
g1621.t1	contig_2	951775	951954	-				Yes			Yes			Yes			OG0022797	.	.	.	.
g1622.t1	contig_2	952779	953012	+													OG0001401	.	.	.	.
g1623.t1	contig_2	954310	954537	-	Yes	Yes	Yes	Yes			Yes			Yes		Yes	OG0010411	.	.	.	.
g1624.t1	contig_2	960244	961350	+													OG0000122	.	.	.	Coil;
g1625.t1	contig_2	962082	962303	-	Yes	Yes			Yes								OG0000058	.	.	.	TMhelix;Region of a membrane-bound protein predicted to be embedded in the membrane.
g1626.t1	contig_2	962388	962567	-			Yes	Yes			Yes			Yes		Yes	OG0000177	.	.	.	.
g1627.t1	contig_2	964129	964308	-	Yes			Yes			Yes	Yes					OG0024528	.	.	.	.
g1628.t1	contig_2	964632	964796	+	Yes	Yes		Yes			Yes			Yes		Yes	OG0026207	.	.	.	.
g1629.t1	contig_2	966402	967580	+													OG0000108	.	.	.	PF05191;Adenylate kinase, active site lid;IPR007862;Adenylate kinase, active site lid domain|G3DSA:3.40.50.300;;IPR027417;P-loop containing nucleoside triphosphate hydrolase|PTHR23359;;IPR000850;Adenylate kinase/UMP-CMP kinase|SSF57774;;IPR007862;Adenylate kinase, active site lid domain
g1630.t1	contig_2	967903	968502	+													OG0003845	.	.	.	PTHR10156:SF0;|PTHR10156;;IPR008431;Cyclic nucleotide phosphodiesterase|G3DSA:3.40.50.300;;IPR027417;P-loop containing nucleoside triphosphate hydrolase|SSF52540;;IPR027417;P-loop containing nucleoside triphosphate hydrolase|PF13671;AAA domain
g1631.t1	contig_2	969491	969715	+													OG0022433	.	.	.	PF07727;Reverse transcriptase (RNA-dependent DNA polymerase);IPR013103;Reverse transcriptase, RNA-dependent DNA polymerase
g1632.t1	contig_2	969746	970126	+													OG0024527	.	.	.	PTHR11439:SF185;|PTHR11439;
g1633.t1	contig_2	970202	970630	+													OG0002918	.	.	.	.
g1634.t1	contig_2	971278	972345	+													OG0000002	.	.	.	SSF57756;;IPR001878;Zinc finger, CCHC-type|G3DSA:4.10.60.10;;IPR001878;Zinc finger, CCHC-type|PF03732;Retrotransposon gag protein;IPR005162;Retrotransposon gag domain|PS50158;Zinc finger CCHC-type profile.;IPR001878;Zinc finger, CCHC-type|PF00098;Zinc knuckle;IPR001878;Zinc finger, CCHC-type|SM00343;;IPR001878;Zinc finger, CCHC-type
g1635.t1	contig_2	973538	974650	+													OG0000115	.	.	.	SSF56672;|PS50878;Reverse transcriptase (RT) catalytic domain profile.;IPR000477;Reverse transcriptase domain|PF00078;Reverse transcriptase (RNA-dependent DNA polymerase);IPR000477;Reverse transcriptase domain|G3DSA:3.10.10.10;|PTHR24559;|PTHR24559:SF201;|G3DSA:3.30.70.270;
g1636.t1	contig_2	975491	975622	-													OG0000035	.	.	.	.
g1637.t1	contig_2	977034	978683	-													OG0000008	.	.	.	.
g1638.t1	contig_2	980689	981303	-													OG0002260	.	.	.	.
g1639.t1	contig_2	981997	982098	+													OG0029307	.	.	.	.
g1640.t1	contig_2	983443	983883	+													OG0017553	.	.	.	.
g1641.t1	contig_2	983935	984331	-													OG0017554	.	.	.	SSF53659;|G3DSA:3.40.718.10;;IPR024084;Isopropylmalate dehydrogenase-like domain|PF00180;Isocitrate/isopropylmalate dehydrogenase;IPR024084;Isopropylmalate dehydrogenase-like domain
g1642.t1	contig_2	987009	987269	+													OG0003234	.	.	.	.
g1643.t1	contig_2	987698	989947	+													OG0000252	.	.	.	SSF57756;;IPR001878;Zinc finger, CCHC-type|SM00343;;IPR001878;Zinc finger, CCHC-type|G3DSA:4.10.60.10;;IPR001878;Zinc finger, CCHC-type|PS50158;Zinc finger CCHC-type profile.;IPR001878;Zinc finger, CCHC-type|PF00098;Zinc knuckle;IPR001878;Zinc finger, CCHC-type
g1644.t1	contig_2	990120	991096	+													OG0001051	.	.	.	.
g1645.t1	contig_2	993268	995021	+													OG0000131	.	.	.	.
g1646.t1	contig_2	999452	999598	-													OG0022146	.	.	.	.
g1647.t1	contig_2	999645	1000193	+													OG0014249	.	.	.	PTHR32002;|PS51519;RWP-RK domain profile.;IPR003035;RWP-RK domain|PF02042;RWP-RK domain;IPR003035;RWP-RK domain
g1648.t1	contig_2	1000433	1002877	-													OG0014250	Arabidopsis thaliana	O23247	Arginine--tRNA ligase, chloroplastic/mitochondrial	G3DSA:3.30.1360.70;;IPR005148;Arginyl tRNA synthetase N-terminal domain|PF05746;DALR anticodon binding domain;IPR008909;DALR anticodon binding|PR01038;Arginyl-tRNA synthetase signature;IPR001278;Arginine-tRNA ligase|PF03485;Arginyl tRNA synthetase N terminal domain;IPR005148;Arginyl tRNA synthetase N-terminal domain|SM01016;;IPR005148;Arginyl tRNA synthetase N-terminal domain|TIGR00456;argS: argi…
g1649.t1	contig_2	1003167	1004474	-													OG0014251	.	.	.	PTHR13510:SF30;|PTHR13510;
g1650.t1	contig_2	1005727	1009032	+													OG0014252	.	.	.	Coil;|PTHR13003;;IPR007252;Nuclear pore protein 84/107|PF04121;Nuclear pore protein 84 / 107;IPR007252;Nuclear pore protein 84/107
g1651.t1	contig_2	1009191	1012133	-													OG0014253	.	.	.	PTHR21054;|SSF51101;;IPR001229;Jacalin-like lectin domain|SSF55486;|G3DSA:3.40.390.10;;IPR024079;Metallopeptidase, catalytic domain|PF01419;Jacalin-like lectin domain;IPR001229;Jacalin-like lectin domain|G3DSA:2.100.10.30;;IPR001229;Jacalin-like lectin domain|PTHR21054:SF2;|PF12044;Putative peptidase family;IPR021917;Uncharacterised protein family, zinc metallopeptidase-like
g1652.t1	contig_2	1012339	1014413	-													OG0020599	.	.	.	Coil;
g1653.t1	contig_2	1014552	1015643	-	Yes	Yes	Yes	Yes			Yes			Yes			OG0020600	.	.	.	PTHR11247;|G3DSA:3.40.50.1820;;IPR029058;Alpha/Beta hydrolase fold|PTHR11247:SF27;;IPR030295;Lysosomal thioesterase PPT2|SSF53474;;IPR029058;Alpha/Beta hydrolase fold
g1654.t1	contig_2	1016163	1016366	+													OG0000622	.	.	.	Coil;
g1655.t1	contig_2	1021490	1022020	-					Yes								OG0001465	.	.	.	TMhelix;Region of a membrane-bound protein predicted to be embedded in the membrane.
g1656.t1	contig_2	1023046	1024140	-	Yes	Yes	Yes	Yes			Yes			Yes			OG0014983	.	.	.	PTHR11247:SF27;;IPR030295;Lysosomal thioesterase PPT2|PTHR11247;|G3DSA:3.40.50.1820;;IPR029058;Alpha/Beta hydrolase fold|SSF53474;;IPR029058;Alpha/Beta hydrolase fold
g1657.t1	contig_2	1025205	1034537	+													OG0014982	.	.	.	Coil;|G3DSA:2.60.120.200;;IPR013320;Concanavalin A-like lectin/glucanase domain|SSF49899;;IPR013320;Concanavalin A-like lectin/glucanase domain|G3DSA:3.80.10.10;;IPR032675;Leucine-rich repeat domain, L domain-like|PF13385;Concanavalin A-like lectin/glucanases superfamily|PF12807;Translation initiation factor eIF3 subunit 135|SM00367;;IPR006553;Leucine-rich repeat, cysteine-containing subtype|PF13…
g1658.t1	contig_2	1034717	1035999	+													OG0014981	.	.	.	Coil;
g1659.t1	contig_2	1036103	1036716	-													OG0014980	.	.	.	PF04729;ASF1 like histone chaperone;IPR006818;Histone chaperone ASF1-like
g1660.t1	contig_2	1038062	1038322	-													OG0003234	.	.	.	.
g1661.t1	contig_2	1039973	1040796	-													OG0000131	.	.	.	.
g1662.t1	contig_2	1042969	1044029	-													OG0001051	.	.	.	Coil;
g1663.t1	contig_2	1045724	1046203	+		Yes		Yes			Yes			Yes		Yes	OG0029201	.	.	.	.
g1664.t1	contig_2	1046821	1047081	-													OG0003234	.	.	.	.
g1665.t1	contig_2	1047886	1049274	+													OG0011304	.	.	.	SSF53254;;IPR029033;Histidine phosphatase superfamily|SSF50729;;IPR011993;PH domain-like|PTHR20935;|SM00855;;IPR013078;Histidine phosphatase superfamily, clade-1|PF00300;Histidine phosphatase superfamily (branch 1);IPR013078;Histidine phosphatase superfamily, clade-1|G3DSA:3.40.50.1240;;IPR029033;Histidine phosphatase superfamily
g1666.t1	contig_2	1049630	1052056	-	Yes	Yes	Yes	Yes			Yes			Yes			OG0011303	.	.	.	SSF50494;;IPR009003;Peptidase S1, PA clan|G3DSA:2.40.10.10;|PTHR36234;|G3DSA:2.60.120.290;;IPR000859;CUB domain|PTHR36234:SF4;|PF13365;Trypsin-like peptidase domain
g1667.t1	contig_2	1052678	1053739	-													OG0025653	.	.	.	PR00839;V8 serine protease family signature;IPR008256;Peptidase S1B|G3DSA:2.40.10.10;|G3DSA:2.60.120.290;;IPR000859;CUB domain|PF13365;Trypsin-like peptidase domain|SSF50494;;IPR009003;Peptidase S1, PA clan|PTHR36234;|PTHR36234:SF4;
g1668.t1	contig_2	1054229	1055449	-	Yes	Yes	Yes	Yes			Yes			Yes			OG0004575	.	.	.	PF13365;Trypsin-like peptidase domain|G3DSA:2.40.10.10;|PTHR36234;|PTHR36234:SF4;|SSF50494;;IPR009003;Peptidase S1, PA clan
g1669.t1	contig_2	1056191	1056964	-													OG0023493	.	.	.	SSF46785;;IPR011991;Winged helix-turn-helix DNA-binding domain|PR00624;Histone H5 signature;IPR005819;Histone H5|PF00538;linker histone H1 and H5 family;IPR005818;Linker histone H1/H5, domain H15|G3DSA:1.10.10.10;;IPR011991;Winged helix-turn-helix DNA-binding domain|PTHR11467;|PS51504;Linker histone H1/H5 globular (H15) domain profile.;IPR005818;Linker histone H1/H5, domain H15|SM00526;;IPR005818…
g1670.t1	contig_2	1057630	1057740	-													OG0000926	.	.	.	.
g1671.t1	contig_2	1058376	1058699	-													OG0033061	.	.	.	G3DSA:1.10.10.60;;IPR009057;Homeodomain-like|SSF46689;;IPR009057;Homeodomain-like|PF11427;Tc3 transposase;IPR025898;Tc3 transposase, DNA binding domain
g1672.t1	contig_2	1062195	1062482	-	Yes		Yes				Yes			Yes		Yes	OG0011302	.	.	.	.
g1673.t1	contig_2	1064822	1065978	-	Yes	Yes		Yes			Yes						OG0039232	.	.	.	.
g1674.t1	contig_2	1065983	1066312	+	Yes	Yes	Yes	Yes			Yes			Yes		Yes	OG0023492	.	.	.	.
g1675.t1	contig_2	1066958	1067113	+													OG0011301	.	.	.	.
g1676.t1	contig_2	1068065	1068358	-	Yes	Yes	Yes	Yes			Yes	Yes				Yes	OG0011300	.	.	.	.
g1677.t1	contig_2	1072915	1073079	+													OG0039233	.	.	.	.
g1678.t1	contig_2	1073384	1074810	+													OG0031002	.	.	.	.
g1679.t1	contig_2	1075020	1075196	+													OG0033062	.	.	.	.
g1680.t1	contig_2	1077747	1078331	-													OG0020186	.	.	.	Coil;
g1681.t1	contig_2	1078739	1078963	-													OG0021909	.	.	.	.
g1682.t1	contig_2	1079072	1079338	-													OG0003352	.	.	.	.
g1683.t1	contig_2	1079852	1080109	+	Yes	Yes	Yes	Yes			Yes			Yes		Yes	OG0000718	.	.	.	.
g1684.t1	contig_2	1082423	1082581	-	Yes	Yes	Yes	Yes			Yes			Yes		Yes	OG0029934	.	.	.	.
g1685.t1	contig_2	1084018	1084887	-													OG0001883	.	.	.	PS00028;Zinc finger C2H2 type domain signature.;IPR007087;Zinc finger, C2H2|PS50157;Zinc finger C2H2 type domain profile.;IPR007087;Zinc finger, C2H2|SSF51197;
g1686.t1	contig_2	1093910	1094389	-													OG0000437	.	.	.	.
g1687.t1	contig_2	1094421	1094654	-			Yes	Yes			Yes						OG0026451	.	.	.	.
g1688.t1	contig_2	1098772	1099353	-													OG0020462	.	.	.	.
g1689.t1	contig_2	1099518	1099937	-													OG0036424	.	.	.	.
g1690.t1	contig_2	1100883	1101050	-													OG0020463	.	.	.	.
g1691.t1	contig_2	1101122	1101292	-													OG0039234	.	.	.	.
g1692.t1	contig_2	1101918	1102217	-													OG0033063	.	.	.	.
g1693.t1	contig_2	1109612	1110082	-													OG0002153	.	.	.	PTHR23022;|PF01498;Transposase;IPR002492;Transposase, Tc1-like|PTHR23022:SF80;
g1694.t1	contig_2	1110161	1111089	+													OG0004652	.	.	.	.
g1695.t1	contig_2	1117239	1117655	+													OG0013287	.	.	.	PF01753;MYND finger;IPR002893;Zinc finger, MYND-type|PS50865;Zinc finger MYND-type profile.;IPR002893;Zinc finger, MYND-type|SSF144232;|Coil;
g1696.t1	contig_2	1120482	1121600	+													OG0000001	.	.	.	PF00098;Zinc knuckle;IPR001878;Zinc finger, CCHC-type|G3DSA:4.10.60.10;;IPR001878;Zinc finger, CCHC-type|SM00343;;IPR001878;Zinc finger, CCHC-type|SSF57756;;IPR001878;Zinc finger, CCHC-type|PS50158;Zinc finger CCHC-type profile.;IPR001878;Zinc finger, CCHC-type|PF03732;Retrotransposon gag protein;IPR005162;Retrotransposon gag domain
g1697.t1	contig_2	1121927	1123099	+													OG0000038	.	.	.	.
g1698.t1	contig_2	1124905	1125924	-													OG0000003	.	.	.	.
g1699.t1	contig_2	1129583	1135267	-													OG0015418	.	.	.	PF00856;SET domain;IPR001214;SET domain|PS50868;Post-SET domain profile.;IPR003616;Post-SET domain|SSF82199;|G3DSA:3.30.40.10;;IPR013083;Zinc finger, RING/FYVE/PHD-type|PF13832;PHD-zinc-finger like domain|PF05964;F/Y-rich N-terminus;IPR003888;FY-rich, N-terminal|PS50016;Zinc finger PHD-type profile.;IPR019787;Zinc finger, PHD-finger|PS50280;SET domain profile.;IPR001214;SET domain|SM00317;;IPR001…
g1700.t1	contig_2	1138360	1139392	-	Yes		Yes	Yes		Yes	Yes						OG0005484	.	.	.	G3DSA:3.30.40.10;;IPR013083;Zinc finger, RING/FYVE/PHD-type
g1701.t1	contig_2	1140258	1141748	+													OG0001864	.	.	.	PS50280;SET domain profile.;IPR001214;SET domain|G3DSA:2.170.270.10;|SM00317;;IPR001214;SET domain|SSF82199;|PF00856;SET domain;IPR001214;SET domain
g1702.t1	contig_2	1142163	1143287	+													OG0000473	.	.	.	.
g1703.t1	contig_2	1144510	1144734	-			Yes	Yes			Yes			Yes		Yes	OG0031662	.	.	.	.
g1704.t1	contig_2	1145806	1147683	+													OG0019137	.	.	.	PTHR10489;|PTHR10489:SF584;|SSF48403;;IPR020683;Ankyrin repeat-containing domain|G3DSA:1.25.40.20;;IPR020683;Ankyrin repeat-containing domain
g1705.t1	contig_2	1151458	1151922	+													OG0003560	.	.	.	PTHR11732;;IPR001395;Aldo/keto reductase/potassium channel subunit beta|PF00248;Aldo/keto reductase family;IPR023210;NADP-dependent oxidoreductase domain|PR00069;Aldo-keto reductase signature;IPR020471;Aldo/keto reductase|G3DSA:3.20.20.100;;IPR023210;NADP-dependent oxidoreductase domain|SSF51430;;IPR023210;NADP-dependent oxidoreductase domain
g1706.t1	contig_2	1152008	1152202	-													OG0001700	.	.	.	.
g1707.t1	contig_2	1153000	1153347	-													OG0016436	.	.	.	.
g1708.t1	contig_2	1155242	1157962	+	Yes	Yes	Yes	Yes	Yes	Yes							OG0016437	.	.	.	TMhelix;Region of a membrane-bound protein predicted to be embedded in the membrane.|PF02535;ZIP Zinc transporter;IPR003689;Zinc/iron permease|PTHR11040;|PF07731;Multicopper oxidase;IPR011706;Multicopper oxidase, type 2|SSF49503;;IPR008972;Cupredoxin|PTHR11040:SF56;|PF07732;Multicopper oxidase;IPR011707;Multicopper oxidase, type 3|PS00080;Multicopper oxidases signature 2.;IPR002355;Multicopper ox…
g1709.t1	contig_2	1158542	1161268	+	Yes	Yes	Yes	Yes	Yes	Yes							OG0016438	.	.	.	TMhelix;Region of a membrane-bound protein predicted to be embedded in the membrane.|SSF49503;;IPR008972;Cupredoxin|PTHR11040:SF56;|PS00080;Multicopper oxidases signature 2.;IPR002355;Multicopper oxidase, copper-binding site|G3DSA:2.60.40.420;;IPR008972;Cupredoxin|PF07731;Multicopper oxidase;IPR011706;Multicopper oxidase, type 2|PF07732;Multicopper oxidase;IPR011707;Multicopper oxidase, type 3|PT…
g1710.t1	contig_2	1161358	1164117	-	Yes	Yes	Yes	Yes	Yes	Yes							OG0016439	.	.	.	PTHR11040:SF56;|PF07732;Multicopper oxidase;IPR011707;Multicopper oxidase, type 3|G3DSA:2.60.40.420;;IPR008972;Cupredoxin|SSF49503;;IPR008972;Cupredoxin|PTHR11040;|TMhelix;Region of a membrane-bound protein predicted to be embedded in the membrane.|PF02535;ZIP Zinc transporter;IPR003689;Zinc/iron permease|PS00080;Multicopper oxidases signature 2.;IPR002355;Multicopper oxidase, copper-binding site…
g1711.t2	contig_2	1164708	1165063	+													OG0000311	.	.	.	.
g1711.t1	contig_2	1164708	1165091	+													OG0000311	.	.	.	PTHR34615;|PTHR34615:SF1;
g1712.t1	contig_2	1165220	1165378	+	Yes			Yes			Yes			Yes		Yes	OG0001144	.	.	.	.
g1713.t1	contig_2	1165904	1166545	-													OG0000201	.	.	.	Coil;
g1714.t1	contig_2	1168273	1169737	+													OG0011741	.	.	.	PF00125;Core histone H2A/H2B/H3/H4;IPR007125;Histone H2A/H2B/H3|PF01883;Domain of unknown function DUF59;IPR002744;Domain of unknown function DUF59|PS00322;Histone H3 signature 1.;IPR000164;Histone H3/CENP-A|PS00959;Histone H3 signature 2.;IPR000164;Histone H3/CENP-A|SSF117916;|PR00622;Histone H3 signature;IPR000164;Histone H3/CENP-A|SM00428;;IPR000164;Histone H3/CENP-A|SSF47113;;IPR009072;Histon…
g1715.t1	contig_2	1169841	1171370	-													OG0011740	.	.	.	Coil;
g1716.t1	contig_2	1171918	1174241	-													OG0011739	.	.	.	SSF47616;;IPR010987;Glutathione S-transferase, C-terminal-like|PTHR13832;;IPR015655;Protein phosphatase 2C family|PS51746;PPM-type phosphatase domain profile.;IPR001932;PPM-type phosphatase domain|SM00332;;IPR001932;PPM-type phosphatase domain|SSF52833;;IPR012336;Thioredoxin-like fold|PF00481;Protein phosphatase 2C;IPR001932;PPM-type phosphatase domain|SM00331;;IPR001932;PPM-type phosphatase doma…
g1717.t1	contig_2	1174997	1179335	+													OG0011738	.	.	.	Coil;
g1718.t1	contig_2	1179427	1180671	-													OG0011737	.	.	.	.
g1719.t1	contig_2	1180843	1182618	+													OG0005281	Oryza sativa subsp. japonica	Q75HE6	Probable methylenetetrahydrofolate reductase	TIGR00676;fadh2: methylenetetrahydrofolate reductase [NAD(P)H];IPR004620;5,10-methylenetetrahydrofolate reductase|G3DSA:3.20.20.220;;IPR029041;FAD-linked oxidoreductase-like|TIGR00677;fadh2_euk: methylenetetrahydrofolate reductase;IPR004621;Eukaryotic-type methylenetetrahydrofolate reductase|PF02219;Methylenetetrahydrofolate reductase;IPR003171;Methylenetetrahydrofolate reductase|SSF51730;;IPR029…
g1720.t1	contig_2	1182960	1184410	+											Yes		OG0004063	.	.	.	PR00320;G protein beta WD-40 repeat signature;IPR020472;G-protein beta WD-40 repeat|SM00320;;IPR001680;WD40 repeat|PS50082;Trp-Asp (WD) repeats profile.;IPR001680;WD40 repeat|PTHR22842;|SSF50978;;IPR017986;WD40-repeat-containing domain|G3DSA:2.130.10.10;;IPR015943;WD40/YVTN repeat-like-containing domain|PS50294;Trp-Asp (WD) repeats circular profile.;IPR017986;WD40-repeat-containing domain|PF00400…
g1721.t1	contig_2	1184498	1185316	-													OG0011736	.	.	.	PTHR12775;;IPR006735;Replication termination factor 2|G3DSA:3.30.40.10;;IPR013083;Zinc finger, RING/FYVE/PHD-type|PF04641;Rtf2 RING-finger;IPR027799;Replication termination factor 2, RING-finger|Coil;
g1722.t1	contig_2	1185564	1186724	+													OG0021945	.	.	.	Coil;
g1723.t1	contig_2	1188561	1189826	-													OG0011735	Thermotoga neapolitana (strain ATCC 49049 / DSM 4359 / NS-E)	B9K8S7	Argininosuccinate synthase	PS00564;Argininosuccinate synthase signature 1.;IPR018223;Argininosuccinate synthase, conserved site|MF_00005;Argininosuccinate synthase [argG].;IPR023434;Argininosuccinate synthase, type 1 subfamily|SSF52402;|TIGR00032;argG: argininosuccinate synthase;IPR001518;Argininosuccinate synthase|PTHR11587:SF2;|G3DSA:3.40.50.620;;IPR014729;Rossmann-like alpha/beta/alpha sandwich fold|PS00565;Argininosucc…
g1724.t1	contig_2	1191155	1192425	-													OG0011734	Gadus morhua	P81600	Alcohol dehydrogenase class-3 chain H	PF00107;Zinc-binding dehydrogenase;IPR013149;Alcohol dehydrogenase, C-terminal|PTHR11695:SF401;|SSF51735;;IPR016040;NAD(P)-binding domain|TIGR02818;adh_III_F_hyde: S-(hydroxymethyl)glutathione dehydrogenase/class III alcohol dehydrogenase;IPR014183;Alcohol dehydrogenase class III/S-(hydroxymethyl)glutathione dehydrogenase|PS00059;Zinc-containing alcohol dehydrogenases signature.;IPR002328;Alcohol…
g1725.t1	contig_2	1192456	1192617	-			Yes	Yes			Yes			Yes		Yes	OG0011733	.	.	.	.
g1726.t1	contig_2	1193291	1194355	-													OG0002583	.	.	.	PS50865;Zinc finger MYND-type profile.;IPR002893;Zinc finger, MYND-type|PF01753;MYND finger;IPR002893;Zinc finger, MYND-type|Coil;|SSF144232;
g1727.t1	contig_2	1197449	1197955	+													OG0029493	.	.	.	.
g1728.t1	contig_2	1202784	1202999	+				Yes			Yes						OG0020052	.	.	.	.
g1729.t1	contig_2	1203982	1204437	+													OG0020051	.	.	.	Coil;
g1730.t1	contig_2	1209955	1210308	+													OG0020050	.	.	.	.
g1731.t1	contig_2	1212542	1212721	-		Yes					Yes			Yes		Yes	OG0009939	.	.	.	Coil;
g1732.t1	contig_2	1223515	1223739	-													OG0009938	.	.	.	Coil;
g1733.t1	contig_2	1225252	1226117	-													OG0009937	.	.	.	SSF53738;;IPR016055;Alpha-D-phosphohexomutase, alpha/beta/alpha I/II/III|G3DSA:3.40.120.10;;IPR016055;Alpha-D-phosphohexomutase, alpha/beta/alpha I/II/III|PTHR22573;|PTHR22573:SF39;|PF02878;Phosphoglucomutase/phosphomannomutase, alpha/beta/alpha domain I;IPR005844;Alpha-D-phosphohexomutase, alpha/beta/alpha domain I
g1734.t1	contig_2	1226808	1227071	-													OG0000289	.	.	.	.
g1735.t1	contig_2	1227986	1228156	-													OG0031910	.	.	.	.
g1736.t1	contig_2	1233130	1233426	-													OG0009936	.	.	.	.
g1737.t1	contig_2	1233606	1233761	-													OG0033064	.	.	.	.
g1738.t1	contig_2	1233837	1234745	-													OG0009935	.	.	.	PTHR40866;|SSF53098;;IPR012337;Ribonuclease H-like domain
g1739.t1	contig_2	1239064	1239225	+	Yes	Yes					Yes			Yes		Yes	OG0028848	.	.	.	.
g1740.t1	contig_2	1239869	1240042	+													OG0009934	.	.	.	.
g1741.t1	contig_2	1242027	1242158	+													OG0028511	.	.	.	.
g1742.t1	contig_2	1242225	1243076	+													OG0000029	.	.	.	PF03732;Retrotransposon gag protein;IPR005162;Retrotransposon gag domain
g1743.t1	contig_2	1243454	1246072	+													OG0000113	.	.	.	G3DSA:3.10.10.10;|PS50878;Reverse transcriptase (RT) catalytic domain profile.;IPR000477;Reverse transcriptase domain|PTHR24559:SF201;|PTHR24559;|G3DSA:3.30.70.270;|PF00078;Reverse transcriptase (RNA-dependent DNA polymerase);IPR000477;Reverse transcriptase domain|SSF56672;
g1744.t1	contig_2	1246202	1247227	+													OG0000494	.	.	.	G3DSA:3.30.420.10;;IPR012337;Ribonuclease H-like domain|PTHR24559:SF201;|PS50994;Integrase catalytic domain profile.;IPR001584;Integrase, catalytic core|PF00665;Integrase core domain;IPR001584;Integrase, catalytic core|PTHR24559;|SSF53098;;IPR012337;Ribonuclease H-like domain
g1745.t1	contig_2	1247434	1248033	-													OG0039235	.	.	.	Coil;
g1746.t1	contig_2	1248263	1248517	-													OG0039236	.	.	.	.
g1747.t1	contig_2	1249821	1249931	-					Yes								OG0039237	.	.	.	TMhelix;Region of a membrane-bound protein predicted to be embedded in the membrane.
g1748.t1	contig_2	1249994	1250191	+													OG0001688	.	.	.	.
g1749.t1	contig_2	1254101	1254520	-													OG0022459	.	.	.	PTHR11439;
g1750.t1	contig_2	1254536	1255171	-													OG0000530	.	.	.	PTHR11439;|PF07727;Reverse transcriptase (RNA-dependent DNA polymerase);IPR013103;Reverse transcriptase, RNA-dependent DNA polymerase
g1751.t1	contig_2	1255202	1255414	-													OG0021083	.	.	.	PF07727;Reverse transcriptase (RNA-dependent DNA polymerase);IPR013103;Reverse transcriptase, RNA-dependent DNA polymerase
g1752.t1	contig_2	1255424	1256893	-													OG0000037	.	.	.	SSF53098;;IPR012337;Ribonuclease H-like domain|PF07727;Reverse transcriptase (RNA-dependent DNA polymerase);IPR013103;Reverse transcriptase, RNA-dependent DNA polymerase|G3DSA:3.30.420.10;;IPR012337;Ribonuclease H-like domain|PS50994;Integrase catalytic domain profile.;IPR001584;Integrase, catalytic core|PTHR11439:SF192;|PF00665;Integrase core domain;IPR001584;Integrase, catalytic core|PTHR11439;
g1753.t1	contig_2	1257041	1257604	-		Yes		Yes			Yes						OG0000842	.	.	.	PTHR11439:SF192;|G3DSA:4.10.60.10;;IPR001878;Zinc finger, CCHC-type|PS50158;Zinc finger CCHC-type profile.;IPR001878;Zinc finger, CCHC-type|SSF57756;;IPR001878;Zinc finger, CCHC-type|PTHR11439;
g1754.t1	contig_2	1257737	1257850	-													OG0026570	.	.	.	.
g1755.t1	contig_2	1257972	1258112	-													OG0026571	.	.	.	.
g1756.t1	contig_2	1260579	1260824	-													OG0024948	.	.	.	.
g1757.t1	contig_2	1261953	1262093	+													OG0026571	.	.	.	.
g1758.t1	contig_2	1262215	1262328	+													OG0026570	.	.	.	.
g1759.t1	contig_2	1262461	1263024	+		Yes		Yes			Yes						OG0000842	.	.	.	PTHR11439:SF192;|G3DSA:4.10.60.10;;IPR001878;Zinc finger, CCHC-type|PS50158;Zinc finger CCHC-type profile.;IPR001878;Zinc finger, CCHC-type|SSF57756;;IPR001878;Zinc finger, CCHC-type|PTHR11439;
g1760.t1	contig_2	1263237	1263425	+													OG0025962	.	.	.	G3DSA:3.30.420.10;;IPR012337;Ribonuclease H-like domain|SSF53098;;IPR012337;Ribonuclease H-like domain
g1761.t1	contig_2	1264904	1265062	-													OG0029494	.	.	.	.
g1762.t1	contig_2	1265329	1266237	-													OG0017438	.	.	.	PTHR23002;|PTHR23002:SF76;
g1763.t1	contig_2	1266360	1267007	-													OG0017439	.	.	.	.
g1764.t1	contig_2	1270463	1270651	-			Yes				Yes			Yes		Yes	OG0022414	.	.	.	.
g1765.t1	contig_2	1270656	1273475	-													OG0000796	.	.	.	.
g1765.t2	contig_2	1270979	1273475	-													OG0000796	.	.	.	.
g1766.t1	contig_2	1273796	1274293	-													OG0000372	.	.	.	Coil;|SSF53098;;IPR012337;Ribonuclease H-like domain
g1767.t1	contig_2	1274483	1274779	-													OG0002546	.	.	.	.
g1768.t1	contig_2	1275149	1276828	+					Yes								OG0020513	.	.	.	SSF90123;;IPR011527;ABC transporter type 1, transmembrane domain|PS50893;ATP-binding cassette, ABC transporter-type domain profile.;IPR003439;ABC transporter-like|PF00005;ABC transporter;IPR003439;ABC transporter-like|PTHR24223;|TMhelix;Region of a membrane-bound protein predicted to be embedded in the membrane.|SM00382;;IPR003593;AAA+ ATPase domain|PS50929;ABC transporter integral membrane type-…
g1769.t1	contig_2	1276855	1277995	+					Yes								OG0005377	.	.	.	PS50929;ABC transporter integral membrane type-1 fused domain profile.;IPR011527;ABC transporter type 1, transmembrane domain|PTHR24223;|PF00664;ABC transporter transmembrane region;IPR011527;ABC transporter type 1, transmembrane domain|G3DSA:1.20.1560.10;|TMhelix;Region of a membrane-bound protein predicted to be embedded in the membrane.|SSF90123;;IPR011527;ABC transporter type 1, transmembrane…
g1769.t2	contig_2	1276855	1278060	+					Yes								OG0005377	.	.	.	G3DSA:1.20.1560.10;|PTHR24223:SF214;|TMhelix;Region of a membrane-bound protein predicted to be embedded in the membrane.|PTHR24223;|PF00664;ABC transporter transmembrane region;IPR011527;ABC transporter type 1, transmembrane domain|PS50929;ABC transporter integral membrane type-1 fused domain profile.;IPR011527;ABC transporter type 1, transmembrane domain|SSF90123;;IPR011527;ABC transporter type…
g1770.t1	contig_2	1278172	1278771	+													OG0003044	.	.	.	PTHR24223:SF214;|PF00005;ABC transporter;IPR003439;ABC transporter-like|G3DSA:3.40.50.300;;IPR027417;P-loop containing nucleoside triphosphate hydrolase|PTHR24223;|SSF52540;;IPR027417;P-loop containing nucleoside triphosphate hydrolase
g1771.t1	contig_2	1279073	1279255	+													OG0023852	.	.	.	.
g1772.t1	contig_2	1281396	1284557	+													OG0013658	.	.	.	PTHR12100;;IPR009976;Exocyst complex component Sec10-like|Coil;|PF07393;Exocyst complex component Sec10;IPR009976;Exocyst complex component Sec10-like
g1773.t1	contig_2	1285196	1285675	+	Yes	Yes	Yes	Yes			Yes	Yes					OG0013659	.	.	.	.
g1774.t1	contig_2	1286602	1286715	+													OG0031003	.	.	.	.
g1775.t1	contig_2	1288410	1290173	+													OG0000304	.	.	.	SSF57756;;IPR001878;Zinc finger, CCHC-type|SM00343;;IPR001878;Zinc finger, CCHC-type|G3DSA:4.10.60.10;;IPR001878;Zinc finger, CCHC-type|PF03732;Retrotransposon gag protein;IPR005162;Retrotransposon gag domain|PF00098;Zinc knuckle;IPR001878;Zinc finger, CCHC-type|PS50158;Zinc finger CCHC-type profile.;IPR001878;Zinc finger, CCHC-type
g1776.t1	contig_2	1290611	1291628	+													OG0000098	.	.	.	.
g1777.t1	contig_2	1292047	1292610	-			Yes			Yes	Yes			Yes		Yes	OG0002943	.	.	.	.
g1778.t1	contig_2	1295583	1295912	+													OG0022846	.	.	.	.
g1779.t1	contig_2	1299059	1300240	+													OG0013660	.	.	.	PF08613;Cyclin;IPR013922;Cyclin PHO80-like|PTHR14248;|PTHR14248:SF26;|G3DSA:1.10.472.10;;IPR013763;Cyclin-like|SSF47954;;IPR013763;Cyclin-like
g1780.t1	contig_2	1300877	1303683	-													OG0013661	.	.	.	SM00129;;IPR001752;Kinesin motor domain|PF00225;Kinesin motor domain;IPR001752;Kinesin motor domain|PTHR24115;;IPR027640;Kinesin-like protein|G3DSA:3.40.850.10;;IPR001752;Kinesin motor domain|SSF52540;;IPR027417;P-loop containing nucleoside triphosphate hydrolase|Coil;|PS50067;Kinesin motor domain profile.;IPR001752;Kinesin motor domain
g1781.t1	contig_2	1305404	1306756	-	Yes	Yes	Yes	Yes			Yes			Yes			OG0000637	.	.	.	G3DSA:3.20.20.80;;IPR013781;Glycoside hydrolase, catalytic domain|SSF51445;;IPR017853;Glycoside hydrolase superfamily
g1782.t1	contig_2	1308661	1309216	+													OG0002503	.	.	.	.
g1783.t1	contig_2	1309307	1309642	+	Yes	Yes	Yes	Yes			Yes			Yes			OG0033065	.	.	.	PF13359;DDE superfamily endonuclease;IPR027806;Harbinger transposase-derived nuclease domain
g1784.t1	contig_2	1309655	1309828	+													OG0003914	.	.	.	.
g1785.t1	contig_2	1310197	1311225	-													OG0003493	.	.	.	Coil;
g1786.t1	contig_2	1311964	1312683	-													OG0001512	.	.	.	PF00856;SET domain;IPR001214;SET domain|PTHR22884:SF386;|SSF82199;|SM00317;;IPR001214;SET domain|G3DSA:2.170.270.10;|PS50280;SET domain profile.;IPR001214;SET domain|PTHR22884;
g1787.t1	contig_2	1312760	1312987	-													OG0030219	.	.	.	.
g1788.t1	contig_2	1314074	1314238	-													OG0004874	.	.	.	.
g1789.t1	contig_2	1319697	1321040	+	Yes	Yes	Yes	Yes			Yes			Yes			OG0000637	.	.	.	G3DSA:3.20.20.80;;IPR013781;Glycoside hydrolase, catalytic domain|SSF51445;;IPR017853;Glycoside hydrolase superfamily
g1790.t1	contig_2	1322130	1327639	+													OG0015835	.	.	.	Coil;|SM00129;;IPR001752;Kinesin motor domain|SSF52540;;IPR027417;P-loop containing nucleoside triphosphate hydrolase|PS50067;Kinesin motor domain profile.;IPR001752;Kinesin motor domain|PS00411;Kinesin motor domain signature.;IPR019821;Kinesin motor domain, conserved site|PF00225;Kinesin motor domain;IPR001752;Kinesin motor domain|PTHR24115;;IPR027640;Kinesin-like protein|G3DSA:3.40.850.10;;IPR0…
g1791.t1	contig_2	1327956	1328441	-													OG0015836	.	.	.	SSF50685;;IPR009009;RlpA-like protein, double-psi beta-barrel domain|PS51174;Barwin domain profile.;IPR001153;Barwin domain|G3DSA:2.40.40.10;;IPR009009;RlpA-like protein, double-psi beta-barrel domain
g1792.t1	contig_2	1329197	1329533	+													OG0039238	.	.	.	.
g1793.t1	contig_2	1329580	1330020	+													OG0024178	.	.	.	.
g1794.t1	contig_2	1330731	1331390	-				Yes		Yes	Yes						OG0024179	.	.	.	PF05699;hAT family C-terminal dimerisation region;IPR008906;HAT, C-terminal dimerisation domain|SSF53098;;IPR012337;Ribonuclease H-like domain
g1795.t1	contig_2	1335418	1336236	+													OG0002994	.	.	.	SSF51445;;IPR017853;Glycoside hydrolase superfamily|G3DSA:3.20.20.80;;IPR013781;Glycoside hydrolase, catalytic domain
g1796.t1	contig_2	1336369	1336877	-													OG0018520	.	.	.	.
g1797.t1	contig_2	1336954	1337433	+													OG0018519	.	.	.	G3DSA:3.40.630.30;;IPR016181;Acyl-CoA N-acyltransferase|SSF55729;;IPR016181;Acyl-CoA N-acyltransferase|PF00583;Acetyltransferase (GNAT) family;IPR000182;GNAT domain|PS51186;Gcn5-related N-acetyltransferase (GNAT) domain profile.;IPR000182;GNAT domain|PTHR23091;|PTHR23091:SF229;
g1798.t1	contig_2	1337555	1338614	-					Yes								OG0018518	.	.	.	TMhelix;Region of a membrane-bound protein predicted to be embedded in the membrane.|SSF103481;|PTHR10778:SF18;|PTHR10778;|PF08449;UAA transporter family;IPR013657;UAA transporter
g1799.t1	contig_2	1339257	1340900	+	Yes	Yes	Yes	Yes			Yes			Yes			OG0018517	.	.	.	.
g1800.t1	contig_2	1341067	1341270	+	Yes	Yes	Yes	Yes	Yes					Yes		Yes	OG0002702	.	.	.	TMhelix;Region of a membrane-bound protein predicted to be embedded in the membrane.
g1801.t1	contig_2	1341300	1341596	-													OG0000045	.	.	.	.
g1802.t1	contig_2	1341619	1344588	-													OG0000265	Nicotiana tabacum	P10978	Retrovirus-related Pol polyprotein from transposon TNT 1-94	G3DSA:3.30.420.10;;IPR012337;Ribonuclease H-like domain|PTHR11439;|PS50994;Integrase catalytic domain profile.;IPR001584;Integrase, catalytic core|PF14223;gag-polypeptide of LTR copia-type|SSF53098;;IPR012337;Ribonuclease H-like domain|PS50158;Zinc finger CCHC-type profile.;IPR001878;Zinc finger, CCHC-type|PF07727;Reverse transcriptase (RNA-dependent DNA polymerase);IPR013103;Reverse transcriptas…
g1803.t1	contig_2	1345111	1346250	+													OG0019342	.	.	.	.
g1804.t1	contig_2	1350149	1350835	-													OG0001326	.	.	.	.
g1805.t1	contig_2	1351846	1352880	-													OG0005017	.	.	.	.
g1806.t1	contig_2	1353347	1354319	+													OG0018690	.	.	.	PTHR24035;|PTHR24035:SF105;
g1807.t1	contig_2	1354592	1356541	+													OG0004301	.	.	.	.
g1808.t1	contig_2	1357990	1360170	+													OG0001186	.	.	.	.
g1809.t1	contig_2	1360651	1360803	-													OG0032807	.	.	.	.
g1810.t1	contig_2	1361269	1362321	+													OG0003259	.	.	.	.
g1811.t1	contig_2	1362531	1363253	+					Yes								OG0001011	.	.	.	G3DSA:1.10.443.10;;IPR013762;Integrase-like, catalytic domain|PF00589;Phage integrase family;IPR002104;Integrase, catalytic domain|TMhelix;Region of a membrane-bound protein predicted to be embedded in the membrane.|SSF56349;;IPR011010;DNA breaking-rejoining enzyme, catalytic core
g1812.t1	contig_2	1365980	1366504	-	Yes	Yes	Yes	Yes		Yes	Yes			Yes			OG0018719	.	.	.	.
g1813.t1	contig_2	1374716	1376032	-													OG0000508	.	.	.	.
g1814.t1	contig_2	1376430	1378341	+													OG0021165	.	.	.	PTHR23257:SF519;|G3DSA:1.10.510.10;|PS50011;Protein kinase domain profile.;IPR000719;Protein kinase domain|G3DSA:3.30.200.20;|G3DSA:1.25.10.10;;IPR011989;Armadillo-like helical|PTHR23257;|PF07714;Protein tyrosine kinase;IPR001245;Serine-threonine/tyrosine-protein kinase catalytic domain|SSF56112;;IPR011009;Protein kinase-like domain
g1815.t1	contig_2	1381139	1381333	-	Yes	Yes		Yes			Yes			Yes		Yes	OG0022513	.	.	.	.
g1816.t1	contig_2	1381981	1383108	+													OG0000178	.	.	.	Coil;
g1817.t1	contig_2	1383191	1383358	+													OG0003552	.	.	.	.
g1818.t1	contig_2	1383465	1384430	+													OG0000246	.	.	.	PTHR31569:SF1;|PS50966;Zinc finger SWIM-type profile.;IPR007527;Zinc finger, SWIM-type|PF04434;SWIM zinc finger;IPR007527;Zinc finger, SWIM-type|PTHR31569;
g1819.t1	contig_2	1384774	1385463	+	Yes	Yes	Yes	Yes			Yes						OG0002097	.	.	.	.
g1820.t1	contig_2	1385534	1386184	+													OG0002048	.	.	.	PF02902;Ulp1 protease family, C-terminal catalytic domain;IPR003653;Ulp1 protease family, C-terminal catalytic domain|SSF54001;|PTHR12606;|G3DSA:3.30.310.130;|PS50600;Ubiquitin-like protease family profile.;IPR003653;Ulp1 protease family, C-terminal catalytic domain
g1821.t1	contig_2	1387465	1389147	+													OG0011226	.	.	.	G3DSA:1.25.10.10;;IPR011989;Armadillo-like helical|PS50176;Armadillo/plakoglobin ARM repeat profile.;IPR000225;Armadillo|PF00514;Armadillo/beta-catenin-like repeat;IPR000225;Armadillo|SSF48371;;IPR016024;Armadillo-type fold|PTHR23315;|SM00185;;IPR000225;Armadillo
g1822.t1	contig_2	1389479	1389889	-	Yes	Yes					Yes			Yes		Yes	OG0030231	.	.	.	.
g1823.t1	contig_2	1390355	1391617	+													OG0019169	.	.	.	PS50103;Zinc finger C3H1-type profile.;IPR000571;Zinc finger, CCCH-type|SM00356;;IPR000571;Zinc finger, CCCH-type|SSF90229;;IPR000571;Zinc finger, CCCH-type|PTHR24012:SF308;|Coil;|PTHR24012;|G3DSA:3.30.70.330;;IPR012677;Nucleotide-binding alpha-beta plait domain|PF00642;Zinc finger C-x8-C-x5-C-x3-H type (and similar);IPR000571;Zinc finger, CCCH-type|G3DSA:4.10.1000.10;;IPR000571;Zinc finger, CCCH…
g1824.t1	contig_2	1395272	1395376	+													OG0030171	.	.	.	.
g1825.t1	contig_2	1396579	1397832	+	Yes	Yes		Yes			Yes			Yes			OG0003209	.	.	.	PTHR10161;|PF00149;Calcineurin-like phosphoesterase;IPR004843;Calcineurin-like phosphoesterase domain, apaH type|PTHR10161:SF13;|G3DSA:3.60.21.10;;IPR029052;Metallo-dependent phosphatase-like|SSF56300;;IPR029052;Metallo-dependent phosphatase-like
g1826.t1	contig_2	1398025	1399258	-													OG0003209	.	.	.	PTHR10161;|SSF56300;;IPR029052;Metallo-dependent phosphatase-like|PTHR10161:SF13;|G3DSA:3.60.21.10;;IPR029052;Metallo-dependent phosphatase-like|PF00149;Calcineurin-like phosphoesterase;IPR004843;Calcineurin-like phosphoesterase domain, apaH type
g1827.t1	contig_2	1400573	1400842	+													OG0001694	.	.	.	G3DSA:3.30.710.10;|PS50097;BTB domain profile.;IPR000210;BTB/POZ domain|PF00651;BTB/POZ domain;IPR000210;BTB/POZ domain|SSF54695;;IPR011333;SKP1/BTB/POZ domain
g1828.t1	contig_2	1401053	1401196	+													OG0025185	.	.	.	.
g1829.t1	contig_2	1402643	1403875	-													OG0000578	.	.	.	PTHR24559:SF179;|PS50994;Integrase catalytic domain profile.;IPR001584;Integrase, catalytic core|G3DSA:3.30.420.10;;IPR012337;Ribonuclease H-like domain|SSF53098;;IPR012337;Ribonuclease H-like domain|PTHR24559;
g1830.t1	contig_2	1404313	1405320	-													OG0002292	.	.	.	.
g1831.t1	contig_2	1405744	1406568	-													OG0022474	.	.	.	PF00078;Reverse transcriptase (RNA-dependent DNA polymerase);IPR000477;Reverse transcriptase domain|PS50878;Reverse transcriptase (RT) catalytic domain profile.;IPR000477;Reverse transcriptase domain|SSF56672;|PTHR24559;|G3DSA:3.30.70.270;
g1832.t1	contig_2	1407046	1408677	-													OG0000846	.	.	.	SSF50630;;IPR021109;Aspartic peptidase domain
g1833.t1	contig_2	1408959	1410089	-													OG0000339	.	.	.	SM00343;;IPR001878;Zinc finger, CCHC-type|SSF57756;;IPR001878;Zinc finger, CCHC-type|PS50158;Zinc finger CCHC-type profile.;IPR001878;Zinc finger, CCHC-type|PF00098;Zinc knuckle;IPR001878;Zinc finger, CCHC-type|G3DSA:4.10.60.10;;IPR001878;Zinc finger, CCHC-type
g1834.t1	contig_2	1410139	1411191	-													OG0000146	.	.	.	.
g1835.t1	contig_2	1411588	1411908	-													OG0019569	.	.	.	.
g1836.t1	contig_2	1412846	1414111	-	Yes	Yes	Yes	Yes			Yes			Yes			OG0022773	.	.	.	PF00149;Calcineurin-like phosphoesterase;IPR004843;Calcineurin-like phosphoesterase domain, apaH type|PTHR10161:SF13;|SSF56300;;IPR029052;Metallo-dependent phosphatase-like|G3DSA:3.60.21.10;;IPR029052;Metallo-dependent phosphatase-like|PTHR10161;
g1837.t1	contig_2	1418355	1419620	+	Yes	Yes	Yes	Yes			Yes			Yes			OG0022773	.	.	.	PTHR10161:SF13;|PF00149;Calcineurin-like phosphoesterase;IPR004843;Calcineurin-like phosphoesterase domain, apaH type|SSF56300;;IPR029052;Metallo-dependent phosphatase-like|PTHR10161;|G3DSA:3.60.21.10;;IPR029052;Metallo-dependent phosphatase-like
g1838.t1	contig_2	1419815	1421305	-													OG0005614	.	.	.	.
g1839.t1	contig_2	1422707	1423724	-													OG0017079	.	.	.	.
g1840.t1	contig_2	1423899	1424318	+													OG0017078	.	.	.	.
g1841.t1	contig_2	1424394	1426001	-													OG0017077	.	.	.	PTHR23315;|PS50176;Armadillo/plakoglobin ARM repeat profile.;IPR000225;Armadillo|SSF48371;;IPR016024;Armadillo-type fold|SM00185;;IPR000225;Armadillo|G3DSA:1.25.10.10;;IPR011989;Armadillo-like helical
g1842.t1	contig_2	1426649	1426828	+	Yes	Yes		Yes			Yes			Yes		Yes	OG0017076	.	.	.	.
g1843.t1	contig_2	1428882	1429355	-	Yes	Yes	Yes	Yes			Yes	Yes					OG0017075	.	.	.	PF16810;RXLR phytopathogen effector protein, Avirulence activity;IPR031825;RXLR phytopathogen effector protein
g1844.t1	contig_2	1430558	1430791	+	Yes	Yes		Yes			Yes			Yes		Yes	OG0031911	.	.	.	.
g1845.t1	contig_2	1431517	1431900	-													OG0003279	.	.	.	PTHR11439;|PF07727;Reverse transcriptase (RNA-dependent DNA polymerase);IPR013103;Reverse transcriptase, RNA-dependent DNA polymerase|PTHR11439:SF185;
g1846.t1	contig_2	1432203	1434977	-													OG0005915	.	.	.	G3DSA:3.30.420.10;;IPR012337;Ribonuclease H-like domain|PF13976;GAG-pre-integrase domain;IPR025724;GAG-pre-integrase domain|SSF57756;;IPR001878;Zinc finger, CCHC-type|Coil;|PS50158;Zinc finger CCHC-type profile.;IPR001878;Zinc finger, CCHC-type|PTHR11439:SF185;|PS50994;Integrase catalytic domain profile.;IPR001584;Integrase, catalytic core|SSF53098;;IPR012337;Ribonuclease H-like domain|PTHR11439;…
g1847.t1	contig_2	1439640	1439786	-													OG0033066	.	.	.	.
g1848.t1	contig_2	1440475	1440735	+													OG0027377	.	.	.	.
g1849.t1	contig_2	1441240	1441404	+													OG0002266	.	.	.	.
g1850.t1	contig_2	1443423	1443605	+													OG0024619	.	.	.	.
g1851.t1	contig_2	1443856	1445475	-													OG0039239	.	.	.	PTHR24559;|PS50994;Integrase catalytic domain profile.;IPR001584;Integrase, catalytic core|G3DSA:3.30.420.10;;IPR012337;Ribonuclease H-like domain|SSF53098;;IPR012337;Ribonuclease H-like domain|PTHR24559:SF174;
g1852.t1	contig_2	1445669	1447168	-													OG0000004	.	.	.	G3DSA:3.30.70.270;|PS50878;Reverse transcriptase (RT) catalytic domain profile.;IPR000477;Reverse transcriptase domain|G3DSA:3.10.10.10;|PTHR24559:SF208;|PF00078;Reverse transcriptase (RNA-dependent DNA polymerase);IPR000477;Reverse transcriptase domain|SSF56672;|PTHR24559;
g1853.t1	contig_2	1448062	1448466	-													OG0002663	.	.	.	.
g1854.t1	contig_2	1448871	1449947	-													OG0000026	.	.	.	PF03732;Retrotransposon gag protein;IPR005162;Retrotransposon gag domain|G3DSA:4.10.60.10;;IPR001878;Zinc finger, CCHC-type|SSF57756;;IPR001878;Zinc finger, CCHC-type|PS50158;Zinc finger CCHC-type profile.;IPR001878;Zinc finger, CCHC-type|SM00343;;IPR001878;Zinc finger, CCHC-type
g1855.t1	contig_2	1453238	1453492	-	Yes	Yes		Yes			Yes			Yes		Yes	OG0018210	.	.	.	.
g1856.t1	contig_2	1454651	1455214	-													OG0036425	.	.	.	.
g1857.t1	contig_2	1455532	1456678	+					Yes								OG0000551	.	.	.	TMhelix;Region of a membrane-bound protein predicted to be embedded in the membrane.|PTHR23028:SF74;|PTHR23028;
g1858.t1	contig_2	1465648	1465785	-													OG0020438	.	.	.	.
g1859.t1	contig_2	1466115	1466525	-	Yes	Yes	Yes	Yes	Yes			Yes				Yes	OG0023746	.	.	.	TMhelix;Region of a membrane-bound protein predicted to be embedded in the membrane.|PF16810;RXLR phytopathogen effector protein, Avirulence activity;IPR031825;RXLR phytopathogen effector protein
g1860.t1	contig_2	1469673	1470755	+													OG0013005	.	.	.	Coil;|PF15261;Domain of unknown function (DUF4591);IPR027968;Protein of unknown function DUF4591
g1861.t1	contig_2	1470797	1471417	-													OG0013004	.	.	.	PF04110;Ubiquitin-like autophagy protein Apg12;IPR007242;Ubiquitin-like protein Atg12|G3DSA:3.10.20.90;|SSF54236;;IPR029071;Ubiquitin-related domain|PTHR13385;;IPR007242;Ubiquitin-like protein Atg12
g1862.t1	contig_2	1471670	1473269	+					Yes								OG0013003	.	.	.	PTHR12385:SF4;|TMhelix;Region of a membrane-bound protein predicted to be embedded in the membrane.|PF04515;Plasma-membrane choline transporter;IPR007603;Choline transporter-like|PTHR12385;;IPR007603;Choline transporter-like
g1863.t1	contig_2	1473635	1475527	-													OG0013002	.	.	.	PF07707;BTB And C-terminal Kelch;IPR011705;BTB/Kelch-associated|SM00225;;IPR000210;BTB/POZ domain|PF00651;BTB/POZ domain;IPR000210;BTB/POZ domain|SSF54695;;IPR011333;SKP1/BTB/POZ domain|G3DSA:2.120.10.80;;IPR015915;Kelch-type beta propeller|G3DSA:3.30.710.10;|PTHR24412:SF121;|PIRSF037037;;IPR017096;BTB-kelch protein|SSF117281;|PF01344;Kelch motif;IPR006652;Kelch repeat type 1|SM00612;;IPR006652;K…
g1864.t1	contig_2	1476553	1477875	+		Yes		Yes			Yes	Yes					OG0020437	.	.	.	PTHR23257:SF523;|PF07714;Protein tyrosine kinase;IPR001245;Serine-threonine/tyrosine-protein kinase catalytic domain|Coil;|SSF56112;;IPR011009;Protein kinase-like domain|PTHR23257;|G3DSA:3.30.200.20;|PS50011;Protein kinase domain profile.;IPR000719;Protein kinase domain|G3DSA:1.10.510.10;
g1865.t1	contig_2	1478307	1478525	-			Yes				Yes			Yes		Yes	OG0039240	.	.	.	.
g1866.t1	contig_2	1479138	1479407	-		Yes		Yes		Yes	Yes			Yes		Yes	OG0039241	.	.	.	.
g1867.t1	contig_2	1481935	1483656	+					Yes								OG0013001	.	.	.	SSF53448;;IPR029044;Nucleotide-diphospho-sugar transferases|G3DSA:3.90.550.10;;IPR029044;Nucleotide-diphospho-sugar transferases|TMhelix;Region of a membrane-bound protein predicted to be embedded in the membrane.|PTHR31646:SF3;|PTHR31646;|PF11051;Mannosyltransferase putative;IPR022751;Alpha-mannosyltransferase
g1868.t1	contig_2	1483846	1484175	-													OG0031004	.	.	.	.
g1869.t1	contig_2	1484279	1484863	-													OG0023745	.	.	.	.
g1870.t1	contig_2	1487894	1490143	-													OG0019508	.	.	.	SSF48371;;IPR016024;Armadillo-type fold|PTHR23315:SF99;|PS50176;Armadillo/plakoglobin ARM repeat profile.;IPR000225;Armadillo|PTHR23315;|PF00514;Armadillo/beta-catenin-like repeat;IPR000225;Armadillo|SM00185;;IPR000225;Armadillo|G3DSA:1.25.10.10;;IPR011989;Armadillo-like helical
g1871.t1	contig_2	1493172	1497367	+													OG0015391	Xenopus tropicalis	A8WGF4	Intraflagellar transport protein 122 homolog	PTHR12764:SF4;|G3DSA:2.130.10.10;;IPR015943;WD40/YVTN repeat-like-containing domain|SSF50978;;IPR017986;WD40-repeat-containing domain|SSF48452;;IPR011990;Tetratricopeptide-like helical domain|SM00320;;IPR001680;WD40 repeat|PS50082;Trp-Asp (WD) repeats profile.;IPR001680;WD40 repeat|PF00400;WD domain, G-beta repeat;IPR001680;WD40 repeat|PTHR12764;|G3DSA:1.25.40.10;;IPR011990;Tetratricopeptide-like…
g1872.t1	contig_2	1497488	1499122	-					Yes								OG0015390	.	.	.	TMhelix;Region of a membrane-bound protein predicted to be embedded in the membrane.|PTHR11206;|PTHR11206:SF121;|PF01554;MatE;IPR002528;Multi antimicrobial extrusion protein|TIGR00797;matE: MATE efflux family protein;IPR002528;Multi antimicrobial extrusion protein
g1873.t1	contig_2	1499835	1501460	-					Yes								OG0015389	.	.	.	TMhelix;Region of a membrane-bound protein predicted to be embedded in the membrane.|TIGR00797;matE: MATE efflux family protein;IPR002528;Multi antimicrobial extrusion protein|PTHR11206:SF121;|PF01554;MatE;IPR002528;Multi antimicrobial extrusion protein|PTHR11206;
g1874.t1	contig_2	1501698	1502513	+													OG0015388	.	.	.	PTHR35506;|PTHR35506:SF1;
g1875.t1	contig_2	1503460	1505221	+													OG0004156	.	.	.	Coil;
g1876.t1	contig_2	1509408	1509977	+													OG0025123	.	.	.	.
g1877.t1	contig_2	1510615	1510743	+					Yes								OG0025079	.	.	.	TMhelix;Region of a membrane-bound protein predicted to be embedded in the membrane.
g1878.t1	contig_2	1511260	1511430	+			Yes			Yes	Yes			Yes		Yes	OG0025078	.	.	.	.
g1879.t1	contig_2	1512021	1512317	-													OG0000045	.	.	.	.
g1880.t1	contig_2	1512340	1512720	-													OG0003566	.	.	.	PTHR11439;
g1881.t1	contig_2	1512763	1513002	-													OG0005655	.	.	.	PTHR11439;|PF07727;Reverse transcriptase (RNA-dependent DNA polymerase);IPR013103;Reverse transcriptase, RNA-dependent DNA polymerase|PTHR11439:SF192;
g1882.t1	contig_2	1513023	1515017	-													OG0000037	.	.	.	PTHR11439:SF192;|PTHR11439;|PS50994;Integrase catalytic domain profile.;IPR001584;Integrase, catalytic core|PF00665;Integrase core domain;IPR001584;Integrase, catalytic core|SSF53098;;IPR012337;Ribonuclease H-like domain|PF07727;Reverse transcriptase (RNA-dependent DNA polymerase);IPR013103;Reverse transcriptase, RNA-dependent DNA polymerase|G3DSA:3.30.420.10;;IPR012337;Ribonuclease H-like domain
g1883.t1	contig_2	1515173	1515811	-													OG0001069	.	.	.	G3DSA:4.10.60.10;;IPR001878;Zinc finger, CCHC-type|PS50158;Zinc finger CCHC-type profile.;IPR001878;Zinc finger, CCHC-type|PF14223;gag-polypeptide of LTR copia-type|SSF57756;;IPR001878;Zinc finger, CCHC-type|SM00343;;IPR001878;Zinc finger, CCHC-type|PTHR11439;|PTHR11439:SF185;
g1884.t1	contig_2	1515914	1516069	-													OG0000475	.	.	.	.
g1885.t1	contig_2	1518085	1520162	+													OG0025009	.	.	.	SM00185;;IPR000225;Armadillo|PTHR23315:SF99;|PS50176;Armadillo/plakoglobin ARM repeat profile.;IPR000225;Armadillo|PTHR23315;|SSF48371;;IPR016024;Armadillo-type fold|PF00514;Armadillo/beta-catenin-like repeat;IPR000225;Armadillo|G3DSA:1.25.10.10;;IPR011989;Armadillo-like helical
g1886.t1	contig_2	1521619	1522047	+													OG0012489	.	.	.	G3DSA:1.10.150.20;
g1887.t1	contig_2	1522745	1524541	+				Yes			Yes						OG0002664	.	.	.	G3DSA:1.10.510.10;|G3DSA:3.30.200.20;|PS50011;Protein kinase domain profile.;IPR000719;Protein kinase domain|PTHR23257:SF519;|SSF56112;;IPR011009;Protein kinase-like domain|PTHR23257;|PF07714;Protein tyrosine kinase;IPR001245;Serine-threonine/tyrosine-protein kinase catalytic domain|Coil;
g1888.t1	contig_2	1524615	1526774	+													OG0002664	.	.	.	SM00185;;IPR000225;Armadillo|PTHR23315;|PS50176;Armadillo/plakoglobin ARM repeat profile.;IPR000225;Armadillo|SSF48371;;IPR016024;Armadillo-type fold|PTHR23315:SF99;|PF00514;Armadillo/beta-catenin-like repeat;IPR000225;Armadillo|G3DSA:1.25.10.10;;IPR011989;Armadillo-like helical
g1889.t1	contig_2	1527142	1530264	+													OG0016180	.	.	.	SM00220;;IPR000719;Protein kinase domain|PF07714;Protein tyrosine kinase;IPR001245;Serine-threonine/tyrosine-protein kinase catalytic domain|PS50176;Armadillo/plakoglobin ARM repeat profile.;IPR000225;Armadillo|G3DSA:1.25.10.10;;IPR011989;Armadillo-like helical|G3DSA:1.10.510.10;|G3DSA:3.30.200.20;|SSF56112;;IPR011009;Protein kinase-like domain|PTHR23257:SF523;|PS50011;Protein kinase domain profi…
g1890.t1	contig_2	1530535	1531884	-	Yes	Yes	Yes	Yes			Yes	Yes					OG0004189	.	.	.	.
g1891.t1	contig_2	1535107	1535217	+													OG0039242	.	.	.	.
g1892.t1	contig_2	1536954	1539221	-					Yes								OG0008162	.	.	.	TMhelix;Region of a membrane-bound protein predicted to be embedded in the membrane.
g1893.t1	contig_2	1539758	1543894	-													OG0002355	.	.	.	SSF48403;;IPR020683;Ankyrin repeat-containing domain|PTHR24144;|SM00248;;IPR002110;Ankyrin repeat|G3DSA:1.25.40.20;;IPR020683;Ankyrin repeat-containing domain|PS50297;Ankyrin repeat region circular profile.;IPR020683;Ankyrin repeat-containing domain
g1894.t1	contig_2	1545514	1545702	+	Yes	Yes	Yes	Yes		Yes	Yes			Yes			OG0025481	.	.	.	.
g1895.t1	contig_2	1547599	1547763	-	Yes	Yes	Yes		Yes	Yes							OG0039243	.	.	.	TMhelix;Region of a membrane-bound protein predicted to be embedded in the membrane.
g1896.t1	contig_2	1559659	1560415	-													OG0002795	.	.	.	Coil;
g1897.t1	contig_2	1560732	1561177	+													OG0008163	.	.	.	.
g1898.t1	contig_2	1563216	1563762	+													OG0023099	.	.	.	PF02892;BED zinc finger;IPR003656;Zinc finger, BED-type
g1899.t1	contig_2	1564099	1564251	+	Yes	Yes	Yes				Yes			Yes		Yes	OG0023100	.	.	.	.
g1900.t1	contig_2	1564947	1565585	+													OG0000560	.	.	.	Coil;
g1901.t1	contig_2	1566964	1567215	-													OG0002123	.	.	.	.
g1902.t1	contig_2	1567827	1568024	+		Yes					Yes			Yes		Yes	OG0023101	.	.	.	.
g1903.t1	contig_2	1570422	1570634	+	Yes	Yes	Yes	Yes			Yes			Yes		Yes	OG0025482	.	.	.	.
g1904.t1	contig_2	1576940	1577101	+													OG0021682	.	.	.	Coil;
g1905.t1	contig_2	1577180	1577599	+													OG0030032	.	.	.	.
g1906.t1	contig_2	1577680	1578081	+													OG0005115	.	.	.	PTHR23002;|PTHR23002:SF76;
g1907.t1	contig_2	1578226	1578951	+													OG0002356	.	.	.	G3DSA:4.10.60.10;;IPR001878;Zinc finger, CCHC-type|SM00343;;IPR001878;Zinc finger, CCHC-type|PTHR23002:SF76;|PTHR23002;|SSF57756;;IPR001878;Zinc finger, CCHC-type
g1908.t1	contig_2	1581310	1581480	-													OG0025483	.	.	.	.
g1909.t1	contig_2	1581553	1582338	-													OG0023102	.	.	.	SSF46689;;IPR009057;Homeodomain-like|PTHR23022;|PF01498;Transposase;IPR002492;Transposase, Tc1-like
g1910.t1	contig_2	1587276	1587476	+	Yes	Yes	Yes	Yes		Yes	Yes			Yes		Yes	OG0003976	.	.	.	.
g1911.t1	contig_2	1588006	1588527	+													OG0001373	.	.	.	.
g1912.t1	contig_2	1588543	1589400	+													OG0021683	.	.	.	SSF57756;;IPR001878;Zinc finger, CCHC-type|Coil;|G3DSA:4.10.60.10;;IPR001878;Zinc finger, CCHC-type
g1913.t1	contig_2	1589922	1590470	+													OG0002357	.	.	.	PTHR11439:SF185;|PTHR11439;
g1914.t1	contig_2	1590522	1590953	+													OG0021684	.	.	.	SSF53098;;IPR012337;Ribonuclease H-like domain|PS50994;Integrase catalytic domain profile.;IPR001584;Integrase, catalytic core|G3DSA:3.30.420.10;;IPR012337;Ribonuclease H-like domain|PF00665;Integrase core domain;IPR001584;Integrase, catalytic core|PTHR11439:SF192;|PTHR11439;
g1915.t1	contig_2	1591741	1593012	+													OG0001915	.	.	.	PTHR11439;|PTHR11439:SF185;|PF07727;Reverse transcriptase (RNA-dependent DNA polymerase);IPR013103;Reverse transcriptase, RNA-dependent DNA polymerase|SSF56672;
g1916.t1	contig_2	1593208	1593402	+													OG0029680	.	.	.	.
g1917.t1	contig_2	1593820	1593993	+	Yes	Yes	Yes	Yes		Yes	Yes			Yes		Yes	OG0030033	.	.	.	.
g1918.t1	contig_2	1594238	1594495	+													OG0003557	.	.	.	.
g1919.t1	contig_2	1594892	1595059	+													OG0003557	.	.	.	Coil;
g1920.t1	contig_2	1595137	1595319	-	Yes			Yes			Yes			Yes		Yes	OG0028472	.	.	.	.
g1921.t1	contig_2	1596184	1596414	-													OG0001061	.	.	.	.
g1922.t1	contig_2	1597536	1598348	+	Yes	Yes	Yes	Yes			Yes						OG0019134	.	.	.	PS50198;PpiC-type peptidyl-prolyl cis-trans isomerase family profile.;IPR000297;Peptidyl-prolyl cis-trans isomerase, PpiC-type|Coil;|G3DSA:3.10.50.40;|SSF54534;|PS01096;PpiC-type peptidyl-prolyl cis-trans isomerase signature.;IPR023058;Peptidyl-prolyl cis-trans isomerase, PpiC-type, conserved site|PF13616;PPIC-type PPIASE domain|PTHR10657;
g1923.t1	contig_2	1599265	1600116	-													OG0019556	.	.	.	G3DSA:1.10.10.60;;IPR009057;Homeodomain-like|PS51253;CENPB-type HTH domain profile.;IPR006600;HTH CenpB-type DNA-binding domain|SSF46689;;IPR009057;Homeodomain-like|SM00674;;IPR006600;HTH CenpB-type DNA-binding domain|PF03221;Tc5 transposase DNA-binding domain;IPR006600;HTH CenpB-type DNA-binding domain
g1924.t1	contig_2	1600312	1600816	+	Yes		Yes	Yes	Yes								OG0018954	.	.	.	PTHR10657;|PS01096;PpiC-type peptidyl-prolyl cis-trans isomerase signature.;IPR023058;Peptidyl-prolyl cis-trans isomerase, PpiC-type, conserved site|PF13616;PPIC-type PPIASE domain|G3DSA:3.10.50.40;|TMhelix;Region of a membrane-bound protein predicted to be embedded in the membrane.|PS50198;PpiC-type peptidyl-prolyl cis-trans isomerase family profile.;IPR000297;Peptidyl-prolyl cis-trans isomerase…
g1925.t1	contig_2	1604854	1606401	+													OG0000003	.	.	.	Coil;
g1926.t1	contig_2	1607301	1607489	+	Yes	Yes		Yes			Yes			Yes		Yes	OG0000000	.	.	.	.
g1927.t1	contig_2	1609051	1610427	-													OG0000038	.	.	.	SSF56672;
g1928.t1	contig_2	1610835	1611644	-													OG0000001	.	.	.	PF03732;Retrotransposon gag protein;IPR005162;Retrotransposon gag domain|SM00343;;IPR001878;Zinc finger, CCHC-type|SSF57756;;IPR001878;Zinc finger, CCHC-type|PF00098;Zinc knuckle;IPR001878;Zinc finger, CCHC-type|PS50158;Zinc finger CCHC-type profile.;IPR001878;Zinc finger, CCHC-type|G3DSA:4.10.60.10;;IPR001878;Zinc finger, CCHC-type
g1929.t1	contig_2	1613733	1614266	+													OG0019331	.	.	.	PS51186;Gcn5-related N-acetyltransferase (GNAT) domain profile.;IPR000182;GNAT domain|G3DSA:3.40.630.30;;IPR016181;Acyl-CoA N-acyltransferase|PF00583;Acetyltransferase (GNAT) family;IPR000182;GNAT domain|SSF55729;;IPR016181;Acyl-CoA N-acyltransferase|PTHR13947;
g1930.t1	contig_2	1614543	1615489	+													OG0039244	.	.	.	PF03221;Tc5 transposase DNA-binding domain;IPR006600;HTH CenpB-type DNA-binding domain|PS51253;CENPB-type HTH domain profile.;IPR006600;HTH CenpB-type DNA-binding domain|SSF46689;;IPR009057;Homeodomain-like|SM00674;;IPR006600;HTH CenpB-type DNA-binding domain|G3DSA:1.10.10.60;;IPR009057;Homeodomain-like
g1931.t1	contig_2	1615795	1616511	-	Yes	Yes	Yes	Yes			Yes			Yes			OG0016350	.	.	.	SSF50685;;IPR009009;RlpA-like protein, double-psi beta-barrel domain|PD004535;PATHOGENESIS-RELATED PRECURSOR SIGNAL CHITIN-BINDING DEFENSE PLANT DIRECT SEQUENCING 3D-STRUCTURE 4A;IPR001153;Barwin domain|PS50842;Expansin, family-45 endoglucanase-like domain profile.;IPR007112;Expansin/pollen allergen, DPBB domain|G3DSA:2.40.40.10;;IPR009009;RlpA-like protein, double-psi beta-barrel domain|PF03330;…
g1932.t1	contig_2	1617248	1618296	-	Yes	Yes	Yes	Yes			Yes			Yes			OG0016351	.	.	.	G3DSA:2.40.40.10;;IPR009009;RlpA-like protein, double-psi beta-barrel domain|PTHR31836;|PTHR31836:SF14;|PS50842;Expansin, family-45 endoglucanase-like domain profile.;IPR007112;Expansin/pollen allergen, DPBB domain|SSF50685;;IPR009009;RlpA-like protein, double-psi beta-barrel domain|PF03330;Lytic transglycolase;IPR009009;RlpA-like protein, double-psi beta-barrel domain
g1933.t1	contig_2	1618979	1620103	-	Yes	Yes	Yes	Yes			Yes			Yes			OG0016352	.	.	.	PTHR31836;|PTHR31836:SF14;|PD004535;PATHOGENESIS-RELATED PRECURSOR SIGNAL CHITIN-BINDING DEFENSE PLANT DIRECT SEQUENCING 3D-STRUCTURE 4A;IPR001153;Barwin domain|G3DSA:2.40.40.10;;IPR009009;RlpA-like protein, double-psi beta-barrel domain|SSF50685;;IPR009009;RlpA-like protein, double-psi beta-barrel domain|PF03330;Lytic transglycolase;IPR009009;RlpA-like protein, double-psi beta-barrel domain|PS50…
g1934.t1	contig_2	1622414	1623091	-	Yes	Yes	Yes	Yes			Yes			Yes			OG0016353	.	.	.	G3DSA:2.40.40.10;;IPR009009;RlpA-like protein, double-psi beta-barrel domain|SSF50685;;IPR009009;RlpA-like protein, double-psi beta-barrel domain|PTHR31836;|PS50842;Expansin, family-45 endoglucanase-like domain profile.;IPR007112;Expansin/pollen allergen, DPBB domain|PF03330;Lytic transglycolase;IPR009009;RlpA-like protein, double-psi beta-barrel domain
g1935.t1	contig_2	1625043	1626572	-	Yes	Yes	Yes	Yes	Yes					Yes			OG0016354	.	.	.	PF03330;Lytic transglycolase;IPR009009;RlpA-like protein, double-psi beta-barrel domain|PTHR31836:SF14;|PS50842;Expansin, family-45 endoglucanase-like domain profile.;IPR007112;Expansin/pollen allergen, DPBB domain|TMhelix;Region of a membrane-bound protein predicted to be embedded in the membrane.|SSF50685;;IPR009009;RlpA-like protein, double-psi beta-barrel domain|PTHR31836;|G3DSA:2.40.40.10;;I…
g1936.t1	contig_2	1628126	1628284	-													OG0002010	.	.	.	.
g1937.t1	contig_2	1630111	1631625	-	Yes	Yes	Yes	Yes			Yes			Yes			OG0016202	.	.	.	PTHR31836;|PS50842;Expansin, family-45 endoglucanase-like domain profile.;IPR007112;Expansin/pollen allergen, DPBB domain|G3DSA:2.40.40.10;;IPR009009;RlpA-like protein, double-psi beta-barrel domain|PTHR31836:SF14;|SSF50685;;IPR009009;RlpA-like protein, double-psi beta-barrel domain|PF03330;Lytic transglycolase;IPR009009;RlpA-like protein, double-psi beta-barrel domain
g1938.t1	contig_2	1633746	1634006	-													OG0031912	.	.	.	.
g1939.t1	contig_2	1634065	1634478	-													OG0024263	.	.	.	.
g1940.t1	contig_2	1634899	1636194	-	Yes	Yes	Yes	Yes			Yes			Yes			OG0016203	.	.	.	.
g1941.t1	contig_2	1637450	1637590	-													OG0030668	.	.	.	.
g1942.t1	contig_2	1637752	1641897	-													OG0000579	.	.	.	PF00078;Reverse transcriptase (RNA-dependent DNA polymerase);IPR000477;Reverse transcriptase domain|Coil;|PS50878;Reverse transcriptase (RT) catalytic domain profile.;IPR000477;Reverse transcriptase domain|SSF56672;|PTHR19446;
g1943.t1	contig_2	1643230	1643625	-													OG0021485	.	.	.	.
g1944.t1	contig_2	1643878	1648851	-					Yes								OG0031005	.	.	.	TMhelix;Region of a membrane-bound protein predicted to be embedded in the membrane.
g1945.t1	contig_2	1649627	1651238	+		Yes		Yes	Yes					Yes			OG0018063	.	.	.	TMhelix;Region of a membrane-bound protein predicted to be embedded in the membrane.
g1946.t1	contig_2	1651703	1652691	-					Yes								OG0018062	.	.	.	TMhelix;Region of a membrane-bound protein predicted to be embedded in the membrane.
g1947.t1	contig_2	1653034	1653775	-					Yes								OG0018061	.	.	.	TMhelix;Region of a membrane-bound protein predicted to be embedded in the membrane.
g1948.t1	contig_2	1657109	1658090	-					Yes								OG0017046	.	.	.	TMhelix;Region of a membrane-bound protein predicted to be embedded in the membrane.
g1949.t1	contig_2	1658481	1659509	-					Yes								OG0017045	.	.	.	TMhelix;Region of a membrane-bound protein predicted to be embedded in the membrane.
g1950.t1	contig_2	1660428	1661645	-					Yes								OG0002676	.	.	.	TMhelix;Region of a membrane-bound protein predicted to be embedded in the membrane.
g1951.t1	contig_2	1661710	1661982	-	Yes	Yes	Yes	Yes	Yes					Yes		Yes	OG0017044	.	.	.	TMhelix;Region of a membrane-bound protein predicted to be embedded in the membrane.
g1952.t1	contig_2	1662244	1663305	-					Yes								OG0017043	.	.	.	TMhelix;Region of a membrane-bound protein predicted to be embedded in the membrane.
g1953.t1	contig_2	1667466	1668279	-													OG0000198	.	.	.	Coil;
g1954.t1	contig_2	1668631	1669191	-													OG0000927	.	.	.	.
g1955.t1	contig_2	1669751	1671336	+													OG0008604	.	.	.	PTHR23272;|SSF53098;;IPR012337;Ribonuclease H-like domain
g1956.t1	contig_2	1671425	1672054	+													OG0001923	.	.	.	PTHR23272;|PTHR23272:SF21;|PF05699;hAT family C-terminal dimerisation region;IPR008906;HAT, C-terminal dimerisation domain|SSF53098;;IPR012337;Ribonuclease H-like domain
g1957.t1	contig_2	1672076	1673301	-													OG0008603	.	.	.	.
g1958.t1	contig_2	1674676	1675082	+													OG0003031	.	.	.	.
g1959.t1	contig_2	1678014	1678416	+				Yes			Yes						OG0003617	.	.	.	.
g1960.t1	contig_2	1679861	1680595	-													OG0000057	.	.	.	PF03732;Retrotransposon gag protein;IPR005162;Retrotransposon gag domain
g1961.t1	contig_2	1683107	1683319	-		Yes		Yes			Yes			Yes		Yes	OG0023149	.	.	.	.
g1962.t1	contig_2	1698394	1698849	+					Yes								OG0032704	.	.	.	TMhelix;Region of a membrane-bound protein predicted to be embedded in the membrane.
g1963.t1	contig_2	1702977	1703222	+													OG0023148	.	.	.	.
g1964.t1	contig_2	1703966	1704856	-													OG0000010	.	.	.	.
g1965.t1	contig_2	1705033	1705320	-													OG0039245	.	.	.	G3DSA:3.30.420.10;;IPR012337;Ribonuclease H-like domain|PTHR24559:SF174;|PTHR24559;|SSF53098;;IPR012337;Ribonuclease H-like domain
g1966.t1	contig_2	1706018	1708198	-													OG0000115	.	.	.	PTHR24559:SF201;|PF00078;Reverse transcriptase (RNA-dependent DNA polymerase);IPR000477;Reverse transcriptase domain|PTHR24559;|SSF56672;|PS50878;Reverse transcriptase (RT) catalytic domain profile.;IPR000477;Reverse transcriptase domain|G3DSA:3.30.70.270;|G3DSA:3.10.10.10;
g1967.t1	contig_2	1708819	1709217	-													OG0029688	.	.	.	SM00343;;IPR001878;Zinc finger, CCHC-type|SSF57756;;IPR001878;Zinc finger, CCHC-type|PS50158;Zinc finger CCHC-type profile.;IPR001878;Zinc finger, CCHC-type|G3DSA:4.10.60.10;;IPR001878;Zinc finger, CCHC-type
g1968.t1	contig_2	1709493	1709741	-													OG0021716	.	.	.	.
g1969.t1	contig_2	1715165	1715395	+													OG0008602	.	.	.	.
g1970.t1	contig_2	1717668	1718051	+													OG0008601	.	.	.	.
g1971.t1	contig_2	1718435	1719097	-													OG0008600	.	.	.	PTHR24559:SF174;|SSF56672;|PTHR24559;
g1972.t1	contig_2	1721504	1721815	+													OG0019896	.	.	.	PTHR13847:SF209;|SSF103025;|PTHR13847;|G3DSA:3.30.70.1400;|PF01571;Aminomethyltransferase folate-binding domain;IPR006222;Glycine cleavage T-protein-like, N-terminal
g1973.t1	contig_2	1722293	1723678	+													OG0000007	.	.	.	.
g1974.t1	contig_2	1724741	1724929	+	Yes	Yes		Yes			Yes			Yes		Yes	OG0000000	.	.	.	.
g1975.t1	contig_2	1725321	1726901	-													OG0000031	.	.	.	SSF56672;|G3DSA:3.10.10.10;|PTHR24559;|PF00078;Reverse transcriptase (RNA-dependent DNA polymerase);IPR000477;Reverse transcriptase domain|PS50878;Reverse transcriptase (RT) catalytic domain profile.;IPR000477;Reverse transcriptase domain|G3DSA:3.30.70.270;
g1976.t1	contig_2	1728275	1729330	-													OG0039246	.	.	.	SM00343;;IPR001878;Zinc finger, CCHC-type|PS50158;Zinc finger CCHC-type profile.;IPR001878;Zinc finger, CCHC-type|G3DSA:4.10.60.10;;IPR001878;Zinc finger, CCHC-type|PF03732;Retrotransposon gag protein;IPR005162;Retrotransposon gag domain|PF00098;Zinc knuckle;IPR001878;Zinc finger, CCHC-type|SSF57756;;IPR001878;Zinc finger, CCHC-type
g1977.t1	contig_2	1730146	1730265	-													OG0018159	.	.	.	.
g1978.t1	contig_2	1732042	1733403	+													OG0004264	.	.	.	.
g1979.t1	contig_2	1734039	1734506	+													OG0018160	.	.	.	Coil;
g1980.t1	contig_2	1734848	1735000	+													OG0036426	.	.	.	.
g1981.t1	contig_2	1735120	1735917	+													OG0000022	.	.	.	SSF57756;;IPR001878;Zinc finger, CCHC-type|PF03732;Retrotransposon gag protein;IPR005162;Retrotransposon gag domain|G3DSA:4.10.60.10;;IPR001878;Zinc finger, CCHC-type|PS50158;Zinc finger CCHC-type profile.;IPR001878;Zinc finger, CCHC-type|SM00343;;IPR001878;Zinc finger, CCHC-type
[truncated: 39,402 more rows]
