# Supplementary material for: Genomic Investigation of the Strawberry Pathogen Phytophthora fragariae Indicates Pathogenicity Is Associated With Transcriptional Variation in Three Key Races
Source: Front Microbiol. 2020 Apr 15;11:490. doi: 10.3389/fmicb.2020.00490 (PMC7174552; doi:10.3389/fmicb.2020.00490)
Supplement: TABLE S1 — Primers used in this study. Primers supplied by IDT (Leuven, Belgium). [file Data_Sheet_1.zip › Supplementary Table S3.txt]

SUPPLEMENTARY TABLE S3 | Details of gene names for all orthogroups in Phytophthora fragariae and Phytopthora rubi.
OG0000000: A4|g19897.t1 A4|g19940.t1 A4|g22587.t1 A4|g22950.t1 A4|g25469.t1 A4|g25657.t1 A4|g26196.t1 A4|g26383.t1 A4|g26718.t1 A4|g28147.t1 A4|g28188.t1 A4|g28422.t1 A4|g29176.t1 A4|g29429.t1 A4|g29660.t1 A4|g30258.t1 A4|g30463.t1 A4|g30530.t1 A4|g30978.t1 A4|g31419.t1 A4|g31586.t1 A4|g31654.t1 A4|g31685.t1 A4|g31738.t1 A4|g31951.t1 A4|g32091.t1 A4|g32146.t1 A4|g32283.t1 A4|g32309.t1 A4|g32571.t1 A4|g32671.t1 A4|g32742.t1 A4|g32853.t1 A4|g32888.t1 A4|g32889.t1 A4|g33163.t1 A4|g9123.t1 Bc16|g10105.t1 Bc16|g10126.t1 Bc16|g10132.t1 Bc16|g10301.t1 Bc16|g10318.t1 Bc16|g11373.t1 Bc16|g11952.t1 Bc16|g12424.t1 Bc16|g12655.t1 Bc16|g1296.t1 Bc16|g13186.t1 Bc16|g15050.t1 Bc16|g15418.t1 Bc16|g16627.t1 Bc16|g17752.t1 Bc16|g18443.t1 Bc16|g18846.t1 Bc16|g18938.t1 Bc16|g18946.t1 Bc16|g1926.t1 Bc16|g19475.t1 Bc16|g19636.t1 Bc16|g19649.t1 Bc16|g1974.t1 Bc16|g21152.t1 Bc16|g21178.t1 Bc16|g22030.t1 Bc16|g22055.t1 Bc16|g22802.t1 Bc16|g2303.t1 Bc16|g23067.t1 Bc16|g2312.t1 Bc16|g23261.t1 Bc16|g23922.t1 Bc16|g23979.t1 Bc16|g2536.t1 Bc16|g25493.t1 Bc16|g25617.t1 Bc16|g26266.t1 Bc16|g26651.t1 Bc16|g26660.t1 Bc16|g26794.t1 Bc16|g27775.t1 Bc16|g2830.t1 Bc16|g28679.t1 Bc16|g29126.t1 Bc16|g2919.t1 Bc16|g29307.t1 Bc16|g29555.t1 Bc16|g29574.t1 Bc16|g29689.t1 Bc16|g29748.t1 Bc16|g30116.t1 Bc16|g30127.t1 Bc16|g30606.t1 Bc16|g3063.t1 Bc16|g30844.t1 Bc16|g31281.t1 Bc16|g31693.t1 Bc16|g3179.t1 Bc16|g33952.t1 Bc16|g34516.t1 Bc16|g34840.t1 Bc16|g35010.t1 Bc16|g36481.t1 Bc16|g36823.t1 Bc16|g37447.t1 Bc16|g37637.t1 Bc16|g38156.t1 Bc16|g38557.t1 Bc16|g39685.t1 Bc16|g39850.t1 Bc16|g40101.t1 Bc16|g40308.t1 Bc16|g40728.t1 Bc16|g6736.t1 Bc16|g7122.t1 Bc16|g7385.t1 Bc16|g9369.t1 Bc16|g9436.t1 Bc1|g11124.t1 Bc1|g18236.t1 Bc1|g18675.t1 Bc1|g18867.t1 Bc1|g20421.t1 Bc1|g20502.t1 Bc1|g20811.t1 Bc1|g20901.t1 Bc1|g25799.t1 Bc1|g28111.t1 Bc1|g28661.t1 Bc1|g29276.t1 Bc1|g29581.t1 Bc1|g29621.t1 Bc1|g30519.t1 Bc1|g30949.t1 Bc1|g31456.t1 Bc1|g31486.t1 Bc1|g31490.t1 Bc1|g31590.t1 Bc1|g31603.t1 Bc1|g32042.t1 Bc1|g32221.t1 Bc1|g32378.t1 Bc1|g32400.t1 Bc1|g32569.t1 Bc1|g32579.t1 Bc1|g32609.t1 Bc1|g32886.t1 Bc1|g33025.t1 Bc1|g33084.t1 Bc1|g33679.t1 Bc23|g17747.t1 Bc23|g23248.t1 Bc23|g25310.t1 Bc23|g25553.t1 Bc23|g26557.t1 Bc23|g26636.t1 Bc23|g27920.t1 Bc23|g28225.t1 Bc23|g28721.t1 Bc23|g29061.t1 Bc23|g29067.t1 Bc23|g29305.t1 Bc23|g29774.t1 Bc23|g29895.t1 Bc23|g30111.t1 Bc23|g30601.t1 Bc23|g30689.t1 Bc23|g30735.t1 Bc23|g30838.t1 Bc23|g31057.t1 Bc23|g31080.t1 Bc23|g31086.t1 Bc23|g31315.t1 Bc23|g31412.t1 Bc23|g31490.t1 Bc23|g31514.t1 Bc23|g31617.t1 Bc23|g31709.t1 Bc23|g32047.t1 Bc23|g32169.t1 Bc23|g32594.t1 Bc23|g32685.t1 Bc23|g32791.t1 Bc23|g32872.t1 Bc23|g32952.t1 Bc23|g8924.t1 Nov27|g16947.t1 Nov27|g17823.t1 Nov27|g18617.t1 Nov27|g19453.t1 Nov27|g19487.t1 Nov27|g20871.t1 Nov27|g23346.t1 Nov27|g28069.t1 Nov27|g28262.t1 Nov27|g29081.t1 Nov27|g29310.t1 Nov27|g29331.t1 Nov27|g29436.t1 Nov27|g29707.t1 Nov27|g30652.t1 Nov27|g30850.t1 Nov27|g30974.t1 Nov27|g31074.t1 Nov27|g31487.t1 Nov27|g31568.t1 Nov27|g31737.t1 Nov27|g32030.t1 Nov27|g32079.t1 Nov27|g32110.t1 Nov27|g32137.t1 Nov27|g32145.t1 Nov27|g32208.t1 Nov27|g32596.t1 Nov27|g32752.t1 Nov27|g32825.t1 Nov27|g32858.t1 Nov27|g32914.t1 Nov27|g33061.t1 Nov27|g33083.t1 Nov27|g33164.t1 Nov27|g33640.t1 Nov27|g9943.t1 Nov5|g12030.t1 Nov5|g16171.t1 Nov5|g20682.t1 Nov5|g21127.t1 Nov5|g23400.t1 Nov5|g23635.t1 Nov5|g24889.t1 Nov5|g25614.t1 Nov5|g27856.t1 Nov5|g28446.t1 Nov5|g28453.t1 Nov5|g2869.t1 Nov5|g28970.t1 Nov5|g29214.t1 Nov5|g29274.t1 Nov5|g29289.t1 Nov5|g30271.t1 Nov5|g30328.t1 Nov5|g30413.t1 Nov5|g31182.t1 Nov5|g31214.t1 Nov5|g31283.t1 Nov5|g31450.t1 Nov5|g31507.t1 Nov5|g31598.t1 Nov5|g31608.t1 Nov5|g31626.t1 Nov5|g31667.t1 Nov5|g31679.t1 Nov5|g31698.t1 Nov5|g31732.t1 Nov5|g31739.t1 Nov5|g31792.t1 Nov5|g31954.t1 Nov5|g31963.t1 Nov5|g32000.t1 Nov5|g32262.t1 Nov5|g32402.t1 Nov5|g32514.t1 Nov5|g32639.t1 Nov5|g32935.t1 Nov5|g32984.t1 Nov5|g33038.t1 Nov5|g33082.t1 Nov5|g33134.t1 Nov5|g33318.t1 Nov5|g33334.t1 Nov5|g33460.t1 Nov5|g33480.t1 Nov71|g10113.t1 Nov71|g14056.t1 Nov71|g19779.t1 Nov71|g20304.t1 Nov71|g20954.t1 Nov71|g25163.t1 Nov71|g27610.t1 Nov71|g27730.t1 Nov71|g28782.t1 Nov71|g29138.t1 Nov71|g29314.t1 Nov71|g29865.t1 Nov71|g29874.t1 Nov71|g29955.t1 Nov71|g30128.t1 Nov71|g30249.t1 Nov71|g30321.t1 Nov71|g30376.t1 Nov71|g3064.t1 Nov71|g30647.t1 Nov71|g30874.t1 Nov71|g31086.t1 Nov71|g31327.t1 Nov71|g31384.t1 Nov71|g31410.t1 Nov71|g31438.t1 Nov71|g31538.t1 Nov71|g31840.t1 Nov71|g31972.t1 Nov71|g32014.t1 Nov71|g32211.t1 Nov71|g32217.t1 Nov71|g32297.t1 Nov71|g32329.t1 Nov71|g32437.t1 Nov71|g33039.t1 Nov71|g33077.t1 Nov77|g11893.t1 Nov77|g14382.t1 Nov77|g14490.t1 Nov77|g17610.t1 Nov77|g18551.t1 Nov77|g20276.t1 Nov77|g21850.t1 Nov77|g22984.t1 Nov77|g27106.t1 Nov77|g27855.t1 Nov77|g27983.t1 Nov77|g28448.t1 Nov77|g29575.t1 Nov77|g29655.t1 Nov77|g30014.t1 Nov77|g30094.t1 Nov77|g30310.t1 Nov77|g30440.t1 Nov77|g30715.t1 Nov77|g30837.t1 Nov77|g31055.t1 Nov77|g31286.t1 Nov77|g31560.t1 Nov77|g31562.t1 Nov77|g31639.t1 Nov77|g31663.t1 Nov77|g31679.t1 Nov77|g31731.t1 Nov77|g31738.t1 Nov77|g31841.t1 Nov77|g31880.t1 Nov77|g32011.t1 Nov77|g32070.t1 Nov77|g32096.t1 Nov77|g32114.t1 Nov77|g32168.t1 Nov77|g32315.t1 Nov77|g32392.t1 Nov77|g32527.t1 Nov77|g32566.t1 Nov77|g32598.t1 Nov77|g32622.t1 Nov77|g32702.t1 Nov77|g32806.t1 Nov77|g32813.t1 Nov77|g32821.t1 Nov77|g32830.t1 Nov77|g32973.t1 Nov77|g33025.t1 Nov77|g33119.t1 Nov77|g33152.t1 Nov77|g3324.t1 Nov77|g33284.t1 Nov77|g9103.t1 Nov9|g11023.t1 Nov9|g12890.t1 Nov9|g17002.t1 Nov9|g18192.t1 Nov9|g18785.t1 Nov9|g19811.t1 Nov9|g20173.t1 Nov9|g20338.t1 Nov9|g25273.t1 Nov9|g25376.t1 Nov9|g25464.t1 Nov9|g28397.t1 Nov9|g28454.t1 Nov9|g29145.t1 Nov9|g29687.t1 Nov9|g29815.t1 Nov9|g29978.t1 Nov9|g30233.t1 Nov9|g30237.t1 Nov9|g30327.t1 Nov9|g30345.t1 Nov9|g30458.t1 Nov9|g30498.t1 Nov9|g31381.t1 Nov9|g31526.t1 Nov9|g31608.t1 Nov9|g31609.t1 Nov9|g31692.t1 Nov9|g31745.t1 Nov9|g31852.t1 Nov9|g32071.t1 Nov9|g32121.t1 Nov9|g32147.t1 Nov9|g32150.t1 Nov9|g32154.t1 Nov9|g32176.t1 Nov9|g32323.t1 Nov9|g32326.t1 Nov9|g32583.t1 Nov9|g32659.t1 Nov9|g32691.t1 Nov9|g32812.t1 Nov9|g32856.t1 Nov9|g32877.t1 Nov9|g32924.t1 Nov9|g32981.t1 ONT3|g13223.t1 ONT3|g15775.t1 ONT3|g18051.t1 ONT3|g19835.t1 ONT3|g24181.t1 ONT3|g25758.t1 ONT3|g26853.t1 ONT3|g27931.t1 ONT3|g28898.t1 ONT3|g2936.t1 ONT3|g29911.t1 ONT3|g30037.t1 ONT3|g30330.t1 ONT3|g30703.t1 ONT3|g31248.t1 ONT3|g31447.t1 ONT3|g31501.t1 ONT3|g31533.t1 ONT3|g31598.t1 ONT3|g31627.t1 ONT3|g32139.t1 ONT3|g32150.t1 ONT3|g32236.t1 ONT3|g32247.t1 ONT3|g32257.t1 ONT3|g32364.t1 ONT3|g32434.t1 ONT3|g32435.t1 ONT3|g32758.t1 ONT3|g32767.t1 ONT3|g33010.t1 ONT3|g33102.t1 ONT3|g9384.t1 SCRP245_v2|g10640.t1 SCRP245_v2|g14828.t1 SCRP245_v2|g17565.t1 SCRP245_v2|g19610.t1 SCRP245_v2|g20334.t1 SCRP245_v2|g20519.t1 SCRP245_v2|g22403.t1 SCRP245_v2|g25219.t1 SCRP245_v2|g25635.t1 SCRP245_v2|g2629.t1 SCRP245_v2|g26934.t1 SCRP245_v2|g27132.t1 SCRP245_v2|g27524.t1 SCRP245_v2|g28119.t1 SCRP245_v2|g28589.t1 SCRP245_v2|g28770.t1 SCRP245_v2|g29074.t1 SCRP245_v2|g29267.t1 SCRP245_v2|g31086.t1 SCRP245_v2|g31111.t1 SCRP245_v2|g31461.t1 SCRP245_v2|g31548.t1 SCRP245_v2|g31759.t1 SCRP245_v2|g31800.t1 SCRP245_v2|g31805.t1 SCRP245_v2|g31987.t1 SCRP245_v2|g31994.t1 SCRP245_v2|g32092.t1 SCRP245_v2|g32382.t1 SCRP245_v2|g32586.t1 SCRP245_v2|g33101.t1 SCRP245_v2|g8736.t1 SCRP249|g1263.t1 SCRP249|g1297.t1 SCRP249|g19805.t1 SCRP249|g24028.t1 SCRP249|g31173.t1 SCRP249|g32252.t1 SCRP249|g32383.t1 SCRP249|g32805.t1 SCRP249|g32940.t1 SCRP249|g33570.t1 SCRP249|g33573.t1 SCRP324|g12771.t1 SCRP324|g13707.t1 SCRP324|g16844.t1 SCRP324|g17167.t1 SCRP324|g17211.t1 SCRP324|g17696.t1 SCRP324|g19366.t1 SCRP324|g20306.t1 SCRP324|g24610.t1 SCRP324|g25779.t1 SCRP324|g28494.t1 SCRP324|g29853.t1 SCRP324|g30106.t1 SCRP324|g30187.t1 SCRP324|g30991.t1 SCRP324|g3112.t1 SCRP324|g31263.t1 SCRP324|g31635.t1 SCRP324|g31686.t1 SCRP324|g31726.t1 SCRP324|g31875.t1 SCRP324|g31930.t1 SCRP324|g31968.t1 SCRP324|g32068.t1 SCRP324|g32147.t1 SCRP324|g32217.t1 SCRP324|g32290.t1 SCRP324|g32554.t1 SCRP324|g32675.t1 SCRP324|g32937.t1 SCRP324|g32938.t1 SCRP324|g33030.t1 SCRP324|g8846.t1 SCRP333|g1529.t1 SCRP333|g19747.t1 SCRP333|g26334.t1 SCRP333|g26530.t1 SCRP333|g29753.t1 SCRP333|g31358.t1 SCRP333|g32800.t1 SCRP333|g32962.t1 SCRP333|g33023.t1 SCRP333|g33419.t1 SCRP333|g33801.t1 SCRP333|g34068.t1 SCRP333|g34105.t1 SCRP333|g34315.t1 SCRP333|g34708.t1 SCRP333|g34906.t1 SCRP333|g4063.t1
OG0000001: A4|g10622.t1 A4|g13584.t1 A4|g16397.t1 A4|g19759.t1 A4|g19767.t1 A4|g20465.t1 A4|g24987.t1 A4|g28145.t1 A4|g28493.t1 A4|g29060.t1 A4|g29320.t1 A4|g29599.t1 A4|g29750.t1 A4|g30400.t1 A4|g30577.t1 A4|g31127.t1 A4|g31406.t1 A4|g31508.t1 A4|g31971.t1 A4|g8799.t1 A4|g9647.t1 Bc16|g10124.t1 Bc16|g10128.t1 Bc16|g10246.t1 Bc16|g10292.t1 Bc16|g10298.t1 Bc16|g11370.t1 Bc16|g11419.t1 Bc16|g11648.t1 Bc16|g11860.t1 Bc16|g11954.t1 Bc16|g12465.t1 Bc16|g12466.t1 Bc16|g12652.t1 Bc16|g12724.t1 Bc16|g12725.t1 Bc16|g12726.t1 Bc16|g12727.t1 Bc16|g12849.t1 Bc16|g12906.t1 Bc16|g12930.t1 Bc16|g13179.t1 Bc16|g13491.t1 Bc16|g1433.t1 Bc16|g15339.t1 Bc16|g1696.t1 Bc16|g17450.t1 Bc16|g17873.t1 Bc16|g17965.t1 Bc16|g17975.t1 Bc16|g17976.t1 Bc16|g18446.t1 Bc16|g18489.t1 Bc16|g18513.t1 Bc16|g18842.t1 Bc16|g18934.t1 Bc16|g18951.t1 Bc16|g19099.t1 Bc16|g19202.t1 Bc16|g1928.t1 Bc16|g19639.t1 Bc16|g19645.t1 Bc16|g20014.t1 Bc16|g20105.t1 Bc16|g21154.t1 Bc16|g21176.t1 Bc16|g22427.t1 Bc16|g22520.t1 Bc16|g22758.t1 Bc16|g22804.t1 Bc16|g22811.t1 Bc16|g2306.t1 Bc16|g2309.t1 Bc16|g23481.t1 Bc16|g23920.t1 Bc16|g23982.t1 Bc16|g24799.t1 Bc16|g25210.t1 Bc16|g2533.t1 Bc16|g25463.t1 Bc16|g25491.t1 Bc16|g25537.t1 Bc16|g25621.t1 Bc16|g26268.t1 Bc16|g26526.t1 Bc16|g26655.t1 Bc16|g26657.t1 Bc16|g26790.t1 Bc16|g27098.t1 Bc16|g27261.t1 Bc16|g27393.t1 Bc16|g27419.t1 Bc16|g27561.t1 Bc16|g28948.t1 Bc16|g29129.t1 Bc16|g2921.t1 Bc16|g29691.t1 Bc16|g29746.t1 Bc16|g30441.t1 Bc16|g3060.t1 Bc16|g30602.t1 Bc16|g30754.t1 Bc16|g30792.t1 Bc16|g30842.t1 Bc16|g31052.t1 Bc16|g31279.t1 Bc16|g3177.t1 Bc16|g32166.t1 Bc16|g32191.t1 Bc16|g33527.t1 Bc16|g33954.t1 Bc16|g34160.t1 Bc16|g34304.t1 Bc16|g34843.t1 Bc16|g34996.t1 Bc16|g35013.t1 Bc16|g35914.t1 Bc16|g36281.t1 Bc16|g36303.t1 Bc16|g36825.t1 Bc16|g37450.t1 Bc16|g38560.t1 Bc16|g38854.t1 Bc16|g39036.t1 Bc16|g3918.t1 Bc16|g39504.t1 Bc16|g39670.t1 Bc16|g39688.t1 Bc16|g39848.t1 Bc16|g39854.t1 Bc16|g39955.t1 Bc16|g40220.t1 Bc16|g40311.t1 Bc16|g40596.t1 Bc16|g40725.t1 Bc16|g41099.t1 Bc16|g4650.t1 Bc16|g5282.t1 Bc16|g5851.t1 Bc16|g6380.t1 Bc16|g6994.t1 Bc16|g7126.t1 Bc16|g7382.t1 Bc16|g7950.t1 Bc16|g9366.t1 Bc16|g9377.t1 Bc16|g9438.t1 Bc16|g9516.t1 Bc16|g9864.t1 Bc1|g12711.t1 Bc1|g15183.t1 Bc1|g17002.t1 Bc1|g20424.t1 Bc1|g20639.t1 Bc1|g20786.t1 Bc1|g23581.t1 Bc1|g26416.t1 Bc1|g26990.t1 Bc1|g27666.t1 Bc1|g27752.t1 Bc1|g28444.t1 Bc1|g28897.t1 Bc1|g29847.t1 Bc1|g30140.t1 Bc1|g30611.t1 Bc1|g30827.t1 Bc1|g31001.t1 Bc1|g31080.t1 Bc1|g31370.t1 Bc1|g31379.t1 Bc1|g31446.t1 Bc1|g31651.t1 Bc1|g31891.t1 Bc1|g32365.t1 Bc1|g32655.t1 Bc1|g6657.t1 Bc23|g13738.t1 Bc23|g16483.t1 Bc23|g16851.t1 Bc23|g16889.t1 Bc23|g1987.t1 Bc23|g20901.t1 Bc23|g23245.t1 Bc23|g24135.t1 Bc23|g24919.t1 Bc23|g24957.t1 Bc23|g25313.t1 Bc23|g25394.t1 Bc23|g25831.t1 Bc23|g27641.t1 Bc23|g28201.t1 Bc23|g28499.t1 Bc23|g28752.t1 Bc23|g29171.t1 Bc23|g29241.t1 Bc23|g29589.t1 Bc23|g30404.t1 Bc23|g30570.t1 Bc23|g30579.t1 Bc23|g30618.t1 Bc23|g30680.t1 Bc23|g30821.t1 Bc23|g30964.t1 Bc23|g31102.t1 Bc23|g31512.t1 Bc23|g31565.t1 Bc23|g31599.t1 Bc23|g31792.t1 Bc23|g31982.t1 Bc23|g4227.t1 Nov27|g11022.t1 Nov27|g13117.t1 Nov27|g13709.t1 Nov27|g19351.t1 Nov27|g19490.t1 Nov27|g19559.t1 Nov27|g20321.t1 Nov27|g20593.t1 Nov27|g22750.t1 Nov27|g23236.t1 Nov27|g2792.t1 Nov27|g28024.t1 Nov27|g28072.t1 Nov27|g28100.t1 Nov27|g29501.t1 Nov27|g29647.t1 Nov27|g30258.t1 Nov27|g30595.t1 Nov27|g30709.t1 Nov27|g31222.t1 Nov27|g31292.t1 Nov27|g31360.t1 Nov27|g31400.t1 Nov27|g31610.t1 Nov27|g31622.t1 Nov27|g31746.t1 Nov27|g32159.t1 Nov27|g32231.t1 Nov27|g3937.t1 Nov27|g4557.t1 Nov27|g6245.t1 Nov27|g8655.t1 Nov5|g10585.t1 Nov5|g12655.t1 Nov5|g13393.t1 Nov5|g15897.t1 Nov5|g18509.t1 Nov5|g19595.t1 Nov5|g19891.t1 Nov5|g24640.t1 Nov5|g28500.t1 Nov5|g28987.t1 Nov5|g29097.t1 Nov5|g29312.t1 Nov5|g29399.t1 Nov5|g29634.t1 Nov5|g29656.t1 Nov5|g31673.t1 Nov5|g31725.t1 Nov5|g31762.t1 Nov5|g31999.t1 Nov5|g32067.t1 Nov5|g32084.t1 Nov5|g32291.t1 Nov5|g7658.t1 Nov5|g8896.t1 Nov71|g11227.t1 Nov71|g11473.t1 Nov71|g12644.t1 Nov71|g14055.t1 Nov71|g14358.t1 Nov71|g18317.t1 Nov71|g18803.t1 Nov71|g20307.t1 Nov71|g20712.t1 Nov71|g22519.t1 Nov71|g23660.t1 Nov71|g23884.t1 Nov71|g24725.t1 Nov71|g26296.t1 Nov71|g26614.t1 Nov71|g26853.t1 Nov71|g27228.t1 Nov71|g2747.t1 Nov71|g27957.t1 Nov71|g28123.t1 Nov71|g28225.t1 Nov71|g29140.t1 Nov71|g29245.t1 Nov71|g29311.t1 Nov71|g29470.t1 Nov71|g29819.t1 Nov71|g30371.t1 Nov71|g30576.t1 Nov71|g30763.t1 Nov71|g30765.t1 Nov71|g31025.t1 Nov71|g31070.t1 Nov71|g31125.t1 Nov71|g31202.t1 Nov71|g31463.t1 Nov71|g31555.t1 Nov71|g32090.t1 Nov71|g32268.t1 Nov71|g8493.t1 Nov77|g14379.t1 Nov77|g14487.t1 Nov77|g18554.t1 Nov77|g21612.t1 Nov77|g23332.t1 Nov77|g26846.t1 Nov77|g27040.t1 Nov77|g27770.t1 Nov77|g27898.t1 Nov77|g28439.t1 Nov77|g28510.t1 Nov77|g29058.t1 Nov77|g29613.t1 Nov77|g29716.t1 Nov77|g30009.t1 Nov77|g30711.t1 Nov77|g30797.t1 Nov77|g31004.t1 Nov77|g31157.t1 Nov77|g31222.t1 Nov77|g31404.t1 Nov77|g32017.t1 Nov77|g3740.t1 Nov77|g4682.t1 Nov77|g7814.t1 Nov77|g8752.t1 Nov9|g12694.t1 Nov9|g13861.t1 Nov9|g14728.t1 Nov9|g15785.t1 Nov9|g19808.t1 Nov9|g21309.t1 Nov9|g21324.t1 Nov9|g28101.t1 Nov9|g29360.t1 Nov9|g29554.t1 Nov9|g30225.t1 Nov9|g30392.t1 Nov9|g30755.t1 Nov9|g31046.t1 Nov9|g31349.t1 Nov9|g31862.t1 Nov9|g32052.t1 Nov9|g32473.t1 Nov9|g9085.t1 ONT3|g15777.t1 ONT3|g16557.t1 ONT3|g17095.t1 ONT3|g17524.t1 ONT3|g18054.t1 ONT3|g18869.t1 ONT3|g20003.t1 ONT3|g21797.t1 ONT3|g24841.t1 ONT3|g25837.t1 ONT3|g26626.t1 ONT3|g27238.t1 ONT3|g27348.t1 ONT3|g28039.t1 ONT3|g28598.t1 ONT3|g28718.t1 ONT3|g29483.t1 ONT3|g29761.t1 ONT3|g29768.t1 ONT3|g30223.t1 ONT3|g30357.t1 ONT3|g31351.t1 ONT3|g31404.t1 ONT3|g31581.t1 ONT3|g31628.t1 ONT3|g31822.t1 ONT3|g31842.t1 ONT3|g7574.t1 SCRP245_v2|g11662.t1 SCRP245_v2|g11922.t1 SCRP245_v2|g13774.t1 SCRP245_v2|g16838.t1 SCRP245_v2|g16939.t1 SCRP245_v2|g17769.t1 SCRP245_v2|g18652.t1 SCRP245_v2|g19487.t1 SCRP245_v2|g20661.t1 SCRP245_v2|g21430.t1 SCRP245_v2|g22406.t1 SCRP245_v2|g22604.t1 SCRP245_v2|g23550.t1 SCRP245_v2|g24276.t1 SCRP245_v2|g24794.t1 SCRP245_v2|g25236.t1 SCRP245_v2|g26108.t1 SCRP245_v2|g26937.t1 SCRP245_v2|g27135.t1 SCRP245_v2|g27576.t1 SCRP245_v2|g28592.t1 SCRP245_v2|g28750.t1 SCRP245_v2|g29101.t1 SCRP245_v2|g29375.t1 SCRP245_v2|g29497.t1 SCRP245_v2|g31719.t1 SCRP245_v2|g5311.t1 SCRP245_v2|g9384.t1 SCRP249|g11638.t1 SCRP249|g18648.t1 SCRP249|g18699.t1 SCRP249|g20073.t1 SCRP249|g21067.t1 SCRP249|g22709.t1 SCRP249|g23788.t1 SCRP249|g24277.t1 SCRP249|g25462.t1 SCRP249|g26703.t1 SCRP249|g27448.t1 SCRP249|g28813.t1 SCRP249|g28838.t1 SCRP249|g29270.t1 SCRP249|g29490.t1 SCRP249|g29605.t1 SCRP249|g30606.t1 SCRP249|g30611.t1 SCRP249|g31044.t1 SCRP249|g31082.t1 SCRP249|g31555.t1 SCRP249|g31556.t1 SCRP249|g31633.t1 SCRP249|g31824.t1 SCRP249|g31872.t1 SCRP249|g31969.t1 SCRP249|g32385.t1 SCRP249|g32387.t1 SCRP249|g32388.t1 SCRP249|g32495.t1 SCRP249|g33020.t1 SCRP249|g5035.t1 SCRP249|g6077.t1 SCRP324|g19636.t1 SCRP324|g21833.t1 SCRP324|g22158.t1 SCRP324|g24193.t1 SCRP324|g25731.t1 SCRP324|g25957.t1 SCRP324|g26229.t1 SCRP324|g26537.t1 SCRP324|g27188.t1 SCRP324|g27317.t1 SCRP324|g29347.t1 SCRP324|g29579.t1 SCRP324|g29580.t1 SCRP324|g29748.t1 SCRP324|g29751.t1 SCRP324|g30408.t1 SCRP324|g30712.t1 SCRP324|g30844.t1 SCRP324|g30897.t1 SCRP324|g31039.t1 SCRP324|g31184.t1 SCRP324|g31347.t1 SCRP324|g31510.t1 SCRP324|g5274.t1 SCRP324|g7786.t1 SCRP324|g8843.t1 SCRP333|g15932.t1 SCRP333|g17457.t1 SCRP333|g17885.t1 SCRP333|g21925.t1 SCRP333|g22291.t1 SCRP333|g22502.t1 SCRP333|g24390.t1 SCRP333|g24972.t1 SCRP333|g25348.t1 SCRP333|g25932.t1 SCRP333|g27229.t1 SCRP333|g28365.t1 SCRP333|g28494.t1 SCRP333|g28604.t1 SCRP333|g30340.t1 SCRP333|g30359.t1 SCRP333|g30407.t1 SCRP333|g30592.t1 SCRP333|g30737.t1 SCRP333|g30913.t1 SCRP333|g31193.t1 SCRP333|g31215.t1 SCRP333|g31262.t1 SCRP333|g31357.t1 SCRP333|g31452.t1 SCRP333|g31754.t1 SCRP333|g32036.t1 SCRP333|g32181.t1 SCRP333|g32605.t1 SCRP333|g32618.t1 SCRP333|g32702.t1 SCRP333|g33253.t1 SCRP333|g33428.t1 SCRP333|g34032.t1 SCRP333|g34107.t1 SCRP333|g4060.t1
OG0000002: A4|g12213.t1 A4|g15534.t1 A4|g17966.t1 A4|g18013.t1 A4|g18836.t1 A4|g20709.t1 A4|g21903.t1 A4|g23447.t1 A4|g23900.t1 A4|g25110.t1 A4|g27820.t1 A4|g28870.t1 A4|g29650.t1 A4|g29741.t1 A4|g30502.t1 A4|g308.t1 A4|g31393.t1 A4|g31877.t1 A4|g32316.t1 A4|g7598.t1 Bc16|g11199.t1 Bc16|g14375.t1 Bc16|g14380.t1 Bc16|g15060.t1 Bc16|g15847.t1 Bc16|g16058.t1 Bc16|g1634.t1 Bc16|g17124.t1 Bc16|g17205.t1 Bc16|g17242.t1 Bc16|g17850.t1 Bc16|g18140.t1 Bc16|g20004.t1 Bc16|g20016.t1 Bc16|g22081.t1 Bc16|g22525.t1 Bc16|g22573.t1 Bc16|g23026.t1 Bc16|g25172.t1 Bc16|g25457.t1 Bc16|g25476.t1 Bc16|g26192.t1 Bc16|g26445.t1 Bc16|g26451.t1 Bc16|g27297.t1 Bc16|g27301.t1 Bc16|g27704.t1 Bc16|g28524.t1 Bc16|g28661.t1 Bc16|g30009.t1 Bc16|g30799.t1 Bc16|g314.t1 Bc16|g32396.t1 Bc16|g32584.t1 Bc16|g33363.t1 Bc16|g33501.t1 Bc16|g34124.t1 Bc16|g34141.t1 Bc16|g35282.t1 Bc16|g36265.t1 Bc16|g36292.t1 Bc16|g37228.t1 Bc16|g37897.t1 Bc16|g37904.t1 Bc16|g39267.t1 Bc16|g39604.t1 Bc16|g40126.t1 Bc16|g40331.t1 Bc16|g40524.t1 Bc16|g40612.t1 Bc16|g40848.t1 Bc16|g41079.t1 Bc16|g6215.t1 Bc16|g6283.t1 Bc16|g6833.t1 Bc16|g7002.t1 Bc16|g7394.t1 Bc16|g7991.t1 Bc16|g8008.t1 Bc16|g818.t1 Bc16|g8287.t1 Bc16|g979.t1 Bc1|g11195.t1 Bc1|g12118.t1 Bc1|g12697.t1 Bc1|g13966.t1 Bc1|g14363.t1 Bc1|g15985.t1 Bc1|g19485.t1 Bc1|g20650.t1 Bc1|g22425.t1 Bc1|g23147.t1 Bc1|g24711.t1 Bc1|g29262.t1 Bc1|g31403.t1 Bc1|g3337.t1 Bc1|g4455.t1 Bc1|g5269.t1 Bc1|g9247.t1 Bc23|g10184.t1 Bc23|g11433.t1 Bc23|g12475.t1 Bc23|g15445.t1 Bc23|g16855.t1 Bc23|g17593.t1 Bc23|g17615.t1 Bc23|g17798.t1 Bc23|g22392.t1 Bc23|g23592.t1 Bc23|g239.t1 Bc23|g24766.t1 Bc23|g24859.t1 Bc23|g24935.t1 Bc23|g26420.t1 Bc23|g26464.t1 Bc23|g26918.t1 Bc23|g27190.t1 Bc23|g27219.t1 Bc23|g27686.t1 Bc23|g27722.t1 Bc23|g27729.t1 Bc23|g29221.t1 Bc23|g29805.t1 Bc23|g30557.t1 Bc23|g4216.t1 Bc23|g5537.t1 Nov27|g10468.t1 Nov27|g11492.t1 Nov27|g13343.t1 Nov27|g13523.t1 Nov27|g13845.t1 Nov27|g15957.t1 Nov27|g16688.t1 Nov27|g17807.t1 Nov27|g18016.t1 Nov27|g18113.t1 Nov27|g18118.t1 Nov27|g19977.t1 Nov27|g210.t1 Nov27|g21561.t1 Nov27|g22084.t1 Nov27|g23796.t1 Nov27|g23951.t1 Nov27|g25619.t1 Nov27|g26125.t1 Nov27|g26264.t1 Nov27|g28729.t1 Nov27|g29134.t1 Nov27|g29577.t1 Nov27|g29766.t1 Nov27|g30784.t1 Nov27|g31176.t1 Nov27|g31198.t1 Nov27|g31314.t1 Nov27|g31352.t1 Nov27|g31598.t1 Nov27|g31765.t1 Nov27|g32435.t1 Nov27|g4548.t1 Nov27|g5628.t1 Nov27|g7998.t1 Nov27|g8345.t1 Nov27|g9614.t1 Nov5|g10629.t1 Nov5|g14653.t1 Nov5|g14904.t1 Nov5|g15964.t1 Nov5|g16524.t1 Nov5|g17131.t1 Nov5|g177.t1 Nov5|g17716.t1 Nov5|g18432.t1 Nov5|g19649.t1 Nov5|g20552.t1 Nov5|g20853.t1 Nov5|g23837.t1 Nov5|g25053.t1 Nov5|g29335.t1 Nov5|g29997.t1 Nov5|g30451.t1 Nov5|g31033.t1 Nov5|g31714.t1 Nov5|g32249.t1 Nov5|g3960.t1 Nov5|g4819.t1 Nov5|g7720.t1 Nov5|g9745.t1 Nov71|g10006.t1 Nov71|g11344.t1 Nov71|g13368.t1 Nov71|g18988.t1 Nov71|g19633.t1 Nov71|g25686.t1 Nov71|g25855.t1 Nov71|g26306.t1 Nov71|g27735.t1 Nov71|g28042.t1 Nov71|g29597.t1 Nov71|g30261.t1 Nov71|g4024.t1 Nov71|g8090.t1 Nov77|g10986.t1 Nov77|g12030.t1 Nov77|g136.t1 Nov77|g14038.t1 Nov77|g14042.t1 Nov77|g14895.t1 Nov77|g16187.t1 Nov77|g18160.t1 Nov77|g18849.t1 Nov77|g21826.t1 Nov77|g23360.t1 Nov77|g23614.t1 Nov77|g25641.t1 Nov77|g26987.t1 Nov77|g27442.t1 Nov77|g27568.t1 Nov77|g28290.t1 Nov77|g28301.t1 Nov77|g28599.t1 Nov77|g28676.t1 Nov77|g29213.t1 Nov77|g29382.t1 Nov77|g30806.t1 Nov77|g31351.t1 Nov77|g31577.t1 Nov77|g31607.t1 Nov77|g3734.t1 Nov77|g5767.t1 Nov9|g12209.t1 Nov9|g19999.t1 Nov9|g20838.t1 Nov9|g21057.t1 Nov9|g21264.t1 Nov9|g22121.t1 Nov9|g22564.t1 Nov9|g22818.t1 Nov9|g24990.t1 Nov9|g25586.t1 Nov9|g27002.t1 Nov9|g28483.t1 Nov9|g28971.t1 Nov9|g29390.t1 Nov9|g30328.t1 Nov9|g30446.t1 Nov9|g30464.t1 Nov9|g30467.t1 Nov9|g31479.t1 Nov9|g5520.t1 Nov9|g8484.t1 ONT3|g12698.t1 ONT3|g13138.t1 ONT3|g13769.t1 ONT3|g15590.t1 ONT3|g17587.t1 ONT3|g17599.t1 ONT3|g17898.t1 ONT3|g18694.t1 ONT3|g18814.t1 ONT3|g19514.t1 ONT3|g19870.t1 ONT3|g20125.t1 ONT3|g20359.t1 ONT3|g208.t1 ONT3|g21064.t1 ONT3|g22886.t1 ONT3|g23903.t1 ONT3|g23993.t1 ONT3|g24040.t1 ONT3|g24633.t1 ONT3|g25861.t1 ONT3|g26908.t1 ONT3|g26982.t1 ONT3|g29025.t1 ONT3|g29531.t1 ONT3|g30063.t1 ONT3|g30332.t1 ONT3|g30350.t1 ONT3|g30394.t1 ONT3|g4623.t1 SCRP245_v2|g10842.t1 SCRP245_v2|g12439.t1 SCRP245_v2|g13373.t1 SCRP245_v2|g14060.t1 SCRP245_v2|g16924.t1 SCRP245_v2|g17886.t1 SCRP245_v2|g18672.t1 SCRP245_v2|g20140.t1 SCRP245_v2|g23335.t1 SCRP245_v2|g23436.t1 SCRP245_v2|g23814.t1 SCRP245_v2|g23858.t1 SCRP245_v2|g24154.t1 SCRP245_v2|g24386.t1 SCRP245_v2|g27131.t1 SCRP245_v2|g27214.t1 SCRP245_v2|g27307.t1 SCRP245_v2|g27628.t1 SCRP245_v2|g28844.t1 SCRP245_v2|g29254.t1 SCRP245_v2|g29299.t1 SCRP245_v2|g29627.t1 SCRP245_v2|g29799.t1 SCRP245_v2|g3601.t1 SCRP245_v2|g4412.t1 SCRP245_v2|g7127.t1 SCRP245_v2|g7404.t1 SCRP245_v2|g8271.t1 SCRP245_v2|g8787.t1 SCRP249|g12371.t1 SCRP249|g14393.t1 SCRP249|g16793.t1 SCRP249|g18721.t1 SCRP249|g18767.t1 SCRP249|g19618.t1 SCRP249|g20387.t1 SCRP249|g21285.t1 SCRP249|g22072.t1 SCRP249|g23666.t1 SCRP249|g24071.t1 SCRP249|g25014.t1 SCRP249|g25617.t1 SCRP249|g25935.t1 SCRP249|g26164.t1 SCRP249|g27890.t1 SCRP249|g28002.t1 SCRP249|g28309.t1 SCRP249|g28668.t1 SCRP249|g29837.t1 SCRP249|g30398.t1 SCRP249|g31962.t1 SCRP249|g9436.t1 SCRP324|g10005.t1 SCRP324|g13324.t1 SCRP324|g14577.t1 SCRP324|g17947.t1 SCRP324|g19121.t1 SCRP324|g21410.t1 SCRP324|g23447.t1 SCRP324|g23491.t1 SCRP324|g23931.t1 SCRP324|g25990.t1 SCRP324|g26602.t1 SCRP324|g27180.t1 SCRP324|g27834.t1 SCRP324|g28543.t1 SCRP324|g2898.t1 SCRP324|g29139.t1 SCRP324|g30551.t1 SCRP324|g516.t1 SCRP324|g9139.t1 SCRP333|g14935.t1 SCRP333|g19104.t1 SCRP333|g19666.t1 SCRP333|g19714.t1 SCRP333|g20569.t1 SCRP333|g21814.t1 SCRP333|g23798.t1 SCRP333|g24927.t1 SCRP333|g28215.t1 SCRP333|g28433.t1 SCRP333|g28696.t1 SCRP333|g32098.t1 SCRP333|g33735.t1
OG0000003: A4|g12406.t1 A4|g16252.t1 A4|g17810.t1 A4|g19128.t1 A4|g19941.t1 A4|g26195.t1 A4|g26262.t1 A4|g26717.t1 A4|g27025.t1 A4|g29175.t1 A4|g30431.t1 A4|g30650.t1 A4|g30864.t1 A4|g31542.t1 A4|g31543.t1 Bc16|g10127.t1 Bc16|g10133.t1 Bc16|g11374.t1 Bc16|g11846.t1 Bc16|g11857.t1 Bc16|g12425.t1 Bc16|g12463.t1 Bc16|g12470.t1 Bc16|g1297.t1 Bc16|g13187.t1 Bc16|g14685.t1 Bc16|g15049.t1 Bc16|g15419.t1 Bc16|g16628.t1 Bc16|g1698.t1 Bc16|g17454.t1 Bc16|g18487.t1 Bc16|g18517.t1 Bc16|g18940.t1 Bc16|g18945.t1 Bc16|g19097.t1 Bc16|g19110.t1 Bc16|g1925.t1 Bc16|g19476.t1 Bc16|g19650.t1 Bc16|g20913.t1 Bc16|g20978.t1 Bc16|g20986.t1 Bc16|g21091.t1 Bc16|g21180.t1 Bc16|g22029.t1 Bc16|g22761.t1 Bc16|g23066.t1 Bc16|g23923.t1 Bc16|g24030.t1 Bc16|g24453.t1 Bc16|g25207.t1 Bc16|g2537.t1 Bc16|g25511.t1 Bc16|g25616.t1 Bc16|g26264.t1 Bc16|g26661.t1 Bc16|g26795.t1 Bc16|g28678.t1 Bc16|g28946.t1 Bc16|g2918.t1 Bc16|g29573.t1 Bc16|g29688.t1 Bc16|g29986.t1 Bc16|g30114.t1 Bc16|g30129.t1 Bc16|g30254.t1 Bc16|g30607.t1 Bc16|g30758.t1 Bc16|g30845.t1 Bc16|g31057.t1 Bc16|g31282.t1 Bc16|g3159.t1 Bc16|g31692.t1 Bc16|g3180.t1 Bc16|g32094.t1 Bc16|g32134.t1 Bc16|g33522.t1 Bc16|g33523.t1 Bc16|g33951.t1 Bc16|g34162.t1 Bc16|g34374.t1 Bc16|g34837.t1 Bc16|g35009.t1 Bc16|g38154.t1 Bc16|g38325.t1 Bc16|g38502.t1 Bc16|g3914.t1 Bc16|g39959.t1 Bc16|g40106.t1 Bc16|g41056.t1 Bc16|g41102.t1 Bc16|g4647.t1 Bc16|g5506.t1 Bc16|g6491.t1 Bc16|g6735.t1 Bc16|g6992.t1 Bc16|g7121.t1 Bc16|g7936.t1 Bc16|g7954.t1 Bc16|g9154.t1 Bc16|g9368.t1 Bc16|g9512.t1 Bc1|g11907.t1 Bc1|g16334.t1 Bc1|g18674.t1 Bc1|g18868.t1 Bc1|g19083.t1 Bc1|g20812.t1 Bc1|g21007.t1 Bc1|g24124.t1 Bc1|g24666.t1 Bc1|g28324.t1 Bc1|g29261.t1 Bc1|g30443.t1 Bc1|g30756.t1 Bc1|g30875.t1 Bc1|g31050.t1 Bc1|g31101.t1 Bc1|g31188.t1 Bc1|g31194.t1 Bc1|g31240.t1 Bc1|g31346.t1 Bc1|g31778.t1 Bc1|g5542.t1 Bc23|g13707.t1 Bc23|g17604.t1 Bc23|g22136.t1 Bc23|g24268.t1 Bc23|g24733.t1 Bc23|g26559.t1 Bc23|g27828.t1 Bc23|g27919.t1 Bc23|g29190.t1 Bc23|g29434.t1 Bc23|g30011.t1 Bc23|g30952.t1 Nov27|g18213.t1 Nov27|g18618.t1 Nov27|g19454.t1 Nov27|g22976.t1 Nov27|g25374.t1 Nov27|g28021.t1 Nov27|g29309.t1 Nov27|g29704.t1 Nov27|g30459.t1 Nov27|g30611.t1 Nov27|g30779.t1 Nov27|g31079.t1 Nov27|g31149.t1 Nov27|g4687.t1 Nov5|g16638.t1 Nov5|g24639.t1 Nov5|g25149.t1 Nov5|g25341.t1 Nov5|g25613.t1 Nov5|g26761.t1 Nov5|g28969.t1 Nov5|g29290.t1 Nov5|g29871.t1 Nov5|g30272.t1 Nov5|g30299.t1 Nov5|g30633.t1 Nov5|g30912.t1 Nov5|g31851.t1 Nov71|g13278.t1 Nov71|g14057.t1 Nov71|g17393.t1 Nov71|g18658.t1 Nov71|g25387.t1 Nov71|g27732.t1 Nov71|g27939.t1 Nov71|g28269.t1 Nov71|g29313.t1 Nov71|g29600.t1 Nov71|g29864.t1 Nov71|g29881.t1 Nov71|g30756.t1 Nov71|g30961.t1 Nov77|g11894.t1 Nov77|g12323.t1 Nov77|g17476.t1 Nov77|g17609.t1 Nov77|g24379.t1 Nov77|g25491.t1 Nov77|g27794.t1 Nov77|g28895.t1 Nov77|g29149.t1 Nov77|g29156.t1 Nov77|g29322.t1 Nov77|g29709.t1 Nov77|g29997.t1 Nov77|g30034.t1 Nov77|g30802.t1 Nov77|g31084.t1 Nov77|g31144.t1 Nov77|g31165.t1 Nov77|g31421.t1 Nov9|g11854.t1 Nov9|g12889.t1 Nov9|g17004.t1 Nov9|g18885.t1 Nov9|g20339.t1 Nov9|g26038.t1 Nov9|g26265.t1 Nov9|g26311.t1 Nov9|g26839.t1 Nov9|g30180.t1 Nov9|g30677.t1 Nov9|g30689.t1 Nov9|g31033.t1 Nov9|g31047.t1 Nov9|g31183.t1 Nov9|g31332.t1 Nov9|g31375.t1 Nov9|g31535.t1 ONT3|g13224.t1 ONT3|g16361.t1 ONT3|g22531.t1 ONT3|g24850.t1 ONT3|g26793.t1 ONT3|g28617.t1 ONT3|g28670.t1 ONT3|g29238.t1 ONT3|g29741.t1 ONT3|g30452.t1 ONT3|g30565.t1 ONT3|g30674.t1 ONT3|g30804.t1 ONT3|g30910.t1 ONT3|g31053.t1 ONT3|g31323.t1 SCRP245_v2|g17381.t1 SCRP245_v2|g20335.t1 SCRP245_v2|g20520.t1 SCRP245_v2|g22082.t1 SCRP245_v2|g24118.t1 SCRP245_v2|g24322.t1 SCRP245_v2|g28587.t1 SCRP245_v2|g28769.t1 SCRP245_v2|g29073.t1 SCRP245_v2|g29591.t1 SCRP245_v2|g30288.t1 SCRP245_v2|g30499.t1 SCRP245_v2|g31222.t1 SCRP249|g10234.t1 SCRP249|g12175.t1 SCRP249|g1264.t1 SCRP249|g13258.t1 SCRP249|g16055.t1 SCRP249|g17884.t1 SCRP249|g19756.t1 SCRP249|g20059.t1 SCRP249|g20484.t1 SCRP249|g21506.t1 SCRP249|g22367.t1 SCRP249|g24518.t1 SCRP249|g24760.t1 SCRP249|g25667.t1 SCRP249|g26753.t1 SCRP249|g27151.t1 SCRP249|g27937.t1 SCRP249|g28057.t1 SCRP249|g29309.t1 SCRP249|g29570.t1 SCRP249|g29651.t1 SCRP249|g29741.t1 SCRP249|g30272.t1 SCRP249|g30387.t1 SCRP249|g30467.t1 SCRP249|g30482.t1 SCRP249|g31104.t1 SCRP249|g31120.t1 SCRP249|g31570.t1 SCRP249|g31652.t1 SCRP249|g7788.t1 SCRP324|g10335.t1 SCRP324|g13009.t1 SCRP324|g14201.t1 SCRP324|g21370.t1 SCRP324|g21817.t1 SCRP324|g21981.t1 SCRP324|g24274.t1 SCRP324|g26518.t1 SCRP324|g26547.t1 SCRP324|g27800.t1 SCRP324|g27883.t1 SCRP324|g28024.t1 SCRP324|g28333.t1 SCRP324|g29129.t1 SCRP324|g29468.t1 SCRP324|g29677.t1 SCRP324|g29725.t1 SCRP324|g29754.t1 SCRP324|g30143.t1 SCRP324|g30503.t1 SCRP324|g31147.t1 SCRP324|g8527.t1 SCRP333|g14019.t1 SCRP333|g15799.t1 SCRP333|g18916.t1 SCRP333|g21929.t1 SCRP333|g22073.t1 SCRP333|g22614.t1 SCRP333|g23447.t1 SCRP333|g24539.t1 SCRP333|g25437.t1 SCRP333|g27313.t1 SCRP333|g27819.t1 SCRP333|g28395.t1 SCRP333|g28507.t1 SCRP333|g28682.t1 SCRP333|g29244.t1 SCRP333|g29541.t1 SCRP333|g29752.t1 SCRP333|g30023.t1 SCRP333|g30105.t1 SCRP333|g30858.t1 SCRP333|g31444.t1 SCRP333|g31573.t1 SCRP333|g32006.t1 SCRP333|g32250.t1 SCRP333|g32365.t1 SCRP333|g32563.t1 SCRP333|g6097.t1 SCRP333|g8546.t1
OG0000004: A4|g12560.t1 A4|g18736.t1 A4|g19116.t1 A4|g21689.t1 A4|g21940.t1 A4|g26621.t1 A4|g27049.t1 A4|g28193.t1 A4|g28279.t1 A4|g29974.t1 A4|g5072.t1 A4|g9518.t1 Bc16|g10293.t1 Bc16|g10899.t1 Bc16|g12289.t1 Bc16|g12291.t1 Bc16|g1314.t1 Bc16|g14022.t1 Bc16|g15146.t1 Bc16|g15690.t1 Bc16|g15989.t1 Bc16|g17271.t1 Bc16|g1852.t1 Bc16|g1982.t1 Bc16|g19973.t1 Bc16|g2089.t1 Bc16|g23685.t1 Bc16|g24540.t1 Bc16|g24789.t1 Bc16|g25403.t1 Bc16|g27819.t1 Bc16|g28944.t1 Bc16|g29313.t1 Bc16|g2968.t1 Bc16|g30168.t1 Bc16|g3156.t1 Bc16|g32633.t1 Bc16|g33520.t1 Bc16|g33642.t1 Bc16|g34298.t1 Bc16|g34334.t1 Bc16|g34702.t1 Bc16|g35451.t1 Bc16|g35553.t1 Bc16|g36101.t1 Bc16|g36242.t1 Bc16|g37831.t1 Bc16|g38687.t1 Bc16|g40103.t1 Bc16|g40616.t1 Bc16|g40665.t1 Bc16|g744.t1 Bc16|g8568.t1 Bc16|g9237.t1 Bc16|g9280.t1 Bc16|g9337.t1 Bc1|g15653.t1 Bc1|g19270.t1 Bc1|g20607.t1 Bc1|g22663.t1 Bc1|g24412.t1 Bc1|g24794.t1 Bc1|g26713.t1 Bc1|g26909.t1 Bc1|g27810.t1 Bc1|g283.t1 Bc1|g28389.t1 Bc1|g28468.t1 Bc1|g29065.t1 Bc1|g30470.t1 Bc1|g31066.t1 Bc1|g5325.t1 Bc1|g5702.t1 Bc1|g6152.t1 Bc1|g6660.t1 Bc1|g9797.t1 Bc23|g12101.t1 Bc23|g14191.t1 Bc23|g19762.t1 Bc23|g19918.t1 Bc23|g20544.t1 Bc23|g2069.t1 Bc23|g21447.t1 Bc23|g23395.t1 Bc23|g23701.t1 Bc23|g24131.t1 Bc23|g25935.t1 Bc23|g26130.t1 Bc23|g26917.t1 Bc23|g26931.t1 Bc23|g27309.t1 Bc23|g27887.t1 Bc23|g30014.t1 Bc23|g30322.t1 Bc23|g30889.t1 Bc23|g3105.t1 Bc23|g31237.t1 Bc23|g5282.t1 Bc23|g6070.t1 Bc23|g9319.t1 Bc23|g9395.t1 Nov27|g10747.t1 Nov27|g13782.t1 Nov27|g14456.t1 Nov27|g21571.t1 Nov27|g21629.t1 Nov27|g21866.t1 Nov27|g24183.t1 Nov27|g24256.t1 Nov27|g26612.t1 Nov27|g27174.t1 Nov27|g27726.t1 Nov27|g27855.t1 Nov27|g28091.t1 Nov27|g28760.t1 Nov27|g29649.t1 Nov27|g30089.t1 Nov27|g30154.t1 Nov27|g30551.t1 Nov27|g31093.t1 Nov27|g32008.t1 Nov27|g375.t1 Nov27|g3940.t1 Nov27|g5022.t1 Nov5|g12360.t1 Nov5|g15217.t1 Nov5|g15958.t1 Nov5|g18791.t1 Nov5|g19264.t1 Nov5|g21017.t1 Nov5|g21151.t1 Nov5|g21424.t1 Nov5|g22446.t1 Nov5|g25360.t1 Nov5|g25628.t1 Nov5|g26674.t1 Nov5|g27237.t1 Nov5|g29729.t1 Nov5|g29835.t1 Nov5|g30409.t1 Nov5|g3873.t1 Nov5|g6283.t1 Nov71|g14199.t1 Nov71|g19819.t1 Nov71|g21451.t1 Nov71|g22598.t1 Nov71|g23782.t1 Nov71|g25303.t1 Nov71|g26849.t1 Nov71|g27059.t1 Nov71|g28602.t1 Nov71|g29001.t1 Nov71|g29131.t1 Nov71|g29168.t1 Nov71|g29483.t1 Nov71|g29835.t1 Nov71|g3587.t1 Nov71|g4802.t1 Nov71|g5160.t1 Nov77|g11045.t1 Nov77|g12064.t1 Nov77|g21735.t1 Nov77|g22445.t1 Nov77|g23877.t1 Nov77|g23975.t1 Nov77|g24126.t1 Nov77|g26035.t1 Nov77|g27416.t1 Nov77|g3215.t1 Nov77|g8740.t1 Nov9|g13768.t1 Nov9|g15382.t1 Nov9|g22157.t1 Nov9|g22241.t1 Nov9|g22282.t1 Nov9|g22859.t1 Nov9|g24453.t1 Nov9|g24930.t1 Nov9|g24980.t1 Nov9|g26459.t1 Nov9|g26977.t1 Nov9|g27847.t1 Nov9|g28123.t1 Nov9|g28872.t1 Nov9|g29307.t1 Nov9|g29486.t1 Nov9|g30311.t1 Nov9|g30617.t1 Nov9|g30624.t1 Nov9|g4132.t1 Nov9|g4405.t1 Nov9|g4952.t1 Nov9|g6503.t1 ONT3|g10424.t1 ONT3|g12628.t1 ONT3|g15418.t1 ONT3|g15657.t1 ONT3|g15834.t1 ONT3|g21252.t1 ONT3|g22047.t1 ONT3|g27088.t1 ONT3|g27901.t1 ONT3|g30599.t1 ONT3|g31175.t1 ONT3|g4109.t1 ONT3|g7207.t1 ONT3|g9157.t1 SCRP245_v2|g10520.t1 SCRP245_v2|g13646.t1 SCRP245_v2|g14823.t1 SCRP245_v2|g18966.t1 SCRP245_v2|g19273.t1 SCRP245_v2|g23265.t1 SCRP245_v2|g23897.t1 SCRP245_v2|g24607.t1 SCRP245_v2|g25590.t1 SCRP245_v2|g26549.t1 SCRP245_v2|g27097.t1 SCRP245_v2|g27438.t1 SCRP245_v2|g27711.t1 SCRP245_v2|g28031.t1 SCRP245_v2|g28289.t1 SCRP245_v2|g28758.t1 SCRP245_v2|g28900.t1 SCRP245_v2|g29075.t1 SCRP245_v2|g31132.t1 SCRP245_v2|g31171.t1 SCRP245_v2|g4319.t1 SCRP245_v2|g4358.t1 SCRP245_v2|g7101.t1 SCRP249|g10376.t1 SCRP249|g13682.t1 SCRP249|g16081.t1 SCRP249|g18770.t1 SCRP249|g21399.t1 SCRP249|g22569.t1 SCRP249|g24549.t1 SCRP249|g24721.t1 SCRP249|g25044.t1 SCRP249|g25413.t1 SCRP249|g25600.t1 SCRP249|g26885.t1 SCRP249|g27098.t1 SCRP249|g28267.t1 SCRP249|g30206.t1 SCRP249|g30265.t1 SCRP249|g30489.t1 SCRP249|g31452.t1 SCRP249|g31767.t1 SCRP249|g32226.t1 SCRP249|g4726.t1 SCRP249|g4730.t1 SCRP249|g7676.t1 SCRP249|g9013.t1 SCRP249|g9108.t1 SCRP249|g9874.t1 SCRP324|g13219.t1 SCRP324|g15949.t1 SCRP324|g18493.t1 SCRP324|g18943.t1 SCRP324|g21594.t1 SCRP324|g21668.t1 SCRP324|g24549.t1 SCRP324|g27729.t1 SCRP324|g28658.t1 SCRP324|g29979.t1 SCRP324|g4326.t1 SCRP324|g5948.t1 SCRP324|g7858.t1 SCRP333|g15868.t1 SCRP333|g17112.t1 SCRP333|g17355.t1 SCRP333|g19806.t1 SCRP333|g19991.t1 SCRP333|g20244.t1 SCRP333|g22320.t1 SCRP333|g22613.t1 SCRP333|g22669.t1 SCRP333|g23576.t1 SCRP333|g23838.t1 SCRP333|g24482.t1 SCRP333|g24632.t1 SCRP333|g25020.t1 SCRP333|g25066.t1 SCRP333|g25215.t1 SCRP333|g25242.t1 SCRP333|g25542.t1 SCRP333|g25816.t1 SCRP333|g27564.t1 SCRP333|g27714.t1 SCRP333|g31661.t1 SCRP333|g31995.t1 SCRP333|g32263.t1 SCRP333|g9614.t1
OG0000005: A4|g12825.t1 A4|g13586.t1 A4|g19757.t1 A4|g25489.t1 A4|g25655.t1 A4|g26382.t1 A4|g26720.t1 A4|g28011.t1 A4|g28578.t1 A4|g30551.t1 A4|g30587.t1 A4|g30632.t1 A4|g31506.t1 A4|g32121.t1 A4|g9648.t1 Bc16|g10290.t1 Bc16|g10300.t1 Bc16|g12654.t1 Bc16|g18488.t1 Bc16|g19647.t1 Bc16|g20012.t1 Bc16|g23068.t1 Bc16|g23479.t1 Bc16|g23980.t1 Bc16|g25619.t1 Bc16|g26267.t1 Bc16|g26792.t1 Bc16|g2821.t1 Bc16|g28680.t1 Bc16|g28810.t1 Bc16|g29556.t1 Bc16|g30118.t1 Bc16|g30444.t1 Bc16|g31055.t1 Bc16|g33525.t1 Bc16|g34515.t1 Bc16|g35221.t1 Bc16|g38158.t1 Bc16|g39828.t1 Bc16|g39849.t1 Bc16|g40099.t1 Bc16|g403.t1 Bc16|g40310.t1 Bc16|g6737.t1 Bc16|g7384.t1 Bc16|g9152.t1 Bc16|g9862.t1 Bc1|g18801.t1 Bc1|g20785.t1 Bc1|g26252.t1 Bc1|g28663.t1 Bc1|g29351.t1 Bc1|g29430.t1 Bc1|g29533.t1 Bc1|g29623.t1 Bc1|g30171.t1 Bc1|g30705.t1 Bc1|g30794.t1 Bc1|g31095.t1 Bc1|g31393.t1 Bc1|g31528.t1 Bc1|g31681.t1 Bc1|g31708.t1 Bc1|g31757.t1 Bc1|g31872.t1 Bc1|g32121.t1 Bc1|g32140.t1 Bc1|g32495.t1 Bc23|g15794.t1 Bc23|g15908.t1 Bc23|g20849.t1 Bc23|g24275.t1 Bc23|g25311.t1 Bc23|g25393.t1 Bc23|g28750.t1 Bc23|g29331.t1 Bc23|g29473.t1 Bc23|g29617.t1 Bc23|g29920.t1 Bc23|g30131.t1 Bc23|g30139.t1 Bc23|g30256.t1 Bc23|g30282.t1 Bc23|g30479.t1 Bc23|g30693.t1 Bc23|g30710.t1 Bc23|g31127.t1 Bc23|g31497.t1 Bc23|g31685.t1 Bc23|g31815.t1 Bc23|g31934.t1 Bc23|g9346.t1 Nov27|g16026.t1 Nov27|g19558.t1 Nov27|g21343.t1 Nov27|g28071.t1 Nov27|g28490.t1 Nov27|g28496.t1 Nov27|g28925.t1 Nov27|g29083.t1 Nov27|g29272.t1 Nov27|g29496.t1 Nov27|g31049.t1 Nov27|g31076.t1 Nov27|g31204.t1 Nov27|g31418.t1 Nov27|g31557.t1 Nov27|g31971.t1 Nov5|g14067.t1 Nov5|g18508.t1 Nov5|g20396.t1 Nov5|g25616.t1 Nov5|g27624.t1 Nov5|g28510.t1 Nov5|g30122.t1 Nov5|g31382.t1 Nov5|g32158.t1 Nov71|g18802.t1 Nov71|g26006.t1 Nov71|g27786.t1 Nov71|g28007.t1 Nov71|g28598.t1 Nov71|g29339.t1 Nov71|g29694.t1 Nov77|g12812.t1 Nov77|g27234.t1 Nov77|g27984.t1 Nov77|g28692.t1 Nov77|g29378.t1 Nov77|g30273.t1 Nov77|g32503.t1 Nov77|g8751.t1 Nov9|g14730.t1 Nov9|g21080.t1 Nov9|g26607.t1 Nov9|g27018.t1 Nov9|g28452.t1 Nov9|g28606.t1 Nov9|g30479.t1 Nov9|g30643.t1 Nov9|g30747.t1 Nov9|g31245.t1 Nov9|g31432.t1 Nov9|g31483.t1 Nov9|g31513.t1 Nov9|g31684.t1 Nov9|g31759.t1 ONT3|g11567.t1 ONT3|g15776.t1 ONT3|g16158.t1 ONT3|g25345.t1 ONT3|g25835.t1 ONT3|g26109.t1 ONT3|g27350.t1 ONT3|g28002.t1 ONT3|g28880.t1 ONT3|g29413.t1 ONT3|g30688.t1 ONT3|g31298.t1 ONT3|g31642.t1 ONT3|g32350.t1 ONT3|g32363.t1 SCRP245_v2|g11660.t1 SCRP245_v2|g20107.t1 SCRP245_v2|g21182.t1 SCRP245_v2|g22205.t1 SCRP245_v2|g25067.t1 SCRP245_v2|g25235.t1 SCRP245_v2|g26107.t1 SCRP245_v2|g26936.t1 SCRP245_v2|g27467.t1 SCRP245_v2|g27577.t1 SCRP245_v2|g28533.t1 SCRP245_v2|g28591.t1 SCRP245_v2|g29201.t1 SCRP245_v2|g29264.t1 SCRP245_v2|g29279.t1 SCRP245_v2|g29605.t1 SCRP245_v2|g29672.t1 SCRP245_v2|g29685.t1 SCRP245_v2|g30267.t1 SCRP245_v2|g30299.t1 SCRP245_v2|g30369.t1 SCRP245_v2|g30391.t1 SCRP245_v2|g31174.t1 SCRP245_v2|g31212.t1 SCRP245_v2|g31355.t1 SCRP245_v2|g31566.t1 SCRP245_v2|g31776.t1 SCRP249|g15765.t1 SCRP249|g19712.t1 SCRP249|g23123.t1 SCRP249|g24762.t1 SCRP249|g25776.t1 SCRP249|g27149.t1 SCRP249|g27161.t1 SCRP249|g27671.t1 SCRP249|g29943.t1 SCRP249|g30123.t1 SCRP249|g30445.t1 SCRP249|g30549.t1 SCRP249|g30578.t1 SCRP249|g30842.t1 SCRP249|g30947.t1 SCRP249|g31025.t1 SCRP249|g31029.t1 SCRP249|g31085.t1 SCRP249|g31288.t1 SCRP249|g31463.t1 SCRP249|g31715.t1 SCRP249|g32047.t1 SCRP249|g32094.t1 SCRP249|g32334.t1 SCRP249|g32335.t1 SCRP249|g32336.t1 SCRP249|g32641.t1 SCRP324|g10684.t1 SCRP324|g17166.t1 SCRP324|g18028.t1 SCRP324|g19365.t1 SCRP324|g20180.t1 SCRP324|g21372.t1 SCRP324|g23541.t1 SCRP324|g24165.t1 SCRP324|g26533.t1 SCRP324|g26538.t1 SCRP324|g27316.t1 SCRP324|g27712.t1 SCRP324|g28313.t1 SCRP324|g29287.t1 SCRP324|g29782.t1 SCRP324|g29840.t1 SCRP324|g30157.t1 SCRP324|g30220.t1 SCRP324|g30224.t1 SCRP324|g30242.t1 SCRP324|g30275.t1 SCRP324|g30522.t1 SCRP324|g30691.t1 SCRP324|g30757.t1 SCRP324|g31071.t1 SCRP324|g31176.t1 SCRP324|g31758.t1 SCRP333|g17458.t1 SCRP333|g18290.t1 SCRP333|g21444.t1 SCRP333|g22075.t1 SCRP333|g25896.t1 SCRP333|g27230.t1 SCRP333|g27781.t1 SCRP333|g28393.t1 SCRP333|g28493.t1 SCRP333|g28605.t1 SCRP333|g29613.t1 SCRP333|g29651.t1 SCRP333|g30180.t1 SCRP333|g30337.t1 SCRP333|g31194.t1 SCRP333|g31532.t1 SCRP333|g31830.t1 SCRP333|g31965.t1 SCRP333|g32339.t1 SCRP333|g32533.t1 SCRP333|g32660.t1 SCRP333|g32717.t1 SCRP333|g32778.t1 SCRP333|g33010.t1 SCRP333|g33374.t1 SCRP333|g34063.t1 SCRP333|g34534.t1
OG0000006: A4|g12869.t1 A4|g16661.t1 A4|g19972.t1 A4|g21904.t1 A4|g24443.t1 A4|g25445.t1 A4|g25724.t1 A4|g27542.t1 A4|g28854.t1 A4|g29145.t1 A4|g7342.t1 Bc16|g10167.t1 Bc16|g13182.t1 Bc16|g13698.t1 Bc16|g14177.t1 Bc16|g15848.t1 Bc16|g17313.t1 Bc16|g18139.t1 Bc16|g20197.t1 Bc16|g22080.t1 Bc16|g22526.t1 Bc16|g23025.t1 Bc16|g26193.t1 Bc16|g27296.t1 Bc16|g27417.t1 Bc16|g28659.t1 Bc16|g30798.t1 Bc16|g30823.t1 Bc16|g32583.t1 Bc16|g32948.t1 Bc16|g33602.t1 Bc16|g36159.t1 Bc16|g36621.t1 Bc16|g37896.t1 Bc16|g38999.t1 Bc16|g40330.t1 Bc16|g40859.t1 Bc16|g40868.t1 Bc16|g40926.t1 Bc16|g41.t1 Bc16|g41073.t1 Bc16|g4825.t1 Bc16|g6213.t1 Bc16|g6285.t1 Bc16|g6677.t1 Bc16|g6832.t1 Bc16|g7771.t1 Bc16|g7990.t1 Bc16|g8009.t1 Bc16|g817.t1 Bc16|g8460.t1 Bc16|g9490.t1 Bc16|g978.t1 Bc1|g11746.t1 Bc1|g11851.t1 Bc1|g13702.t1 Bc1|g15984.t1 Bc1|g19946.t1 Bc1|g20651.t1 Bc1|g21457.t1 Bc1|g22426.t1 Bc1|g22751.t1 Bc1|g25227.t1 Bc1|g25578.t1 Bc1|g27135.t1 Bc1|g29104.t1 Bc1|g29424.t1 Bc1|g30050.t1 Bc1|g30073.t1 Bc1|g30437.t1 Bc1|g30536.t1 Bc1|g30800.t1 Bc1|g31032.t1 Bc1|g5268.t1 Bc23|g12812.t1 Bc23|g12854.t1 Bc23|g13083.t1 Bc23|g14115.t1 Bc23|g15106.t1 Bc23|g17614.t1 Bc23|g18400.t1 Bc23|g18985.t1 Bc23|g20671.t1 Bc23|g22085.t1 Bc23|g22188.t1 Bc23|g22573.t1 Bc23|g240.t1 Bc23|g26632.t1 Bc23|g28423.t1 Bc23|g28819.t1 Bc23|g29321.t1 Bc23|g29646.t1 Bc23|g5620.t1 Bc23|g7595.t1 Nov27|g1183.t1 Nov27|g11888.t1 Nov27|g13524.t1 Nov27|g13983.t1 Nov27|g15980.t1 Nov27|g16687.t1 Nov27|g18266.t1 Nov27|g20070.t1 Nov27|g20121.t1 Nov27|g20281.t1 Nov27|g209.t1 Nov27|g24595.t1 Nov27|g26017.t1 Nov27|g26467.t1 Nov27|g26747.t1 Nov27|g27565.t1 Nov27|g28627.t1 Nov27|g28786.t1 Nov27|g29553.t1 Nov27|g30026.t1 Nov5|g10631.t1 Nov5|g15325.t1 Nov5|g15378.t1 Nov5|g17132.t1 Nov5|g17229.t1 Nov5|g17722.t1 Nov5|g19300.t1 Nov5|g23664.t1 Nov5|g25757.t1 Nov5|g27433.t1 Nov5|g28498.t1 Nov71|g12106.t1 Nov71|g14424.t1 Nov71|g15055.t1 Nov71|g16389.t1 Nov71|g19206.t1 Nov71|g26010.t1 Nov71|g27918.t1 Nov71|g28015.t1 Nov71|g29241.t1 Nov71|g29318.t1 Nov71|g4834.t1 Nov71|g5372.t1 Nov77|g12031.t1 Nov77|g13704.t1 Nov77|g14601.t1 Nov77|g16188.t1 Nov77|g23751.t1 Nov77|g25565.t1 Nov77|g26177.t1 Nov77|g26354.t1 Nov77|g28627.t1 Nov9|g11802.t1 Nov9|g12210.t1 Nov9|g12298.t1 Nov9|g12598.t1 Nov9|g16596.t1 Nov9|g16880.t1 Nov9|g18050.t1 Nov9|g19627.t1 Nov9|g20148.t1 Nov9|g23483.t1 Nov9|g24547.t1 Nov9|g25031.t1 Nov9|g28252.t1 Nov9|g28304.t1 Nov9|g29983.t1 Nov9|g5280.t1 ONT3|g10105.t1 ONT3|g13623.t1 ONT3|g14198.t1 ONT3|g18886.t1 ONT3|g20526.t1 ONT3|g22647.t1 ONT3|g27486.t1 ONT3|g27521.t1 ONT3|g27921.t1 ONT3|g30441.t1 ONT3|g7834.t1 SCRP245_v2|g12948.t1 SCRP245_v2|g13395.t1 SCRP245_v2|g14059.t1 SCRP245_v2|g16568.t1 SCRP245_v2|g17869.t1 SCRP245_v2|g18674.t1 SCRP245_v2|g18864.t1 SCRP245_v2|g20787.t1 SCRP245_v2|g21835.t1 SCRP245_v2|g22461.t1 SCRP245_v2|g23535.t1 SCRP245_v2|g26504.t1 SCRP245_v2|g27230.t1 SCRP245_v2|g28183.t1 SCRP245_v2|g28470.t1 SCRP245_v2|g29063.t1 SCRP245_v2|g30487.t1 SCRP245_v2|g3602.t1 SCRP245_v2|g744.t1 SCRP245_v2|g9890.t1 SCRP249|g11344.t1 SCRP249|g12056.t1 SCRP249|g13195.t1 SCRP249|g18720.t1 SCRP249|g19615.t1 SCRP249|g21062.t1 SCRP249|g21632.t1 SCRP249|g22516.t1 SCRP249|g23116.t1 SCRP249|g24072.t1 SCRP249|g24692.t1 SCRP249|g24747.t1 SCRP249|g25013.t1 SCRP249|g25496.t1 SCRP249|g25618.t1 SCRP249|g26594.t1 SCRP249|g27396.t1 SCRP249|g27643.t1 SCRP249|g28174.t1 SCRP249|g30185.t1 SCRP249|g3411.t1 SCRP249|g8268.t1 SCRP324|g11160.t1 SCRP324|g15911.t1 SCRP324|g18477.t1 SCRP324|g19349.t1 SCRP324|g20703.t1 SCRP324|g20731.t1 SCRP324|g22344.t1 SCRP324|g22650.t1 SCRP324|g25201.t1 SCRP324|g25533.t1 SCRP324|g26360.t1 SCRP324|g26988.t1 SCRP324|g27686.t1 SCRP324|g28274.t1 SCRP324|g28699.t1 SCRP324|g29668.t1 SCRP324|g29894.t1 SCRP324|g5354.t1 SCRP324|g8907.t1 SCRP324|g9247.t1 SCRP333|g10376.t1 SCRP333|g11984.t1 SCRP333|g14932.t1 SCRP333|g17157.t1 SCRP333|g18928.t1 SCRP333|g20621.t1 SCRP333|g22983.t1 SCRP333|g23268.t1 SCRP333|g26095.t1 SCRP333|g27825.t1 SCRP333|g28635.t1 SCRP333|g28818.t1 SCRP333|g29358.t1 SCRP333|g30395.t1 SCRP333|g30638.t1 SCRP333|g31232.t1 SCRP333|g6555.t1 SCRP333|g8414.t1 SCRP333|g9073.t1 SCRP333|g9909.t1
OG0000007: A4|g21564.t1 A4|g2359.t1 A4|g29113.t1 A4|g30771.t1 A4|g31317.t1 A4|g32162.t1 A4|g32475.t1 A4|g32629.t1 Bc16|g10103.t1 Bc16|g10303.t1 Bc16|g12462.t1 Bc16|g12628.t1 Bc16|g13102.t1 Bc16|g17288.t1 Bc16|g1973.t1 Bc16|g21151.t1 Bc16|g2223.t1 Bc16|g22815.t1 Bc16|g2301.t1 Bc16|g2314.t1 Bc16|g23767.t1 Bc16|g23775.t1 Bc16|g24052.t1 Bc16|g25692.t1 Bc16|g26070.t1 Bc16|g29123.t1 Bc16|g29687.t1 Bc16|g30608.t1 Bc16|g30794.t1 Bc16|g34363.t1 Bc16|g34517.t1 Bc16|g36881.t1 Bc16|g38038.t1 Bc16|g38851.t1 Bc16|g39501.t1 Bc16|g39673.t1 Bc16|g39684.t1 Bc16|g39852.t1 Bc16|g401.t1 Bc16|g5853.t1 Bc16|g7387.t1 Bc16|g9434.t1 Bc1|g20824.t1 Bc1|g23418.t1 Bc1|g26870.t1 Bc1|g27175.t1 Bc1|g27668.t1 Bc1|g27930.t1 Bc1|g29789.t1 Bc1|g3074.t1 Bc1|g31788.t1 Bc1|g31897.t1 Bc1|g31935.t1 Bc1|g32008.t1 Bc1|g32069.t1 Bc1|g32117.t1 Bc1|g32156.t1 Bc1|g32164.t1 Bc1|g32509.t1 Bc1|g32627.t1 Bc1|g32778.t1 Bc1|g4167.t1 Bc1|g4215.t1 Bc23|g12872.t1 Bc23|g18339.t1 Bc23|g20943.t1 Bc23|g23099.t1 Bc23|g25431.t1 Bc23|g26478.t1 Bc23|g28783.t1 Bc23|g29490.t1 Bc23|g30415.t1 Bc23|g30727.t1 Bc23|g31101.t1 Bc23|g31148.t1 Bc23|g31215.t1 Bc23|g31224.t1 Bc23|g31235.t1 Bc23|g31337.t1 Bc23|g31525.t1 Bc23|g31585.t1 Bc23|g31603.t1 Bc23|g31642.t1 Bc23|g31654.t1 Bc23|g31926.t1 Bc23|g31998.t1 Bc23|g32002.t1 Bc23|g32019.t1 Bc23|g32202.t1 Bc23|g32229.t1 Bc23|g32593.t1 Nov27|g13392.t1 Nov27|g24245.t1 Nov27|g26422.t1 Nov27|g27216.t1 Nov27|g28885.t1 Nov27|g31707.t1 Nov27|g31805.t1 Nov27|g31917.t1 Nov27|g32157.t1 Nov27|g32281.t1 Nov27|g32412.t1 Nov27|g32500.t1 Nov27|g32513.t1 Nov27|g32533.t1 Nov27|g32785.t1 Nov27|g32826.t1 Nov27|g32977.t1 Nov27|g33265.t1 Nov27|g33508.t1 Nov5|g21215.t1 Nov5|g31721.t1 Nov5|g32168.t1 Nov5|g32349.t1 Nov5|g32375.t1 Nov5|g32786.t1 Nov71|g18808.t1 Nov71|g22069.t1 Nov71|g31068.t1 Nov71|g31625.t1 Nov71|g32019.t1 Nov77|g15422.t1 Nov77|g31227.t1 Nov77|g31581.t1 Nov77|g31874.t1 Nov77|g32346.t1 Nov77|g32732.t1 Nov77|g32827.t1 Nov77|g33093.t1 Nov9|g18995.t1 Nov9|g23269.t1 Nov9|g24565.t1 Nov9|g30048.t1 Nov9|g32090.t1 Nov9|g6476.t1 ONT3|g21774.t1 ONT3|g30050.t1 ONT3|g30774.t1 ONT3|g30780.t1 ONT3|g31557.t1 ONT3|g31945.t1 ONT3|g31970.t1 ONT3|g32044.t1 SCRP245_v2|g12873.t1 SCRP245_v2|g17521.t1 SCRP245_v2|g20825.t1 SCRP245_v2|g23871.t1 SCRP245_v2|g26978.t1 SCRP245_v2|g29675.t1 SCRP245_v2|g30021.t1 SCRP245_v2|g30264.t1 SCRP245_v2|g30660.t1 SCRP245_v2|g30858.t1 SCRP245_v2|g31089.t1 SCRP245_v2|g31178.t1 SCRP245_v2|g31273.t1 SCRP245_v2|g31510.t1 SCRP245_v2|g31627.t1 SCRP245_v2|g31740.t1 SCRP245_v2|g31780.t1 SCRP245_v2|g31841.t1 SCRP245_v2|g31897.t1 SCRP245_v2|g31960.t1 SCRP245_v2|g32064.t1 SCRP245_v2|g4684.t1 SCRP245_v2|g4930.t1 SCRP245_v2|g9957.t1 SCRP249|g11433.t1 SCRP249|g22646.t1 SCRP249|g25677.t1 SCRP249|g27331.t1 SCRP249|g28045.t1 SCRP249|g30455.t1 SCRP249|g31315.t1 SCRP249|g31747.t1 SCRP249|g31804.t1 SCRP249|g31859.t1 SCRP249|g31924.t1 SCRP249|g31939.t1 SCRP249|g32011.t1 SCRP249|g32061.t1 SCRP249|g32158.t1 SCRP249|g32549.t1 SCRP249|g32567.t1 SCRP249|g32608.t1 SCRP249|g32694.t1 SCRP249|g32710.t1 SCRP249|g32744.t1 SCRP249|g32745.t1 SCRP249|g32760.t1 SCRP249|g32798.t1 SCRP249|g32863.t1 SCRP249|g32986.t1 SCRP249|g33062.t1 SCRP249|g33432.t1 SCRP249|g33448.t1 SCRP249|g33525.t1 SCRP249|g33547.t1 SCRP249|g33724.t1 SCRP249|g33775.t1 SCRP249|g33966.t1 SCRP249|g7375.t1 SCRP324|g14433.t1 SCRP324|g18289.t1 SCRP324|g21685.t1 SCRP324|g23690.t1 SCRP324|g29351.t1 SCRP324|g30027.t1 SCRP324|g30250.t1 SCRP324|g30505.t1 SCRP324|g31117.t1 SCRP324|g31136.t1 SCRP324|g31188.t1 SCRP324|g31354.t1 SCRP324|g31695.t1 SCRP324|g31780.t1 SCRP324|g31830.t1 SCRP324|g31833.t1 SCRP324|g31906.t1 SCRP324|g32040.t1 SCRP324|g32041.t1 SCRP324|g6493.t1 SCRP324|g8260.t1 SCRP333|g19984.t1 SCRP333|g31430.t1 SCRP333|g32311.t1 SCRP333|g32395.t1 SCRP333|g32759.t1 SCRP333|g32864.t1 SCRP333|g33063.t1 SCRP333|g33123.t1 SCRP333|g33153.t1 SCRP333|g33192.t1 SCRP333|g33477.t1 SCRP333|g33820.t1 SCRP333|g33866.t1 SCRP333|g34194.t1 SCRP333|g34288.t1 SCRP333|g34389.t1 SCRP333|g34759.t1 SCRP333|g34997.t1 SCRP333|g7784.t1 SCRP333|g8653.t1
OG0000008: A4|g10689.t1 A4|g2689.t1 A4|g27288.t1 A4|g28296.t1 A4|g29896.t1 A4|g29897.t1 Bc16|g11197.t1 Bc16|g11518.t1 Bc16|g1277.t1 Bc16|g14176.t1 Bc16|g147.t1 Bc16|g1637.t1 Bc16|g16510.t1 Bc16|g17119.t1 Bc16|g17202.t1 Bc16|g19304.t1 Bc16|g20020.t1 Bc16|g20807.t1 Bc16|g22078.t1 Bc16|g22527.t1 Bc16|g22577.t1 Bc16|g22912.t1 Bc16|g23024.t1 Bc16|g27628.t1 Bc16|g31772.t1 Bc16|g319.t1 Bc16|g32152.t1 Bc16|g32401.t1 Bc16|g3256.t1 Bc16|g32946.t1 Bc16|g33372.t1 Bc16|g35388.t1 Bc16|g36622.t1 Bc16|g37895.t1 Bc16|g37909.t1 Bc16|g40120.t1 Bc16|g40327.t1 Bc16|g40415.t1 Bc16|g40529.t1 Bc16|g40656.t1 Bc16|g40925.t1 Bc16|g41082.t1 Bc16|g4826.t1 Bc16|g7769.t1 Bc16|g8136.t1 Bc16|g9076.t1 Bc16|g9245.t1 Bc1|g11456.t1 Bc1|g18219.t1 Bc1|g19055.t1 Bc1|g25225.t1 Bc1|g28716.t1 Bc1|g29115.t1 Bc1|g29333.t1 Bc1|g29588.t1 Bc1|g29796.t1 Bc1|g29901.t1 Bc1|g30986.t1 Bc1|g31190.t1 Bc1|g5267.t1 Bc1|g9379.t1 Bc1|g9741.t1 Bc23|g10965.t1 Bc23|g17327.t1 Bc23|g17612.t1 Bc23|g18417.t1 Bc23|g19807.t1 Bc23|g21023.t1 Bc23|g22513.t1 Bc23|g2284.t1 Bc23|g243.t1 Bc23|g24698.t1 Bc23|g26284.t1 Bc23|g27100.t1 Bc23|g29210.t1 Bc23|g29510.t1 Nov27|g11487.t1 Nov27|g1181.t1 Nov27|g16995.t1 Nov27|g18632.t1 Nov27|g19985.t1 Nov27|g207.t1 Nov27|g20932.t1 Nov27|g23797.t1 Nov27|g26018.t1 Nov27|g27388.t1 Nov27|g30062.t1 Nov27|g30670.t1 Nov27|g7668.t1 Nov27|g7681.t1 Nov27|g9610.t1 Nov5|g18752.t1 Nov5|g20534.t1 Nov5|g25270.t1 Nov5|g27018.t1 Nov5|g2804.t1 Nov5|g28889.t1 Nov5|g30863.t1 Nov5|g6799.t1 Nov5|g6809.t1 Nov5|g9750.t1 Nov71|g12727.t1 Nov71|g18555.t1 Nov71|g25187.t1 Nov71|g26521.t1 Nov71|g27944.t1 Nov71|g30487.t1 Nov71|g5369.t1 Nov71|g6929.t1 Nov77|g14153.t1 Nov77|g23091.t1 Nov77|g25135.t1 Nov77|g27941.t1 Nov77|g28703.t1 Nov77|g31189.t1 Nov77|g5025.t1 Nov77|g8636.t1 Nov77|g9810.t1 Nov9|g11805.t1 Nov9|g14497.t1 Nov9|g15216.t1 Nov9|g24545.t1 Nov9|g28000.t1 Nov9|g30795.t1 Nov9|g8339.t1 Nov9|g8351.t1 ONT3|g11937.t1 ONT3|g24634.t1 ONT3|g26731.t1 ONT3|g26885.t1 ONT3|g2701.t1 ONT3|g29862.t1 SCRP245_v2|g12448.t1 SCRP245_v2|g14019.t1 SCRP245_v2|g14860.t1 SCRP245_v2|g17327.t1 SCRP245_v2|g19144.t1 SCRP245_v2|g19852.t1 SCRP245_v2|g21273.t1 SCRP245_v2|g21833.t1 SCRP245_v2|g22215.t1 SCRP245_v2|g25945.t1 SCRP245_v2|g27506.t1 SCRP245_v2|g30332.t1 SCRP245_v2|g30479.t1 SCRP245_v2|g30555.t1 SCRP245_v2|g30926.t1 SCRP245_v2|g31573.t1 SCRP245_v2|g745.t1 SCRP245_v2|g7541.t1 SCRP245_v2|g9320.t1 SCRP245_v2|g9893.t1 SCRP249|g12928.t1 SCRP249|g16807.t1 SCRP249|g17736.t1 SCRP249|g18749.t1 SCRP249|g19782.t1 SCRP249|g19789.t1 SCRP249|g21063.t1 SCRP249|g21163.t1 SCRP249|g21209.t1 SCRP249|g22618.t1 SCRP249|g22972.t1 SCRP249|g23214.t1 SCRP249|g25494.t1 SCRP249|g25741.t1 SCRP249|g26029.t1 SCRP249|g26708.t1 SCRP249|g28048.t1 SCRP249|g28495.t1 SCRP249|g29021.t1 SCRP249|g29079.t1 SCRP249|g29849.t1 SCRP249|g29874.t1 SCRP249|g30429.t1 SCRP249|g30808.t1 SCRP249|g31064.t1 SCRP249|g8269.t1 SCRP249|g9467.t1 SCRP324|g10562.t1 SCRP324|g11522.t1 SCRP324|g13395.t1 SCRP324|g15912.t1 SCRP324|g1743.t1 SCRP324|g18838.t1 SCRP324|g18976.t1 SCRP324|g19348.t1 SCRP324|g19584.t1 SCRP324|g21414.t1 SCRP324|g22651.t1 SCRP324|g23602.t1 SCRP324|g24603.t1 SCRP324|g27255.t1 SCRP324|g28378.t1 SCRP324|g28657.t1 SCRP324|g28919.t1 SCRP324|g29507.t1 SCRP324|g29613.t1 SCRP324|g29669.t1 SCRP324|g29820.t1 SCRP324|g30604.t1 SCRP324|g30612.t1 SCRP324|g30683.t1 SCRP324|g30850.t1 SCRP324|g4888.t1 SCRP324|g548.t1 SCRP333|g11391.t1 SCRP333|g15114.t1 SCRP333|g17117.t1 SCRP333|g17451.t1 SCRP333|g19041.t1 SCRP333|g19907.t1 SCRP333|g20099.t1 SCRP333|g24137.t1 SCRP333|g24405.t1 SCRP333|g25240.t1 SCRP333|g25271.t1 SCRP333|g27830.t1 SCRP333|g28026.t1 SCRP333|g28060.t1 SCRP333|g28770.t1 SCRP333|g2927.t1 SCRP333|g29943.t1 SCRP333|g30051.t1 SCRP333|g31496.t1 SCRP333|g31651.t1 SCRP333|g31706.t1 SCRP333|g31746.t1 SCRP333|g31887.t1 SCRP333|g32026.t1 SCRP333|g32899.t1 SCRP333|g33838.t1 SCRP333|g6539.t1 SCRP333|g6556.t1 SCRP333|g8154.t1
OG0000009: A4|g14735.t1 A4|g18466.t1 A4|g19536.t1 A4|g25152.t1 A4|g28361.t1 A4|g30909.t1 A4|g31614.t1 A4|g32688.t1 A4|g5769.t1 A4|g6386.t1 A4|g7287.t1 Bc16|g11283.t1 Bc16|g12208.t1 Bc16|g12662.t1 Bc16|g13594.t1 Bc16|g17645.t1 Bc16|g17654.t1 Bc16|g18274.t1 Bc16|g18505.t1 Bc16|g18511.t1 Bc16|g20413.t1 Bc16|g23624.t1 Bc16|g23627.t1 Bc16|g2559.t1 Bc16|g2778.t1 Bc16|g28091.t1 Bc16|g30152.t1 Bc16|g30264.t1 Bc16|g30417.t1 Bc16|g30809.t1 Bc16|g3541.t1 Bc16|g35522.t1 Bc16|g3562.t1 Bc16|g37513.t1 Bc16|g37522.t1 Bc16|g38367.t1 Bc16|g40364.t1 Bc16|g41061.t1 Bc16|g649.t1 Bc16|g6842.t1 Bc16|g6846.t1 Bc16|g690.t1 Bc16|g7482.t1 Bc16|g7500.t1 Bc16|g7692.t1 Bc16|g9222.t1 Bc16|g9375.t1 Bc1|g14127.t1 Bc1|g15562.t1 Bc1|g18444.t1 Bc1|g19626.t1 Bc1|g19824.t1 Bc1|g2240.t1 Bc1|g25063.t1 Bc1|g25261.t1 Bc1|g28278.t1 Bc1|g28365.t1 Bc1|g29249.t1 Bc1|g30337.t1 Bc1|g32181.t1 Bc1|g7562.t1 Bc23|g13271.t1 Bc23|g16528.t1 Bc23|g21845.t1 Bc23|g2257.t1 Bc23|g24432.t1 Bc23|g24512.t1 Bc23|g25706.t1 Bc23|g27989.t1 Bc23|g28960.t1 Bc23|g29332.t1 Bc23|g29824.t1 Bc23|g30528.t1 Bc23|g3922.t1 Bc23|g5296.t1 Bc23|g6148.t1 Nov27|g13272.t1 Nov27|g16067.t1 Nov27|g19107.t1 Nov27|g21801.t1 Nov27|g23676.t1 Nov27|g25628.t1 Nov27|g27057.t1 Nov27|g28189.t1 Nov27|g29493.t1 Nov27|g30297.t1 Nov27|g30399.t1 Nov27|g30537.t1 Nov27|g30982.t1 Nov27|g31163.t1 Nov27|g31451.t1 Nov27|g32187.t1 Nov27|g32413.t1 Nov27|g5806.t1 Nov27|g8115.t1 Nov27|g8124.t1 Nov5|g11295.t1 Nov5|g15987.t1 Nov5|g20907.t1 Nov5|g28270.t1 Nov5|g30586.t1 Nov5|g30889.t1 Nov5|g32358.t1 Nov5|g4462.t1 Nov5|g5136.t1 Nov71|g12905.t1 Nov71|g16141.t1 Nov71|g23673.t1 Nov71|g25842.t1 Nov71|g31415.t1 Nov71|g5998.t1 Nov71|g8182.t1 Nov71|g8719.t1 Nov77|g15953.t1 Nov77|g1709.t1 Nov77|g17275.t1 Nov77|g20106.t1 Nov77|g21776.t1 Nov77|g25432.t1 Nov77|g25882.t1 Nov77|g28196.t1 Nov77|g30224.t1 Nov77|g30696.t1 Nov77|g30989.t1 Nov77|g32496.t1 Nov77|g6390.t1 Nov9|g15923.t1 Nov9|g16567.t1 Nov9|g17551.t1 Nov9|g21382.t1 Nov9|g23459.t1 Nov9|g23834.t1 Nov9|g24417.t1 Nov9|g27519.t1 Nov9|g29118.t1 Nov9|g29460.t1 Nov9|g30364.t1 Nov9|g7302.t1 Nov9|g7846.t1 Nov9|g8460.t1 Nov9|g9202.t1 ONT3|g10243.t1 ONT3|g14352.t1 ONT3|g22254.t1 ONT3|g30484.t1 ONT3|g31328.t1 ONT3|g5859.t1 SCRP245_v2|g16363.t1 SCRP245_v2|g17243.t1 SCRP245_v2|g17757.t1 SCRP245_v2|g24018.t1 SCRP245_v2|g24384.t1 SCRP245_v2|g26747.t1 SCRP245_v2|g27585.t1 SCRP245_v2|g28277.t1 SCRP245_v2|g30437.t1 SCRP245_v2|g30556.t1 SCRP245_v2|g31064.t1 SCRP245_v2|g31836.t1 SCRP245_v2|g5630.t1 SCRP245_v2|g9834.t1 SCRP249|g14777.t1 SCRP249|g15590.t1 SCRP249|g17720.t1 SCRP249|g18957.t1 SCRP249|g19679.t1 SCRP249|g20113.t1 SCRP249|g20740.t1 SCRP249|g21385.t1 SCRP249|g22611.t1 SCRP249|g25324.t1 SCRP249|g25327.t1 SCRP249|g26952.t1 SCRP249|g28703.t1 SCRP249|g28946.t1 SCRP249|g29329.t1 SCRP249|g29643.t1 SCRP249|g30439.t1 SCRP249|g31233.t1 SCRP249|g31337.t1 SCRP249|g31397.t1 SCRP249|g31506.t1 SCRP249|g31712.t1 SCRP249|g32176.t1 SCRP249|g32215.t1 SCRP249|g32473.t1 SCRP249|g32637.t1 SCRP249|g32787.t1 SCRP249|g32788.t1 SCRP249|g33418.t1 SCRP249|g8677.t1 SCRP249|g9055.t1 SCRP324|g12279.t1 SCRP324|g19744.t1 SCRP324|g23257.t1 SCRP324|g24149.t1 SCRP324|g24956.t1 SCRP324|g25817.t1 SCRP324|g26979.t1 SCRP324|g27113.t1 SCRP324|g28195.t1 SCRP324|g29367.t1 SCRP324|g29435.t1 SCRP324|g29978.t1 SCRP324|g31238.t1 SCRP324|g31243.t1 SCRP324|g31430.t1 SCRP324|g31459.t1 SCRP324|g31763.t1 SCRP324|g9361.t1 SCRP333|g12139.t1 SCRP333|g12485.t1 SCRP333|g21449.t1 SCRP333|g21612.t1 SCRP333|g21974.t1 SCRP333|g24644.t1 SCRP333|g25552.t1 SCRP333|g25988.t1 SCRP333|g30291.t1 SCRP333|g31081.t1 SCRP333|g31391.t1 SCRP333|g31546.t1 SCRP333|g32519.t1 SCRP333|g33090.t1 SCRP333|g9542.t1
OG0000010: A4|g15738.t1 A4|g21797.t1 A4|g23598.t1 A4|g25444.t1 A4|g26154.t1 A4|g26475.t1 A4|g26484.t1 A4|g28328.t1 A4|g29388.t1 A4|g29561.t1 A4|g30280.t1 A4|g30296.t1 A4|g30563.t1 Bc16|g10168.t1 Bc16|g1276.t1 Bc16|g14045.t1 Bc16|g14383.t1 Bc16|g15877.t1 Bc16|g16063.t1 Bc16|g16338.t1 Bc16|g16974.t1 Bc16|g18050.t1 Bc16|g18464.t1 Bc16|g18700.t1 Bc16|g1964.t1 Bc16|g19654.t1 Bc16|g20008.t1 Bc16|g22789.t1 Bc16|g23615.t1 Bc16|g24700.t1 Bc16|g25605.t1 Bc16|g26448.t1 Bc16|g27303.t1 Bc16|g27707.t1 Bc16|g30431.t1 Bc16|g30797.t1 Bc16|g33924.t1 Bc16|g34144.t1 Bc16|g35098.t1 Bc16|g36268.t1 Bc16|g37902.t1 Bc16|g37964.t1 Bc16|g39723.t1 Bc16|g6572.t1 Bc16|g8031.t1 Bc1|g15391.t1 Bc1|g15570.t1 Bc1|g17580.t1 Bc1|g18213.t1 Bc1|g20102.t1 Bc1|g22752.t1 Bc1|g23378.t1 Bc1|g24274.t1 Bc1|g25320.t1 Bc1|g26743.t1 Bc1|g27838.t1 Bc1|g29116.t1 Bc23|g15443.t1 Bc23|g22464.t1 Bc23|g24118.t1 Bc23|g26695.t1 Bc23|g27147.t1 Bc23|g27809.t1 Bc23|g28143.t1 Bc23|g28242.t1 Bc23|g28638.t1 Bc23|g29124.t1 Bc23|g29677.t1 Bc23|g29847.t1 Bc23|g30197.t1 Bc23|g30490.t1 Bc23|g4218.t1 Nov27|g16115.t1 Nov27|g16409.t1 Nov27|g18194.t1 Nov27|g19984.t1 Nov27|g22317.t1 Nov27|g24433.t1 Nov27|g25595.t1 Nov27|g28314.t1 Nov27|g29062.t1 Nov27|g29786.t1 Nov27|g30325.t1 Nov27|g31055.t1 Nov27|g31084.t1 Nov27|g5824.t1 Nov27|g7667.t1 Nov5|g15511.t1 Nov5|g22030.t1 Nov5|g23681.t1 Nov5|g24813.t1 Nov5|g25239.t1 Nov5|g25756.t1 Nov5|g26858.t1 Nov5|g28109.t1 Nov5|g29519.t1 Nov5|g29722.t1 Nov5|g30530.t1 Nov5|g30563.t1 Nov5|g31578.t1 Nov5|g4204.t1 Nov5|g6810.t1 Nov71|g11999.t1 Nov71|g16235.t1 Nov71|g19837.t1 Nov71|g23891.t1 Nov71|g26009.t1 Nov71|g26070.t1 Nov71|g28828.t1 Nov71|g30228.t1 Nov71|g5647.t1 Nov71|g6930.t1 Nov77|g10989.t1 Nov77|g12901.t1 Nov77|g131.t1 Nov77|g16139.t1 Nov77|g17521.t1 Nov77|g22123.t1 Nov77|g24178.t1 Nov77|g25382.t1 Nov77|g26247.t1 Nov77|g27329.t1 Nov77|g28352.t1 Nov77|g28851.t1 Nov77|g28962.t1 Nov77|g29082.t1 Nov77|g29683.t1 Nov77|g30247.t1 Nov77|g30569.t1 Nov77|g30940.t1 Nov77|g5005.t1 Nov77|g7988.t1 Nov77|g9809.t1 Nov9|g17545.t1 Nov9|g23907.t1 Nov9|g25032.t1 Nov9|g25141.t1 Nov9|g25180.t1 Nov9|g27583.t1 Nov9|g28585.t1 Nov9|g28628.t1 Nov9|g29519.t1 Nov9|g30579.t1 Nov9|g31388.t1 Nov9|g31970.t1 Nov9|g32180.t1 ONT3|g12810.t1 ONT3|g15942.t1 ONT3|g23779.t1 ONT3|g23868.t1 ONT3|g24688.t1 ONT3|g29927.t1 ONT3|g3020.t1 ONT3|g30763.t1 ONT3|g30901.t1 ONT3|g4621.t1 ONT3|g5024.t1 SCRP245_v2|g14390.t1 SCRP245_v2|g21363.t1 SCRP245_v2|g23323.t1 SCRP245_v2|g23534.t1 SCRP245_v2|g26129.t1 SCRP245_v2|g26493.t1 SCRP245_v2|g28439.t1 SCRP245_v2|g29619.t1 SCRP245_v2|g31503.t1 SCRP245_v2|g4562.t1 SCRP249|g15327.t1 SCRP249|g16129.t1 SCRP249|g17737.t1 SCRP249|g18931.t1 SCRP249|g20002.t1 SCRP249|g23234.t1 SCRP249|g24776.t1 SCRP249|g26219.t1 SCRP249|g26557.t1 SCRP249|g27681.t1 SCRP249|g29279.t1 SCRP249|g29722.t1 SCRP249|g29799.t1 SCRP249|g31158.t1 SCRP249|g4396.t1 SCRP249|g876.t1 SCRP324|g1051.t1 SCRP324|g17054.t1 SCRP324|g1948.t1 SCRP324|g19589.t1 SCRP324|g22756.t1 SCRP324|g27938.t1 SCRP324|g28586.t1 SCRP324|g29034.t1 SCRP324|g29173.t1 SCRP324|g29310.t1 SCRP324|g29890.t1 SCRP324|g30471.t1 SCRP324|g6787.t1 SCRP324|g9140.t1 SCRP333|g11390.t1 SCRP333|g17019.t1 SCRP333|g17159.t1 SCRP333|g25270.t1 SCRP333|g28806.t1 SCRP333|g30890.t1 SCRP333|g31460.t1 SCRP333|g32291.t1 SCRP333|g32543.t1 SCRP333|g32565.t1 SCRP333|g4851.t1 SCRP333|g7949.t1
OG0000011: A4|g16313.t1 A4|g19317.t1 A4|g2690.t1 A4|g27788.t1 A4|g28903.t1 A4|g29213.t1 A4|g30106.t1 A4|g30292.t1 A4|g30557.t1 A4|g30574.t1 A4|g31290.t1 A4|g31312.t1 A4|g31569.t1 A4|g32102.t1 A4|g32248.t1 A4|g32691.t1 A4|g32701.t1 A4|g33082.t1 A4|g33623.t1 Bc16|g11516.t1 Bc16|g13183.t1 Bc16|g15311.t1 Bc16|g22576.t1 Bc16|g318.t1 Bc16|g32059.t1 Bc16|g32947.t1 Bc16|g40121.t1 Bc16|g40328.t1 Bc16|g40609.t1 Bc16|g41074.t1 Bc1|g27400.t1 Bc1|g28717.t1 Bc1|g29038.t1 Bc1|g29749.t1 Bc1|g29902.t1 Bc1|g30463.t1 Bc1|g30816.t1 Bc1|g31316.t1 Bc1|g31841.t1 Bc1|g32056.t1 Bc1|g32443.t1 Bc1|g32824.t1 Bc1|g6811.t1 Bc23|g17613.t1 Bc23|g22190.t1 Bc23|g2285.t1 Bc23|g27600.t1 Bc23|g29012.t1 Bc23|g29251.t1 Bc23|g29277.t1 Bc23|g29464.t1 Bc23|g29713.t1 Bc23|g30333.t1 Bc23|g30357.t1 Bc23|g30785.t1 Bc23|g31721.t1 Bc23|g32045.t1 Bc23|g32467.t1 Nov27|g1182.t1 Nov27|g26466.t1 Nov27|g28449.t1 Nov27|g28787.t1 Nov27|g29161.t1 Nov27|g29364.t1 Nov27|g30025.t1 Nov27|g30063.t1 Nov27|g30191.t1 Nov27|g30256.t1 Nov27|g30468.t1 Nov27|g30712.t1 Nov27|g30944.t1 Nov27|g31355.t1 Nov27|g31370.t1 Nov27|g32028.t1 Nov27|g32388.t1 Nov27|g33747.t1 Nov27|g33789.t1 Nov5|g25271.t1 Nov5|g27667.t1 Nov5|g2805.t1 Nov5|g28534.t1 Nov5|g28658.t1 Nov5|g30399.t1 Nov5|g30466.t1 Nov5|g30531.t1 Nov5|g30694.t1 Nov5|g31035.t1 Nov5|g31118.t1 Nov5|g31237.t1 Nov5|g31397.t1 Nov5|g31612.t1 Nov5|g31826.t1 Nov5|g32910.t1 Nov5|g33463.t1 Nov5|g33698.t1 Nov71|g15396.t1 Nov71|g28461.t1 Nov71|g29229.t1 Nov71|g29526.t1 Nov71|g30552.t1 Nov71|g31623.t1 Nov71|g32459.t1 Nov71|g6917.t1 Nov77|g20253.t1 Nov77|g25566.t1 Nov77|g27648.t1 Nov77|g27662.t1 Nov77|g28425.t1 Nov77|g28790.t1 Nov77|g29013.t1 Nov77|g29022.t1 Nov77|g29702.t1 Nov77|g29751.t1 Nov77|g29785.t1 Nov77|g30225.t1 Nov77|g30396.t1 Nov77|g30780.t1 Nov77|g31091.t1 Nov77|g31120.t1 Nov77|g31156.t1 Nov77|g31438.t1 Nov77|g31481.t1 Nov77|g31514.t1 Nov77|g32248.t1 Nov77|g32801.t1 Nov77|g33087.t1 Nov77|g33519.t1 Nov9|g24546.t1 Nov9|g28046.t1 Nov9|g28963.t1 Nov9|g30257.t1 Nov9|g30515.t1 Nov9|g30669.t1 Nov9|g30775.t1 Nov9|g30933.t1 Nov9|g31063.t1 Nov9|g31329.t1 Nov9|g31350.t1 Nov9|g32035.t1 Nov9|g32938.t1 Nov9|g32955.t1 Nov9|g33269.t1 ONT3|g14730.t1 ONT3|g20528.t1 ONT3|g26730.t1 ONT3|g2702.t1 ONT3|g27485.t1 ONT3|g29115.t1 ONT3|g29510.t1 ONT3|g29566.t1 ONT3|g29571.t1 ONT3|g29957.t1 ONT3|g30766.t1 ONT3|g31074.t1 ONT3|g31082.t1 ONT3|g31086.t1 ONT3|g31142.t1 ONT3|g31285.t1 ONT3|g31400.t1 ONT3|g31827.t1 ONT3|g32736.t1 ONT3|g33082.t1 ONT3|g33414.t1 SCRP245_v2|g26505.t1 SCRP245_v2|g28452.t1 SCRP245_v2|g28613.t1 SCRP245_v2|g29027.t1 SCRP245_v2|g29306.t1 SCRP245_v2|g30658.t1 SCRP245_v2|g30833.t1 SCRP245_v2|g31187.t1 SCRP245_v2|g31387.t1 SCRP245_v2|g31460.t1 SCRP245_v2|g31574.t1 SCRP245_v2|g31613.t1 SCRP245_v2|g31659.t1 SCRP245_v2|g31832.t1 SCRP245_v2|g32311.t1 SCRP245_v2|g32831.t1 SCRP245_v2|g33017.t1 SCRP245_v2|g33110.t1 SCRP249|g25495.t1 SCRP249|g26028.t1 SCRP249|g33519.t1 SCRP324|g13394.t1 SCRP324|g24604.t1 SCRP324|g25532.t1 SCRP324|g29439.t1 SCRP324|g30989.t1 SCRP324|g31004.t1 SCRP324|g31165.t1 SCRP324|g31521.t1 SCRP324|g31661.t1 SCRP324|g31909.t1 SCRP324|g32158.t1 SCRP324|g32645.t1 SCRP324|g32780.t1 SCRP324|g32999.t1 SCRP333|g28061.t1 SCRP333|g2926.t1 SCRP333|g32326.t1 SCRP333|g33079.t1 SCRP333|g33977.t1 SCRP333|g34013.t1 SCRP333|g34080.t1 SCRP333|g34193.t1
OG0000012: A4|g10532.t1 A4|g11677.t1 A4|g13079.t1 A4|g17986.t1 A4|g18223.t1 A4|g19586.t1 A4|g21760.t1 A4|g23583.t1 A4|g26347.t1 A4|g26461.t1 A4|g26723.t1 A4|g27566.t1 A4|g28451.t1 A4|g28516.t1 A4|g28898.t1 A4|g28957.t1 A4|g29528.t1 A4|g29794.t1 A4|g29820.t1 A4|g29934.t1 A4|g31623.t1 A4|g31647.t1 A4|g31925.t1 A4|g31959.t1 A4|g32069.t1 A4|g32399.t1 A4|g32899.t1 A4|g33049.t1 A4|g33316.t1 A4|g33324.t1 A4|g33409.t1 A4|g33412.t1 A4|g9927.t1 Bc16|g11236.t1 Bc16|g11775.t1 Bc16|g12841.t1 Bc16|g12889.t1 Bc16|g13600.t1 Bc16|g13601.t1 Bc16|g15764.t1 Bc16|g16555.t1 Bc16|g19169.t1 Bc16|g21274.t1 Bc16|g22486.t1 Bc16|g25026.t1 Bc16|g2555.t1 Bc16|g27608.t1 Bc16|g29720.t1 Bc16|g30631.t1 Bc16|g31238.t1 Bc16|g32071.t1 Bc16|g32717.t1 Bc16|g32953.t1 Bc16|g32975.t1 Bc16|g34482.t1 Bc16|g34815.t1 Bc16|g35527.t1 Bc16|g3577.t1 Bc16|g36934.t1 Bc16|g3799.t1 Bc16|g3800.t1 Bc16|g3803.t1 Bc16|g3804.t1 Bc16|g4003.t1 Bc16|g4834.t1 Bc16|g505.t1 Bc16|g5759.t1 Bc16|g6586.t1 Bc16|g784.t1 Bc16|g9639.t1 Bc1|g11382.t1 Bc1|g27741.t1 Bc1|g32209.t1 Bc23|g11412.t1 Bc23|g11783.t1 Bc23|g12971.t1 Bc23|g13373.t1 Bc23|g18046.t1 Bc23|g19289.t1 Bc23|g21370.t1 Bc23|g22399.t1 Bc23|g22955.t1 Bc23|g25619.t1 Bc23|g25630.t1 Bc23|g25795.t1 Bc23|g25841.t1 Bc23|g26314.t1 Bc23|g28192.t1 Bc23|g28652.t1 Bc23|g28742.t1 Bc23|g29291.t1 Bc23|g29298.t1 Bc23|g29431.t1 Bc23|g30794.t1 Bc23|g31411.t1 Bc23|g31582.t1 Bc23|g32138.t1 Bc23|g456.t1 Bc23|g7343.t1 Bc23|g9508.t1 Nov27|g26987.t1 Nov5|g11558.t1 Nov5|g11773.t1 Nov5|g12833.t1 Nov5|g13326.t1 Nov5|g19428.t1 Nov5|g19902.t1 Nov5|g21691.t1 Nov5|g22888.t1 Nov5|g23685.t1 Nov5|g24959.t1 Nov5|g26439.t1 Nov5|g26547.t1 Nov5|g26805.t1 Nov5|g28678.t1 Nov5|g29009.t1 Nov5|g29319.t1 Nov5|g29825.t1 Nov5|g29956.t1 Nov5|g31302.t1 Nov5|g31593.t1 Nov5|g31718.t1 Nov5|g32602.t1 Nov5|g33166.t1 Nov5|g33438.t1 Nov5|g5687.t1 Nov5|g9949.t1 Nov71|g10394.t1 Nov71|g25457.t1 Nov71|g27008.t1 Nov71|g6109.t1 Nov77|g10004.t1 Nov77|g11994.t1 Nov77|g13005.t1 Nov77|g13273.t1 Nov77|g19918.t1 Nov77|g22079.t1 Nov77|g22791.t1 Nov77|g22861.t1 Nov77|g23114.t1 Nov77|g23687.t1 Nov77|g25798.t1 Nov77|g26381.t1 Nov77|g26708.t1 Nov77|g26775.t1 Nov77|g26960.t1 Nov77|g27540.t1 Nov77|g27655.t1 Nov77|g27859.t1 Nov77|g27860.t1 Nov77|g28032.t1 Nov77|g28817.t1 Nov77|g28967.t1 Nov77|g29801.t1 Nov77|g29854.t1 Nov77|g29926.t1 Nov77|g30414.t1 Nov77|g31648.t1 Nov77|g31675.t1 Nov77|g31997.t1 Nov77|g32008.t1 Nov77|g32162.t1 Nov77|g32661.t1 Nov77|g9826.t1 Nov9|g10603.t1 Nov9|g25095.t1 Nov9|g27666.t1 Nov9|g28826.t1 Nov9|g31629.t1 Nov9|g31771.t1 ONT3|g23990.t1 ONT3|g31254.t1 ONT3|g32401.t1 ONT3|g9419.t1 SCRP245_v2|g10269.t1 SCRP245_v2|g19234.t1 SCRP245_v2|g21306.t1 SCRP245_v2|g26039.t1 SCRP245_v2|g26252.t1 SCRP245_v2|g28426.t1 SCRP245_v2|g29023.t1 SCRP245_v2|g29328.t1 SCRP245_v2|g30821.t1 SCRP245_v2|g31267.t1 SCRP245_v2|g31293.t1 SCRP245_v2|g31808.t1 SCRP245_v2|g32731.t1 SCRP245_v2|g32927.t1 SCRP245_v2|g33171.t1 SCRP245_v2|g9103.t1 SCRP245_v2|g9392.t1 SCRP245_v2|g9865.t1 SCRP249|g11161.t1 SCRP249|g24216.t1 SCRP249|g33358.t1 SCRP324|g11303.t1 SCRP324|g29007.t1 SCRP333|g11648.t1 SCRP333|g28678.t1 SCRP333|g33450.t1
OG0000013: A4|g13499.t1 A4|g18420.t1 A4|g24480.t1 A4|g2484.t1 A4|g27575.t1 A4|g29936.t1 A4|g30555.t1 A4|g32401.t1 A4|g32454.t1 A4|g32543.t1 A4|g32623.t1 A4|g32649.t1 A4|g32863.t1 A4|g32927.t1 A4|g33161.t1 A4|g33222.t1 A4|g33238.t1 A4|g33272.t1 A4|g33296.t1 A4|g33463.t1 A4|g33568.t1 A4|g5833.t1 A4|g5914.t1 Bc16|g12421.t1 Bc16|g1291.t1 Bc16|g17293.t1 Bc16|g19983.t1 Bc16|g23069.t1 Bc16|g25462.t1 Bc16|g30753.t1 Bc16|g30841.t1 Bc16|g31696.t1 Bc16|g36671.t1 Bc16|g41059.t1 Bc1|g12130.t1 Bc1|g14370.t1 Bc1|g18866.t1 Bc1|g20541.t1 Bc1|g22685.t1 Bc1|g24295.t1 Bc1|g25935.t1 Bc1|g2658.t1 Bc1|g28882.t1 Bc1|g31269.t1 Bc1|g31995.t1 Bc1|g3288.t1 Bc1|g33068.t1 Bc1|g33074.t1 Bc1|g33607.t1 Bc1|g33654.t1 Bc1|g8330.t1 Bc1|g9957.t1 Bc23|g12608.t1 Bc23|g21995.t1 Bc23|g22908.t1 Bc23|g28823.t1 Bc23|g28904.t1 Bc23|g30764.t1 Bc23|g30799.t1 Bc23|g31954.t1 Bc23|g31967.t1 Bc23|g32031.t1 Bc23|g32188.t1 Bc23|g32192.t1 Bc23|g32392.t1 Bc23|g32461.t1 Bc23|g33026.t1 Bc23|g5445.t1 Nov27|g12926.t1 Nov27|g19330.t1 Nov27|g25350.t1 Nov27|g31172.t1 Nov27|g31321.t1 Nov27|g31571.t1 Nov27|g32078.t1 Nov27|g32382.t1 Nov27|g32455.t1 Nov27|g32961.t1 Nov27|g566.t1 Nov27|g9133.t1 Nov5|g10806.t1 Nov5|g18149.t1 Nov5|g21167.t1 Nov5|g2404.t1 Nov5|g30362.t1 Nov5|g30842.t1 Nov5|g31877.t1 Nov5|g32145.t1 Nov5|g32153.t1 Nov5|g32268.t1 Nov5|g32353.t1 Nov5|g32730.t1 Nov5|g33022.t1 Nov5|g33312.t1 Nov5|g33337.t1 Nov5|g33369.t1 Nov5|g33457.t1 Nov5|g33515.t1 Nov5|g33605.t1 Nov5|g33613.t1 Nov5|g33668.t1 Nov5|g5828.t1 Nov71|g17804.t1 Nov71|g19329.t1 Nov71|g29675.t1 Nov71|g29846.t1 Nov71|g30616.t1 Nov71|g30936.t1 Nov71|g31011.t1 Nov71|g31190.t1 Nov71|g31746.t1 Nov71|g31852.t1 Nov71|g32034.t1 Nov71|g32078.t1 Nov71|g32533.t1 Nov71|g3534.t1 Nov71|g6658.t1 Nov71|g8308.t1 Nov77|g10815.t1 Nov77|g11760.t1 Nov77|g18946.t1 Nov77|g23423.t1 Nov77|g29715.t1 Nov77|g30456.t1 Nov77|g31207.t1 Nov77|g31405.t1 Nov77|g32287.t1 Nov77|g32337.t1 Nov77|g32781.t1 Nov77|g32782.t1 Nov77|g32922.t1 Nov77|g32940.t1 Nov77|g32948.t1 Nov77|g32970.t1 Nov77|g33044.t1 Nov77|g33198.t1 Nov77|g33201.t1 Nov77|g33244.t1 Nov77|g33386.t1 Nov77|g7398.t1 Nov77|g8973.t1 Nov77|g9178.t1 Nov9|g11935.t1 Nov9|g12314.t1 Nov9|g14173.t1 Nov9|g20116.t1 Nov9|g24071.t1 Nov9|g27098.t1 Nov9|g28022.t1 Nov9|g30661.t1 Nov9|g31089.t1 Nov9|g3117.t1 Nov9|g31810.t1 Nov9|g31933.t1 Nov9|g31949.t1 Nov9|g32229.t1 Nov9|g32239.t1 Nov9|g32428.t1 Nov9|g32545.t1 Nov9|g32607.t1 Nov9|g32695.t1 Nov9|g32696.t1 Nov9|g32907.t1 Nov9|g32953.t1 Nov9|g33135.t1 Nov9|g33259.t1 Nov9|g33415.t1 Nov9|g33476.t1 Nov9|g33494.t1 Nov9|g33523.t1 Nov9|g33524.t1 Nov9|g7150.t1 Nov9|g9875.t1 SCRP245_v2|g30717.t1 SCRP249|g18784.t1 SCRP249|g26598.t1 SCRP249|g33644.t1 SCRP249|g33733.t1 SCRP324|g16933.t1 SCRP324|g30606.t1 SCRP324|g31390.t1 SCRP324|g31747.t1 SCRP324|g32394.t1 SCRP324|g3996.t1 SCRP333|g26375.t1 SCRP333|g28253.t1 SCRP333|g32673.t1 SCRP333|g33740.t1 SCRP333|g33781.t1 SCRP333|g33877.t1 SCRP333|g34598.t1 SCRP333|g35213.t1
OG0000014: A4|g11917.t1 A4|g13440.t1 A4|g25487.t1 A4|g28962.t1 A4|g29784.t1 A4|g30752.t1 A4|g30844.t1 A4|g31095.t1 A4|g31384.t1 A4|g31608.t1 A4|g32455.t1 A4|g32463.t1 A4|g9702.t1 Bc16|g11850.t1 Bc16|g12422.t1 Bc16|g17977.t1 Bc16|g19984.t1 Bc16|g261.t1 Bc16|g2820.t1 Bc16|g29558.t1 Bc16|g29576.t1 Bc16|g30111.t1 Bc16|g30206.t1 Bc16|g3161.t1 Bc16|g34513.t1 Bc16|g35219.t1 Bc16|g38833.t1 Bc16|g7046.t1 Bc16|g971.t1 Bc1|g12447.t1 Bc1|g12813.t1 Bc1|g14733.t1 Bc1|g21294.t1 Bc1|g24553.t1 Bc1|g28303.t1 Bc1|g30491.t1 Bc1|g30871.t1 Bc1|g30900.t1 Bc1|g31885.t1 Bc1|g31973.t1 Bc1|g32044.t1 Bc1|g32093.t1 Bc1|g32111.t1 Bc1|g32264.t1 Bc1|g32587.t1 Bc1|g32902.t1 Bc1|g32903.t1 Bc1|g32964.t1 Bc1|g33043.t1 Bc1|g33357.t1 Bc23|g11611.t1 Bc23|g14110.t1 Bc23|g16193.t1 Bc23|g19110.t1 Bc23|g20847.t1 Bc23|g28980.t1 Bc23|g29378.t1 Bc23|g29929.t1 Bc23|g31049.t1 Bc23|g31462.t1 Bc23|g31836.t1 Bc23|g31862.t1 Bc23|g32004.t1 Bc23|g9344.t1 Nov27|g11391.t1 Nov27|g12363.t1 Nov27|g12567.t1 Nov27|g21341.t1 Nov27|g26941.t1 Nov27|g27803.t1 Nov27|g30194.t1 Nov27|g30400.t1 Nov27|g30593.t1 Nov27|g30664.t1 Nov27|g31915.t1 Nov27|g32482.t1 Nov27|g32563.t1 Nov27|g32616.t1 Nov27|g32988.t1 Nov5|g10996.t1 Nov5|g12313.t1 Nov5|g20394.t1 Nov5|g29174.t1 Nov5|g30523.t1 Nov5|g31116.t1 Nov5|g32287.t1 Nov5|g32314.t1 Nov5|g32342.t1 Nov5|g32343.t1 Nov5|g32945.t1 Nov71|g11378.t1 Nov71|g12656.t1 Nov71|g13698.t1 Nov71|g23532.t1 Nov71|g27613.t1 Nov71|g30309.t1 Nov71|g30593.t1 Nov71|g31356.t1 Nov71|g32982.t1 Nov77|g10908.t1 Nov77|g11116.t1 Nov77|g12866.t1 Nov77|g22318.t1 Nov77|g23485.t1 Nov77|g28254.t1 Nov77|g31785.t1 Nov9|g11283.t1 Nov9|g12593.t1 Nov9|g13688.t1 Nov9|g16628.t1 Nov9|g26605.t1 Nov9|g27801.t1 Nov9|g30822.t1 Nov9|g31931.t1 Nov9|g32024.t1 Nov9|g32220.t1 Nov9|g32254.t1 Nov9|g32394.t1 Nov9|g32432.t1 Nov9|g33009.t1 Nov9|g33120.t1 ONT3|g10682.t1 ONT3|g12932.t1 ONT3|g20355.t1 ONT3|g25337.t1 ONT3|g28308.t1 ONT3|g28896.t1 ONT3|g30113.t1 ONT3|g30658.t1 ONT3|g31580.t1 ONT3|g31621.t1 ONT3|g32047.t1 ONT3|g32080.t1 ONT3|g32149.t1 ONT3|g32199.t1 ONT3|g32487.t1 ONT3|g33395.t1 SCRP245_v2|g11439.t1 SCRP245_v2|g12078.t1 SCRP245_v2|g16393.t1 SCRP245_v2|g21180.t1 SCRP245_v2|g29618.t1 SCRP245_v2|g29793.t1 SCRP245_v2|g30130.t1 SCRP245_v2|g30350.t1 SCRP245_v2|g31775.t1 SCRP245_v2|g31876.t1 SCRP249|g17932.t1 SCRP249|g2069.t1 SCRP249|g22222.t1 SCRP249|g26623.t1 SCRP249|g28941.t1 SCRP249|g29234.t1 SCRP249|g29719.t1 SCRP249|g30419.t1 SCRP249|g31805.t1 SCRP249|g31832.t1 SCRP249|g32369.t1 SCRP249|g32404.t1 SCRP249|g32584.t1 SCRP249|g32766.t1 SCRP324|g21715.t1 SCRP324|g22709.t1 SCRP324|g2626.t1 SCRP324|g27994.t1 SCRP324|g28312.t1 SCRP324|g30003.t1 SCRP324|g31777.t1 SCRP324|g31899.t1 SCRP324|g31903.t1 SCRP324|g31928.t1 SCRP333|g2130.t1 SCRP333|g21634.t1 SCRP333|g29912.t1 SCRP333|g30766.t1 SCRP333|g31547.t1 SCRP333|g31553.t1 SCRP333|g32317.t1 SCRP333|g33348.t1 SCRP333|g33543.t1 SCRP333|g33880.t1 SCRP333|g34185.t1 SCRP333|g34795.t1
OG0000015: A4|g10692.t1 A4|g13115.t1 A4|g20459.t1 A4|g22878.t1 A4|g23148.t1 A4|g23965.t1 A4|g28273.t1 A4|g28698.t1 A4|g29211.t1 A4|g29391.t1 A4|g29682.t1 A4|g3413.t1 Bc16|g14046.t1 Bc16|g16060.t1 Bc16|g17122.t1 Bc16|g17203.t1 Bc16|g17865.t1 Bc16|g19656.t1 Bc16|g19663.t1 Bc16|g25478.t1 Bc16|g30430.t1 Bc16|g34122.t1 Bc16|g34143.t1 Bc16|g35099.t1 Bc16|g36238.t1 Bc16|g41081.t1 Bc16|g6571.t1 Bc16|g9243.t1 Bc1|g14650.t1 Bc1|g20855.t1 Bc1|g22691.t1 Bc1|g24273.t1 Bc1|g27837.t1 Bc1|g28445.t1 Bc1|g29039.t1 Bc1|g31595.t1 Bc1|g31653.t1 Bc23|g15067.t1 Bc23|g17797.t1 Bc23|g21114.t1 Bc23|g22781.t1 Bc23|g24910.t1 Bc23|g26463.t1 Bc23|g27688.t1 Bc23|g27922.t1 Bc23|g28866.t1 Bc23|g29638.t1 Bc23|g30643.t1 Bc23|g31046.t1 Bc23|g31177.t1 Nov27|g18701.t1 Nov27|g19345.t1 Nov27|g23899.t1 Nov27|g25112.t1 Nov27|g26382.t1 Nov27|g28313.t1 Nov27|g28835.t1 Nov27|g29063.t1 Nov27|g29676.t1 Nov27|g30007.t1 Nov27|g30662.t1 Nov27|g30836.t1 Nov27|g31403.t1 Nov27|g31467.t1 Nov27|g31623.t1 Nov27|g32053.t1 Nov27|g32750.t1 Nov27|g5539.t1 Nov27|g9613.t1 Nov5|g21161.t1 Nov5|g22029.t1 Nov5|g24364.t1 Nov5|g25154.t1 Nov5|g26371.t1 Nov5|g29544.t1 Nov5|g30341.t1 Nov71|g18553.t1 Nov71|g20706.t1 Nov71|g23942.t1 Nov71|g25124.t1 Nov71|g25189.t1 Nov71|g27276.t1 Nov71|g28306.t1 Nov71|g28459.t1 Nov71|g29698.t1 Nov71|g30037.t1 Nov71|g31221.t1 Nov77|g10987.t1 Nov77|g14480.t1 Nov77|g14894.t1 Nov77|g17522.t1 Nov77|g19730.t1 Nov77|g22054.t1 Nov77|g2674.t1 Nov77|g27330.t1 Nov77|g27506.t1 Nov77|g27972.t1 Nov77|g28852.t1 Nov77|g28961.t1 Nov77|g29015.t1 Nov77|g29701.t1 Nov77|g30081.t1 Nov77|g30279.t1 Nov77|g30313.t1 Nov77|g30633.t1 Nov77|g32130.t1 Nov77|g5028.t1 Nov77|g9808.t1 Nov9|g15215.t1 Nov9|g24839.t1 Nov9|g27582.t1 Nov9|g28586.t1 Nov9|g28656.t1 Nov9|g29613.t1 Nov9|g31670.t1 ONT3|g11170.t1 ONT3|g11940.t1 ONT3|g18863.t1 ONT3|g22885.t1 ONT3|g26319.t1 ONT3|g26838.t1 ONT3|g26906.t1 ONT3|g30753.t1 ONT3|g31936.t1 ONT3|g973.t1 SCRP245_v2|g10087.t1 SCRP245_v2|g17885.t1 SCRP245_v2|g18646.t1 SCRP245_v2|g19599.t1 SCRP245_v2|g22188.t1 SCRP245_v2|g23405.t1 SCRP245_v2|g27306.t1 SCRP245_v2|g29026.t1 SCRP245_v2|g29588.t1 SCRP245_v2|g30483.t1 SCRP245_v2|g30530.t1 SCRP245_v2|g31079.t1 SCRP245_v2|g31144.t1 SCRP249|g12370.t1 SCRP249|g16528.t1 SCRP249|g21969.t1 SCRP249|g23004.t1 SCRP249|g23148.t1 SCRP249|g23675.t1 SCRP249|g24345.t1 SCRP249|g27365.t1 SCRP249|g28951.t1 SCRP249|g29873.t1 SCRP249|g29953.t1 SCRP249|g30160.t1 SCRP249|g30538.t1 SCRP249|g30803.t1 SCRP249|g33095.t1 SCRP249|g33122.t1 SCRP324|g12034.t1 SCRP324|g15788.t1 SCRP324|g16349.t1 SCRP324|g23331.t1 SCRP324|g23444.t1 SCRP324|g24021.t1 SCRP324|g26134.t1 SCRP324|g26519.t1 SCRP324|g28904.t1 SCRP324|g30361.t1 SCRP324|g4900.t1 SCRP324|g9575.t1 SCRP333|g18150.t1 SCRP333|g18299.t1 SCRP333|g22896.t1 SCRP333|g23672.t1 SCRP333|g24246.t1 SCRP333|g24383.t1 SCRP333|g25275.t1 SCRP333|g27639.t1 SCRP333|g28807.t1 SCRP333|g29112.t1 SCRP333|g29203.t1 SCRP333|g31054.t1 SCRP333|g32290.t1 SCRP333|g3924.t1 SCRP333|g7648.t1
OG0000016: A4|g14284.t1 A4|g32403.t1 A4|g4750.t1 A4|g9163.t1 Bc16|g10108.t1 Bc16|g10475.t1 Bc16|g10798.t1 Bc16|g10800.t1 Bc16|g12891.t1 Bc16|g13196.t1 Bc16|g13777.t1 Bc16|g14066.t1 Bc16|g16083.t1 Bc16|g16170.t1 Bc16|g16364.t1 Bc16|g16399.t1 Bc16|g16737.t1 Bc16|g18904.t1 Bc16|g18905.t1 Bc16|g19409.t1 Bc16|g21460.t1 Bc16|g22690.t1 Bc16|g22856.t1 Bc16|g22971.t1 Bc16|g25157.t1 Bc16|g25718.t1 Bc16|g25993.t1 Bc16|g26877.t1 Bc16|g27604.t1 Bc16|g28270.t1 Bc16|g28359.t1 Bc16|g2884.t1 Bc16|g29189.t1 Bc16|g29679.t1 Bc16|g29950.t1 Bc16|g30832.t1 Bc16|g32011.t1 Bc16|g33343.t1 Bc16|g34690.t1 Bc16|g34856.t1 Bc16|g36743.t1 Bc16|g36902.t1 Bc16|g37555.t1 Bc16|g37561.t1 Bc16|g37593.t1 Bc16|g37615.t1 Bc16|g39177.t1 Bc16|g3952.t1 Bc16|g499.t1 Bc16|g503.t1 Bc16|g5046.t1 Bc16|g7404.t1 Bc16|g7570.t1 Bc16|g791.t1 Bc16|g7923.t1 Bc16|g8083.t1 Bc16|g8435.t1 Bc1|g11627.t1 Bc1|g12631.t1 Bc1|g16033.t1 Bc1|g16873.t1 Bc1|g16881.t1 Bc1|g18248.t1 Bc1|g18295.t1 Bc1|g19308.t1 Bc1|g19863.t1 Bc1|g22277.t1 Bc1|g22503.t1 Bc1|g23028.t1 Bc1|g24493.t1 Bc1|g27003.t1 Bc1|g27342.t1 Bc1|g28099.t1 Bc1|g28325.t1 Bc1|g28597.t1 Bc1|g28615.t1 Bc1|g29714.t1 Bc1|g3020.t1 Bc1|g30735.t1 Bc1|g30741.t1 Bc1|g31026.t1 Bc1|g31572.t1 Bc1|g31816.t1 Bc1|g31870.t1 Bc1|g32077.t1 Bc1|g32142.t1 Bc1|g32163.t1 Bc1|g32944.t1 Bc1|g33192.t1 Bc1|g33279.t1 Bc1|g33352.t1 Bc1|g563.t1 Bc1|g5806.t1 Bc1|g6202.t1 Bc1|g7955.t1 Bc23|g22863.t1 Bc23|g23813.t1 Bc23|g28787.t1 Bc23|g4590.t1 Nov27|g17044.t1 Nov27|g18380.t1 Nov27|g24337.t1 Nov27|g25974.t1 Nov27|g28101.t1 Nov27|g32850.t1 Nov27|g4675.t1 Nov27|g5470.t1 Nov5|g4695.t1 Nov71|g10481.t1 Nov71|g14094.t1 Nov71|g15823.t1 Nov71|g16250.t1 Nov71|g16407.t1 Nov71|g17100.t1 Nov71|g17926.t1 Nov71|g18853.t1 Nov71|g21054.t1 Nov71|g21206.t1 Nov71|g22094.t1 Nov71|g23504.t1 Nov71|g25067.t1 Nov71|g26052.t1 Nov71|g26288.t1 Nov71|g27699.t1 Nov71|g29276.t1 Nov71|g30286.t1 Nov71|g31395.t1 Nov71|g31420.t1 Nov71|g31615.t1 Nov71|g31634.t1 Nov71|g31820.t1 Nov71|g31859.t1 Nov71|g5260.t1 Nov71|g5538.t1 Nov77|g15020.t1 Nov9|g11514.t1 Nov9|g16953.t1 Nov9|g17472.t1 Nov9|g18227.t1 Nov9|g18429.t1 Nov9|g18952.t1 Nov9|g19646.t1 Nov9|g22064.t1 Nov9|g27867.t1 Nov9|g2960.t1 Nov9|g29971.t1 Nov9|g30821.t1 Nov9|g31696.t1 Nov9|g31835.t1 Nov9|g32010.t1 Nov9|g32053.t1 Nov9|g32240.t1 Nov9|g32290.t1 Nov9|g32896.t1 Nov9|g33214.t1 Nov9|g33351.t1 Nov9|g33373.t1 Nov9|g33374.t1 Nov9|g3679.t1 Nov9|g5995.t1 Nov9|g8776.t1 ONT3|g13331.t1 SCRP245_v2|g14120.t1 SCRP245_v2|g3118.t1 SCRP245_v2|g4451.t1 SCRP249|g6865.t1 SCRP324|g28423.t1 SCRP333|g7364.t1
OG0000017: Bc16|g19467.t1 Bc16|g19468.t1 Bc16|g19469.t1 Bc16|g19979.t1 Bc16|g19979.t2 Bc16|g19979.t3 Bc16|g29802.t1 Bc16|g29803.t1 Bc16|g29806.t1 Bc16|g29807.t1 Bc16|g35199.t1 Bc16|g35201.t1 Bc16|g35202.t1 Bc16|g35205.t1 Bc16|g36037.t1 Bc16|g36041.t1 Bc1|g11513.t1 Bc1|g21608.t1 Bc1|g25598.t1 Bc1|g30638.t1 Bc1|g30869.t1 Bc1|g32195.t1 Bc1|g32718.t1 Bc1|g33461.t1 Bc1|g33498.t1 Bc1|g4486.t1 Bc23|g11041.t1 Bc23|g13309.t1 Bc23|g19010.t1 Bc23|g24005.t1 Bc23|g24369.t1 Bc23|g27221.t1 Bc23|g28825.t1 Bc23|g28933.t1 Bc23|g29702.t1 Bc23|g29783.t1 Bc23|g30328.t1 Bc23|g30950.t1 Bc23|g31003.t1 Bc23|g31715.t1 Bc23|g32242.t1 Bc23|g32517.t1 Bc23|g32801.t1 Bc23|g32802.t1 Bc23|g32807.t1 Bc23|g33096.t1 Nov27|g21956.t1 Nov27|g24674.t1 Nov27|g25127.t1 Nov27|g28318.t1 Nov27|g29279.t1 Nov27|g30828.t1 Nov27|g31527.t1 Nov27|g31772.t1 Nov27|g33165.t1 Nov27|g33416.t1 Nov27|g33543.t1 Nov27|g33699.t1 Nov5|g31405.t1 Nov71|g30413.t1 Nov77|g11640.t1 Nov77|g20080.t1 Nov77|g27481.t1 Nov77|g33378.t1 ONT3|g32906.t1 SCRP245_v2|g11150.t1 SCRP245_v2|g12753.t1 SCRP245_v2|g23194.t1 SCRP245_v2|g25721.t1 SCRP245_v2|g29095.t1 SCRP245_v2|g29527.t1 SCRP245_v2|g30661.t1 SCRP245_v2|g31632.t1 SCRP245_v2|g31633.t1 SCRP245_v2|g32256.t1 SCRP245_v2|g32267.t1 SCRP245_v2|g32429.t1 SCRP245_v2|g32618.t1 SCRP245_v2|g32878.t1 SCRP245_v2|g33201.t1 SCRP249|g11340.t1 SCRP249|g12656.t1 SCRP249|g16419.t1 SCRP249|g16992.t1 SCRP249|g19549.t1 SCRP249|g20678.t1 SCRP249|g26093.t1 SCRP249|g27626.t1 SCRP249|g28239.t1 SCRP249|g28584.t1 SCRP249|g30996.t1 SCRP249|g31087.t1 SCRP249|g31092.t1 SCRP249|g31236.t1 SCRP249|g31667.t1 SCRP249|g32932.t1 SCRP249|g33160.t1 SCRP249|g33646.t1 SCRP249|g33660.t1 SCRP249|g33887.t1 SCRP249|g34015.t1 SCRP249|g34029.t1 SCRP249|g34066.t1 SCRP249|g34113.t1 SCRP249|g9057.t1 SCRP249|g9504.t1 SCRP249|g9599.t1 SCRP324|g16950.t1 SCRP324|g17059.t1 SCRP324|g18473.t1 SCRP324|g22390.t1 SCRP324|g24480.t1 SCRP324|g26151.t1 SCRP324|g27218.t1 SCRP324|g27986.t1 SCRP324|g28721.t1 SCRP324|g28945.t1 SCRP324|g29044.t1 SCRP324|g29047.t1 SCRP324|g29483.t1 SCRP324|g29991.t1 SCRP324|g30845.t1 SCRP324|g31162.t1 SCRP324|g31450.t1 SCRP324|g31543.t1 SCRP324|g31567.t1 SCRP324|g31690.t1 SCRP324|g31821.t1 SCRP324|g31935.t1 SCRP324|g32310.t1 SCRP324|g32412.t1 SCRP324|g32491.t1 SCRP324|g32585.t1 SCRP324|g32679.t1 SCRP324|g33106.t1 SCRP324|g33113.t1 SCRP324|g33127.t1 SCRP324|g33144.t1 SCRP324|g33224.t1 SCRP324|g3672.t1 SCRP324|g9231.t1 SCRP333|g17153.t1 SCRP333|g17718.t1 SCRP333|g22143.t1 SCRP333|g28477.t1 SCRP333|g29594.t1 SCRP333|g30874.t1 SCRP333|g31330.t1 SCRP333|g31589.t1 SCRP333|g31882.t1 SCRP333|g32596.t1 SCRP333|g32727.t1 SCRP333|g33098.t1 SCRP333|g33209.t1 SCRP333|g33244.t1 SCRP333|g34432.t1 SCRP333|g34787.t1 SCRP333|g34804.t1 SCRP333|g34973.t1 SCRP333|g35105.t1 SCRP333|g6876.t1 SCRP333|g9544.t1
OG0000018: A4|g23241.t1 A4|g27614.t1 A4|g30651.t1 A4|g32773.t1 Bc16|g11116.t1 Bc16|g11141.t1 Bc16|g11215.t1 Bc16|g13175.t1 Bc16|g13608.t1 Bc16|g13760.t1 Bc16|g17634.t1 Bc16|g20275.t1 Bc16|g20345.t1 Bc16|g20346.t1 Bc16|g22701.t1 Bc16|g24507.t1 Bc16|g2588.t1 Bc16|g25932.t1 Bc16|g2614.t1 Bc16|g26185.t1 Bc16|g27451.t1 Bc16|g29423.t1 Bc16|g30149.t1 Bc16|g30334.t1 Bc16|g30400.t1 Bc16|g32254.t1 Bc16|g32260.t1 Bc16|g32649.t1 Bc16|g33014.t1 Bc16|g33388.t1 Bc16|g34073.t1 Bc16|g34490.t1 Bc16|g34496.t1 Bc16|g34506.t1 Bc16|g34532.t1 Bc16|g34782.t1 Bc16|g34961.t1 Bc16|g35550.t1 Bc16|g35764.t1 Bc16|g36055.t1 Bc16|g37438.t1 Bc16|g3746.t1 Bc16|g37835.t1 Bc16|g6406.t1 Bc16|g6713.t1 Bc16|g7061.t1 Bc1|g15305.t1 Bc1|g1638.t1 Bc1|g20065.t1 Bc1|g20972.t1 Bc1|g21055.t1 Bc1|g21630.t1 Bc1|g23985.t1 Bc1|g24320.t1 Bc1|g26469.t1 Bc1|g26556.t1 Bc1|g26618.t1 Bc1|g26749.t1 Bc1|g28301.t1 Bc1|g28837.t1 Bc1|g28851.t1 Bc1|g28853.t1 Bc1|g29214.t1 Bc1|g30268.t1 Bc1|g31018.t1 Bc1|g31115.t1 Bc1|g31396.t1 Bc1|g31640.t1 Bc1|g31743.t1 Bc1|g31997.t1 Bc1|g32188.t1 Bc1|g32434.t1 Bc1|g32566.t1 Bc1|g32594.t1 Bc1|g32740.t1 Bc1|g32744.t1 Bc1|g32815.t1 Bc1|g33063.t1 Bc1|g5275.t1 Bc1|g5714.t1 Bc23|g21923.t1 Bc23|g27457.t1 Bc23|g31109.t1 Bc23|g31187.t1 Bc23|g32286.t1 Nov27|g28360.t1 Nov27|g29491.t1 Nov27|g30872.t1 Nov5|g21908.t1 Nov5|g28225.t1 Nov71|g14092.t1 Nov71|g1487.t1 Nov71|g15824.t1 Nov71|g15893.t1 Nov71|g16965.t1 Nov71|g18195.t1 Nov71|g19270.t1 Nov71|g19802.t1 Nov71|g19861.t1 Nov71|g23297.t1 Nov71|g23715.t1 Nov71|g24899.t1 Nov71|g25332.t1 Nov71|g25744.t1 Nov71|g25785.t1 Nov71|g26075.t1 Nov71|g26226.t1 Nov71|g26330.t1 Nov71|g27153.t1 Nov71|g27546.t1 Nov71|g27654.t1 Nov71|g27824.t1 Nov71|g27949.t1 Nov71|g28000.t1 Nov71|g29006.t1 Nov71|g29637.t1 Nov71|g30419.t1 Nov71|g31027.t1 Nov71|g31209.t1 Nov71|g31316.t1 Nov71|g31392.t1 Nov71|g31418.t1 Nov71|g31525.t1 Nov71|g31624.t1 Nov71|g31835.t1 Nov71|g32107.t1 Nov71|g32129.t1 Nov71|g32133.t1 Nov71|g32391.t1 Nov71|g4496.t1 Nov71|g9856.t1 Nov77|g23337.t1 Nov77|g27746.t1 Nov77|g28535.t1 Nov9|g1184.t1 Nov9|g20927.t1 Nov9|g28822.t1 Nov9|g32314.t1 Nov9|g32758.t1 Nov9|g9662.t1 ONT3|g20921.t1 ONT3|g28487.t1 ONT3|g31416.t1 ONT3|g31786.t1 SCRP245_v2|g17359.t1 SCRP245_v2|g22846.t1 SCRP245_v2|g26038.t1 SCRP245_v2|g27811.t1 SCRP245_v2|g31687.t1 SCRP245_v2|g32255.t1 SCRP249|g22006.t1 SCRP324|g23039.t1 SCRP324|g25169.t1 SCRP333|g33409.t1
OG0000019: A4|g15537.t1 A4|g28609.t1 A4|g28891.t1 A4|g30792.t1 A4|g31090.t1 A4|g311.t1 A4|g31206.t1 A4|g31519.t1 A4|g31899.t1 A4|g9670.t1 Bc16|g15063.t1 Bc16|g16511.t1 Bc16|g17120.t1 Bc16|g26443.t1 Bc16|g28521.t1 Bc16|g30822.t1 Bc16|g8283.t1 Bc16|g8459.t1 Bc1|g11852.t1 Bc1|g14366.t1 Bc1|g25226.t1 Bc1|g32612.t1 Bc1|g5114.t1 Bc23|g11118.t1 Bc23|g13084.t1 Bc23|g13149.t1 Bc23|g13278.t1 Bc23|g17326.t1 Bc23|g22189.t1 Bc23|g27023.t1 Bc23|g30494.t1 Bc23|g30697.t1 Bc23|g30917.t1 Bc23|g31054.t1 Bc23|g31459.t1 Bc23|g31477.t1 Nov27|g10464.t1 Nov27|g13848.t1 Nov27|g13984.t1 Nov27|g18702.t1 Nov27|g208.t1 Nov27|g23764.t1 Nov27|g30006.t1 Nov27|g31354.t1 Nov27|g31480.t1 Nov27|g31937.t1 Nov27|g32058.t1 Nov27|g32177.t1 Nov27|g32443.t1 Nov5|g14650.t1 Nov5|g19653.t1 Nov5|g22506.t1 Nov5|g23665.t1 Nov5|g29543.t1 Nov5|g29951.t1 Nov5|g30836.t1 Nov5|g31984.t1 Nov5|g32455.t1 Nov71|g15056.t1 Nov71|g17087.t1 Nov71|g24306.t1 Nov71|g2508.t1 Nov71|g25683.t1 Nov71|g31629.t1 Nov71|g31826.t1 Nov77|g11437.t1 Nov77|g13527.t1 Nov77|g23750.t1 Nov77|g31119.t1 Nov9|g12299.t1 Nov9|g22561.t1 Nov9|g24285.t1 Nov9|g27908.t1 Nov9|g28657.t1 ONT3|g13617.t1 ONT3|g13624.t1 ONT3|g13772.t1 ONT3|g14363.t1 ONT3|g19874.t1 ONT3|g20527.t1 ONT3|g24635.t1 ONT3|g31083.t1 ONT3|g31087.t1 ONT3|g31678.t1 ONT3|g32021.t1 SCRP245_v2|g10838.t1 SCRP245_v2|g12947.t1 SCRP245_v2|g21834.t1 SCRP245_v2|g24158.t1 SCRP245_v2|g24933.t1 SCRP245_v2|g25946.t1 SCRP245_v2|g30132.t1 SCRP245_v2|g30703.t1 SCRP245_v2|g31783.t1 SCRP245_v2|g8790.t1 SCRP249|g11159.t1 SCRP249|g11707.t1 SCRP249|g12673.t1 SCRP249|g13369.t1 SCRP249|g15120.t1 SCRP249|g23605.t1 SCRP249|g25304.t1 SCRP249|g25629.t1 SCRP249|g28047.t1 SCRP249|g32046.t1 SCRP249|g32058.t1 SCRP249|g32433.t1 SCRP249|g32477.t1 SCRP249|g32523.t1 SCRP249|g32684.t1 SCRP249|g32795.t1 SCRP249|g32834.t1 SCRP249|g33255.t1 SCRP249|g33256.t1 SCRP249|g33319.t1 SCRP249|g7482.t1 SCRP249|g9466.t1 SCRP324|g10008.t1 SCRP324|g10561.t1 SCRP324|g11301.t1 SCRP324|g13460.t1 SCRP324|g15395.t1 SCRP324|g18975.t1 SCRP324|g1962.t1 SCRP324|g20730.t1 SCRP324|g28495.t1 SCRP324|g28776.t1 SCRP324|g29654.t1 SCRP324|g30365.t1 SCRP324|g31617.t1 SCRP324|g7119.t1 SCRP333|g11897.t1 SCRP333|g12505.t1 SCRP333|g21356.t1 SCRP333|g24136.t1 SCRP333|g27638.t1 SCRP333|g28027.t1 SCRP333|g28062.t1 SCRP333|g29964.t1 SCRP333|g30289.t1 SCRP333|g30853.t1 SCRP333|g31048.t1 SCRP333|g31557.t1 SCRP333|g31638.t1 SCRP333|g31736.t1 SCRP333|g32889.t1 SCRP333|g32918.t1 SCRP333|g33333.t1 SCRP333|g684.t1
OG0000020: A4|g13694.t1 A4|g19112.t1 A4|g20717.t1 A4|g21383.t1 A4|g23829.t1 A4|g24826.t1 A4|g25771.t1 A4|g29045.t1 A4|g30090.t1 A4|g30372.t1 Bc16|g15359.t1 Bc16|g15360.t1 Bc16|g17815.t1 Bc16|g18642.t1 Bc16|g22996.t1 Bc16|g34936.t1 Bc16|g35291.t1 Bc16|g37833.t1 Bc16|g39276.t1 Bc16|g3932.t1 Bc16|g39531.t1 Bc16|g40904.t1 Bc16|g4103.t1 Bc16|g8449.t1 Bc1|g15728.t1 Bc1|g19575.t1 Bc1|g21974.t1 Bc1|g22454.t1 Bc1|g24723.t1 Bc1|g25198.t1 Bc1|g27024.t1 Bc1|g29464.t1 Bc1|g30615.t1 Bc1|g31355.t1 Bc23|g13444.t1 Bc23|g20450.t1 Bc23|g25721.t1 Bc23|g28290.t1 Bc23|g28488.t1 Bc23|g28713.t1 Bc23|g29038.t1 Bc23|g29710.t1 Bc23|g30023.t1 Bc23|g30515.t1 Nov27|g14250.t1 Nov27|g20193.t1 Nov27|g21939.t1 Nov27|g25722.t1 Nov27|g27706.t1 Nov27|g28349.t1 Nov27|g28367.t1 Nov27|g29222.t1 Nov27|g29283.t1 Nov27|g29379.t1 Nov27|g30267.t1 Nov5|g13480.t1 Nov5|g23312.t1 Nov5|g24740.t1 Nov5|g27117.t1 Nov5|g27253.t1 Nov5|g27647.t1 Nov5|g28342.t1 Nov5|g28839.t1 Nov71|g14526.t1 Nov71|g19808.t1 Nov71|g20448.t1 Nov71|g22560.t1 Nov71|g25015.t1 Nov71|g25965.t1 Nov71|g26194.t1 Nov71|g26654.t1 Nov71|g28821.t1 Nov71|g29352.t1 Nov71|g29666.t1 Nov71|g29972.t1 Nov77|g15091.t1 Nov77|g19450.t1 Nov77|g23503.t1 Nov77|g27148.t1 Nov77|g29599.t1 Nov77|g29896.t1 Nov9|g15425.t1 Nov9|g22521.t1 Nov9|g23014.t1 Nov9|g24934.t1 Nov9|g25844.t1 Nov9|g26198.t1 Nov9|g26314.t1 Nov9|g26681.t1 Nov9|g27488.t1 Nov9|g28875.t1 Nov9|g29181.t1 Nov9|g29666.t1 Nov9|g29791.t1 ONT3|g13942.t1 ONT3|g15142.t1 ONT3|g21409.t1 ONT3|g21926.t1 ONT3|g22693.t1 ONT3|g25127.t1 ONT3|g25570.t1 ONT3|g25793.t1 ONT3|g28456.t1 ONT3|g28657.t1 ONT3|g28749.t1 ONT3|g28839.t1 ONT3|g29056.t1 SCRP245_v2|g23007.t1 SCRP245_v2|g23894.t1 SCRP245_v2|g24609.t1 SCRP245_v2|g24924.t1 SCRP245_v2|g25339.t1 SCRP245_v2|g26225.t1 SCRP245_v2|g26921.t1 SCRP245_v2|g27002.t1 SCRP245_v2|g27096.t1 SCRP245_v2|g27523.t1 SCRP245_v2|g27654.t1 SCRP245_v2|g28603.t1 SCRP245_v2|g29612.t1 SCRP245_v2|g30743.t1 SCRP245_v2|g6081.t1 SCRP249|g11820.t1 SCRP249|g28789.t1 SCRP249|g29283.t1 SCRP249|g29745.t1 SCRP249|g30301.t1 SCRP249|g30413.t1 SCRP249|g30508.t1 SCRP324|g10688.t1 SCRP324|g15649.t1 SCRP324|g29390.t1 SCRP324|g29523.t1 SCRP324|g29585.t1 SCRP324|g29718.t1 SCRP333|g13366.t1 SCRP333|g15965.t1 SCRP333|g25292.t1 SCRP333|g28848.t1 SCRP333|g29375.t1 SCRP333|g30613.t1 SCRP333|g30691.t1 SCRP333|g31137.t1 SCRP333|g31207.t1 SCRP333|g31329.t1 SCRP333|g31534.t1 SCRP333|g31586.t1 SCRP333|g31702.t1 SCRP333|g32235.t1
OG0000021: A4|g18207.t1 A4|g22110.t1 A4|g22568.t1 A4|g27543.t1 A4|g30336.t1 A4|g31091.t1 A4|g31120.t1 A4|g31236.t1 A4|g31271.t1 A4|g31658.t1 A4|g32575.t1 A4|g32785.t1 A4|g9782.t1 Bc16|g16335.t1 Bc16|g17105.t1 Bc16|g18461.t1 Bc16|g19308.t1 Bc16|g20199.t1 Bc16|g23786.t1 Bc16|g24697.t1 Bc16|g30427.t1 Bc16|g36236.t1 Bc16|g37968.t1 Bc16|g9241.t1 Bc1|g21654.t1 Bc1|g24588.t1 Bc1|g27196.t1 Bc1|g31229.t1 Bc1|g33127.t1 Bc23|g20710.t1 Bc23|g21580.t1 Bc23|g24072.t1 Bc23|g24631.t1 Bc23|g28881.t1 Bc23|g30529.t1 Bc23|g30914.t1 Nov27|g13890.t1 Nov27|g19370.t1 Nov27|g19971.t1 Nov27|g23282.t1 Nov27|g28503.t1 Nov27|g28582.t1 Nov27|g29544.t1 Nov27|g29822.t1 Nov27|g30097.t1 Nov27|g30975.t1 Nov27|g31910.t1 Nov27|g32089.t1 Nov5|g21864.t1 Nov5|g24610.t1 Nov5|g28159.t1 Nov5|g28625.t1 Nov5|g30489.t1 Nov5|g31032.t1 Nov5|g31357.t1 Nov5|g31464.t1 Nov5|g31589.t1 Nov5|g32039.t1 Nov5|g32339.t1 Nov5|g32548.t1 Nov5|g32628.t1 Nov5|g5352.t1 Nov71|g14376.t1 Nov71|g22172.t1 Nov71|g23465.t1 Nov71|g26056.t1 Nov71|g28062.t1 Nov71|g30068.t1 Nov71|g9244.t1 Nov77|g26061.t1 Nov77|g26153.t1 Nov77|g28840.t1 Nov77|g29125.t1 Nov77|g29761.t1 Nov77|g30857.t1 Nov77|g31844.t1 Nov77|g32191.t1 Nov77|g32624.t1 Nov77|g32799.t1 Nov77|g5682.t1 Nov77|g7985.t1 Nov9|g18355.t1 Nov9|g20521.t1 Nov9|g21447.t1 Nov9|g21895.t1 Nov9|g24063.t1 Nov9|g29125.t1 Nov9|g29283.t1 Nov9|g30523.t1 ONT3|g11171.t1 ONT3|g19692.t1 ONT3|g22084.t1 ONT3|g26840.t1 ONT3|g27652.t1 ONT3|g30095.t1 ONT3|g31260.t1 ONT3|g31498.t1 ONT3|g31616.t1 ONT3|g32285.t1 ONT3|g32333.t1 ONT3|g32637.t1 SCRP245_v2|g11772.t1 SCRP245_v2|g13397.t1 SCRP245_v2|g20471.t1 SCRP245_v2|g21486.t1 SCRP245_v2|g26503.t1 SCRP245_v2|g27275.t1 SCRP245_v2|g30254.t1 SCRP245_v2|g30540.t1 SCRP245_v2|g31429.t1 SCRP245_v2|g31922.t1 SCRP245_v2|g32035.t1 SCRP245_v2|g32548.t1 SCRP245_v2|g32600.t1 SCRP249|g18932.t1 SCRP249|g2538.t1 SCRP249|g28905.t1 SCRP249|g30358.t1 SCRP249|g31466.t1 SCRP249|g31759.t1 SCRP249|g31947.t1 SCRP249|g32778.t1 SCRP249|g33509.t1 SCRP249|g716.t1 SCRP324|g16350.t1 SCRP324|g26699.t1 SCRP324|g26977.t1 SCRP324|g28300.t1 SCRP324|g29016.t1 SCRP324|g29635.t1 SCRP324|g32017.t1 SCRP324|g32618.t1 SCRP324|g32799.t1 SCRP333|g17023.t1 SCRP333|g17448.t1 SCRP333|g20620.t1 SCRP333|g23269.t1 SCRP333|g29282.t1 SCRP333|g32936.t1 SCRP333|g35003.t1
OG0000022: A4|g12562.t1 A4|g16975.t1 A4|g23294.t1 A4|g24786.t1 A4|g27930.t1 A4|g28676.t1 A4|g28961.t1 A4|g31964.t1 Bc16|g10296.t1 Bc16|g14019.t1 Bc16|g15692.t1 Bc16|g18453.t1 Bc16|g1981.t1 Bc16|g19976.t1 Bc16|g24538.t1 Bc16|g27280.t1 Bc16|g27446.t1 Bc16|g27821.t1 Bc16|g34337.t1 Bc16|g38689.t1 Bc16|g9238.t1 Bc1|g18677.t1 Bc1|g23918.t1 Bc1|g28691.t1 Bc1|g29906.t1 Bc23|g14441.t1 Bc23|g20274.t1 Bc23|g20817.t1 Bc23|g21919.t1 Bc23|g24989.t1 Bc23|g27957.t1 Bc23|g29322.t1 Bc23|g30274.t1 Bc23|g30343.t1 Bc23|g9318.t1 Nov27|g10745.t1 Nov27|g18434.t1 Nov27|g21865.t1 Nov27|g23870.t1 Nov27|g25249.t1 Nov27|g26613.t1 Nov27|g27176.t1 Nov27|g28130.t1 Nov27|g29116.t1 Nov27|g30207.t1 Nov27|g30365.t1 Nov27|g30816.t1 Nov27|g31478.t1 Nov27|g31677.t1 Nov27|g31873.t1 Nov27|g32175.t1 Nov27|g32273.t1 Nov5|g14623.t1 Nov5|g16499.t1 Nov5|g16961.t1 Nov5|g21829.t1 Nov5|g24865.t1 Nov5|g27803.t1 Nov5|g30788.t1 Nov5|g30920.t1 Nov5|g31575.t1 Nov71|g22169.t1 Nov71|g23706.t1 Nov71|g27621.t1 Nov71|g27959.t1 Nov71|g28938.t1 Nov71|g29461.t1 Nov71|g29932.t1 Nov71|g30259.t1 Nov71|g31194.t1 Nov71|g3585.t1 Nov77|g20783.t1 Nov77|g24885.t1 Nov77|g26036.t1 Nov77|g26440.t1 Nov77|g30056.t1 Nov77|g30534.t1 Nov77|g32018.t1 Nov77|g9402.t1 Nov9|g17894.t1 Nov9|g24047.t1 Nov9|g24455.t1 Nov9|g24929.t1 Nov9|g24974.t1 Nov9|g25968.t1 Nov9|g28292.t1 ONT3|g10426.t1 ONT3|g15655.t1 ONT3|g17362.t1 ONT3|g24214.t1 ONT3|g24475.t1 ONT3|g24839.t1 ONT3|g26466.t1 ONT3|g30858.t1 SCRP245_v2|g15587.t1 SCRP245_v2|g15704.t1 SCRP245_v2|g16254.t1 SCRP245_v2|g19945.t1 SCRP245_v2|g22336.t1 SCRP245_v2|g24391.t1 SCRP245_v2|g24669.t1 SCRP245_v2|g24830.t1 SCRP245_v2|g31586.t1 SCRP249|g11564.t1 SCRP249|g25411.t1 SCRP249|g26886.t1 SCRP249|g27308.t1 SCRP249|g27383.t1 SCRP249|g27906.t1 SCRP249|g29369.t1 SCRP249|g31573.t1 SCRP249|g31960.t1 SCRP249|g32144.t1 SCRP249|g32996.t1 SCRP249|g33451.t1 SCRP249|g33809.t1 SCRP324|g11811.t1 SCRP324|g15283.t1 SCRP324|g18939.t1 SCRP324|g25326.t1 SCRP324|g30208.t1 SCRP324|g31576.t1 SCRP324|g31577.t1 SCRP324|g31584.t1 SCRP324|g31585.t1 SCRP324|g31799.t1 SCRP324|g31887.t1 SCRP324|g32084.t1 SCRP324|g32408.t1 SCRP333|g11003.t1 SCRP333|g16021.t1 SCRP333|g23659.t1 SCRP333|g24159.t1 SCRP333|g28856.t1 SCRP333|g30725.t1 SCRP333|g33256.t1 SCRP333|g33350.t1 SCRP333|g33827.t1 SCRP333|g34360.t1 SCRP333|g34487.t1
OG0000023: A4|g15050.t1 A4|g18183.t1 A4|g20384.t1 A4|g26861.t1 A4|g28164.t1 A4|g30762.t1 A4|g32558.t1 A4|g32988.t1 A4|g4272.t1 Bc16|g10704.t1 Bc16|g1083.t1 Bc16|g11512.t1 Bc16|g12131.t1 Bc16|g13666.t1 Bc16|g15308.t1 Bc16|g16674.t1 Bc16|g16808.t1 Bc16|g187.t1 Bc16|g19770.t1 Bc16|g20496.t1 Bc16|g2177.t1 Bc16|g2178.t1 Bc16|g23073.t1 Bc16|g23154.t1 Bc16|g24139.t1 Bc16|g24374.t1 Bc16|g25096.t1 Bc16|g25598.t1 Bc16|g2709.t1 Bc16|g29669.t1 Bc16|g30052.t1 Bc16|g32302.t1 Bc16|g34150.t1 Bc16|g34429.t1 Bc16|g3457.t1 Bc16|g36526.t1 Bc16|g37376.t1 Bc16|g37774.t1 Bc16|g38.t1 Bc16|g38698.t1 Bc16|g39946.t1 Bc16|g6649.t1 Bc1|g17257.t1 Bc1|g18400.t1 Bc1|g20108.t1 Bc1|g20592.t1 Bc1|g21326.t1 Bc1|g33222.t1 Bc1|g33338.t1 Bc1|g33589.t1 Bc1|g5852.t1 Bc23|g10630.t1 Bc23|g12429.t1 Bc23|g19328.t1 Bc23|g20812.t1 Bc23|g21161.t1 Bc23|g21367.t1 Bc23|g30418.t1 Bc23|g32691.t1 Nov27|g15258.t1 Nov27|g21701.t1 Nov27|g26163.t1 Nov27|g26273.t1 Nov27|g26701.t1 Nov27|g28205.t1 Nov27|g28623.t1 Nov27|g32032.t1 Nov27|g33353.t1 Nov27|g33500.t1 Nov5|g16204.t1 Nov5|g21243.t1 Nov5|g22326.t1 Nov5|g24623.t1 Nov5|g25778.t1 Nov5|g27096.t1 Nov5|g27390.t1 Nov5|g32377.t1 Nov5|g33043.t1 Nov5|g33139.t1 Nov5|g33606.t1 Nov71|g15964.t1 Nov71|g17312.t1 Nov71|g19389.t1 Nov71|g20189.t1 Nov71|g20459.t1 Nov71|g21440.t1 Nov71|g22917.t1 Nov71|g28045.t1 Nov71|g32802.t1 Nov71|g33057.t1 Nov77|g15669.t1 Nov77|g17451.t1 Nov77|g18732.t1 Nov77|g26311.t1 Nov77|g27543.t1 Nov77|g28919.t1 Nov9|g15431.t1 Nov9|g20242.t1 Nov9|g21336.t1 Nov9|g22142.t1 Nov9|g22773.t1 Nov9|g23540.t1 Nov9|g23696.t1 Nov9|g33145.t1 Nov9|g33150.t1 Nov9|g33273.t1 Nov9|g33443.t1 Nov9|g5549.t1 Nov9|g9697.t1 ONT3|g19098.t1 ONT3|g20135.t1 ONT3|g23999.t1 ONT3|g25499.t1 ONT3|g26591.t1 ONT3|g26880.t1 ONT3|g30884.t1 ONT3|g31316.t1 ONT3|g31491.t1 ONT3|g32937.t1 SCRP245_v2|g20420.t1 SCRP245_v2|g22318.t1 SCRP245_v2|g22697.t1 SCRP245_v2|g22902.t1 SCRP245_v2|g25434.t1 SCRP245_v2|g32511.t1 SCRP245_v2|g32662.t1 SCRP249|g16792.t1 SCRP249|g24723.t1 SCRP249|g26055.t1 SCRP249|g32965.t1 SCRP324|g22835.t1 SCRP324|g27692.t1 SCRP324|g28705.t1 SCRP324|g33069.t1 SCRP324|g6267.t1 SCRP333|g18788.t1 SCRP333|g27194.t1 SCRP333|g34940.t1
OG0000024: A4|g1132.t1 A4|g1133.t1 A4|g16523.t1 A4|g16524.t1 A4|g20713.t1 A4|g24069.t1 A4|g25869.t1 A4|g25870.t1 A4|g26910.t1 A4|g28379.t1 A4|g29333.t1 A4|g7736.t1 Bc16|g16414.t1 Bc16|g23918.t1 Bc16|g24721.t1 Bc16|g25589.t1 Bc16|g6153.t1 Bc16|g9803.t1 Bc1|g1318.t1 Bc1|g1319.t1 Bc1|g13821.t1 Bc1|g17832.t1 Bc1|g18355.t1 Bc1|g20610.t1 Bc1|g267.t1 Bc1|g27159.t1 Bc1|g28970.t1 Bc1|g30069.t1 Bc1|g7753.t1 Bc23|g14868.t1 Bc23|g15717.t1 Bc23|g2083.t1 Bc23|g24065.t1 Bc23|g24968.t1 Bc23|g26749.t1 Bc23|g27678.t1 Bc23|g28777.t1 Nov27|g1435.t1 Nov27|g1436.t1 Nov27|g15690.t1 Nov27|g16579.t1 Nov27|g20749.t1 Nov27|g22475.t1 Nov27|g24887.t1 Nov27|g27024.t1 Nov27|g28105.t1 Nov27|g29669.t1 Nov27|g392.t1 Nov5|g1143.t1 Nov5|g1144.t1 Nov5|g15048.t1 Nov5|g20785.t1 Nov5|g20786.t1 Nov5|g21589.t1 Nov5|g22334.t1 Nov5|g26621.t1 Nov5|g26622.t1 Nov5|g268.t1 Nov5|g27607.t1 Nov5|g29803.t1 Nov71|g1034.t1 Nov71|g12944.t1 Nov71|g14053.t1 Nov71|g1441.t1 Nov71|g15548.t1 Nov71|g23077.t1 Nov71|g28798.t1 Nov71|g28815.t1 Nov71|g28816.t1 Nov71|g29473.t1 Nov77|g1152.t1 Nov77|g14723.t1 Nov77|g15209.t1 Nov77|g17832.t1 Nov77|g198.t1 Nov77|g20779.t1 Nov77|g20968.t1 Nov77|g21345.t1 Nov77|g28685.t1 Nov77|g28688.t1 Nov9|g14048.t1 Nov9|g1544.t1 Nov9|g1545.t1 Nov9|g23212.t1 Nov9|g24144.t1 Nov9|g27492.t1 Nov9|g27493.t1 Nov9|g2894.t1 Nov9|g2895.t1 Nov9|g30031.t1 Nov9|g30044.t1 Nov9|g366.t1 ONT3|g12591.t1 ONT3|g19241.t1 ONT3|g2318.t1 ONT3|g2319.t1 ONT3|g24437.t1 ONT3|g26404.t1 ONT3|g26405.t1 ONT3|g29111.t1 ONT3|g29301.t1 ONT3|g357.t1 SCRP245_v2|g15610.t1 SCRP245_v2|g16019.t1 SCRP245_v2|g19949.t1 SCRP245_v2|g25369.t1 SCRP245_v2|g25569.t1 SCRP245_v2|g28230.t1 SCRP245_v2|g28243.t1 SCRP245_v2|g5495.t1 SCRP245_v2|g928.t1 SCRP245_v2|g929.t1 SCRP249|g13455.t1 SCRP249|g14970.t1 SCRP249|g20786.t1 SCRP249|g23827.t1 SCRP249|g25075.t1 SCRP249|g25379.t1 SCRP249|g26266.t1 SCRP249|g28698.t1 SCRP324|g19696.t1 SCRP324|g20747.t1 SCRP324|g20748.t1 SCRP324|g25309.t1 SCRP324|g25335.t1 SCRP324|g28719.t1 SCRP324|g28780.t1 SCRP324|g5837.t1 SCRP333|g14548.t1 SCRP333|g19166.t1 SCRP333|g22516.t1 SCRP333|g24108.t1 SCRP333|g24566.t1 SCRP333|g26659.t1 SCRP333|g29870.t1 SCRP333|g32890.t1 SCRP333|g34376.t1
OG0000025: A4|g21173.t1 A4|g26535.t1 A4|g28797.t1 A4|g29940.t1 A4|g30124.t1 A4|g6572.t1 Bc16|g12778.t1 Bc16|g17833.t1 Bc16|g17958.t1 Bc16|g17986.t1 Bc16|g2823.t1 Bc16|g28516.t1 Bc16|g28940.t1 Bc16|g28951.t1 Bc16|g28956.t1 Bc16|g30001.t1 Bc16|g33174.t1 Bc16|g34775.t1 Bc16|g35262.t1 Bc16|g35265.t1 Bc16|g35269.t1 Bc16|g38171.t1 Bc16|g39876.t1 Bc16|g6938.t1 Bc1|g11980.t1 Bc1|g15753.t1 Bc1|g18998.t1 Bc1|g23084.t1 Bc1|g27154.t1 Bc1|g28805.t1 Bc1|g29140.t1 Bc1|g30510.t1 Bc1|g30522.t1 Bc1|g8155.t1 Bc23|g18990.t1 Bc23|g24831.t1 Bc23|g26817.t1 Bc23|g29352.t1 Bc23|g30676.t1 Bc23|g6242.t1 Nov27|g15495.t1 Nov27|g22079.t1 Nov27|g22230.t1 Nov27|g26537.t1 Nov27|g29106.t1 Nov27|g30086.t1 Nov27|g30229.t1 Nov27|g30373.t1 Nov27|g7087.t1 Nov5|g19438.t1 Nov5|g20563.t1 Nov5|g21523.t1 Nov5|g21821.t1 Nov5|g23451.t1 Nov5|g29477.t1 Nov5|g30020.t1 Nov5|g30033.t1 Nov71|g23595.t1 Nov71|g28530.t1 Nov71|g29869.t1 Nov71|g29883.t1 Nov71|g7534.t1 Nov77|g20913.t1 Nov77|g21783.t1 Nov77|g22274.t1 Nov77|g29368.t1 Nov77|g29708.t1 Nov77|g29826.t1 Nov77|g30035.t1 Nov77|g30082.t1 Nov77|g7339.t1 Nov9|g15352.t1 Nov9|g18356.t1 Nov9|g23361.t1 Nov9|g29302.t1 Nov9|g30504.t1 Nov9|g30560.t1 Nov9|g30613.t1 ONT3|g21533.t1 ONT3|g21952.t1 ONT3|g25121.t1 ONT3|g25425.t1 ONT3|g2572.t1 ONT3|g26661.t1 ONT3|g28516.t1 ONT3|g29230.t1 ONT3|g29851.t1 ONT3|g30407.t1 ONT3|g6515.t1 SCRP245_v2|g26584.t1 SCRP245_v2|g29335.t1 SCRP245_v2|g30219.t1 SCRP245_v2|g6722.t1 SCRP245_v2|g7683.t1 SCRP249|g15593.t1 SCRP249|g19129.t1 SCRP249|g19637.t1 SCRP249|g20065.t1 SCRP249|g21307.t1 SCRP249|g21933.t1 SCRP249|g22676.t1 SCRP249|g22926.t1 SCRP249|g27481.t1 SCRP249|g29125.t1 SCRP249|g30067.t1 SCRP249|g31208.t1 SCRP249|g31572.t1 SCRP249|g4781.t1 SCRP324|g10226.t1 SCRP324|g17447.t1 SCRP324|g17896.t1 SCRP324|g20662.t1 SCRP324|g21061.t1 SCRP324|g21117.t1 SCRP324|g22526.t1 SCRP324|g23415.t1 SCRP324|g23992.t1 SCRP324|g26704.t1 SCRP324|g26736.t1 SCRP324|g28994.t1 SCRP324|g29095.t1 SCRP324|g29491.t1 SCRP324|g5162.t1 SCRP333|g12136.t1 SCRP333|g20330.t1 SCRP333|g21282.t1 SCRP333|g22617.t1 SCRP333|g24468.t1 SCRP333|g25076.t1 SCRP333|g27675.t1 SCRP333|g28451.t1 SCRP333|g29611.t1 SCRP333|g29745.t1 SCRP333|g30273.t1 SCRP333|g31288.t1 SCRP333|g5082.t1
OG0000026: A4|g15314.t1 A4|g15856.t1 A4|g17959.t1 A4|g20364.t1 A4|g22203.t1 A4|g24992.t1 A4|g26919.t1 A4|g27077.t1 A4|g29938.t1 A4|g7074.t1 Bc16|g10214.t1 Bc16|g10900.t1 Bc16|g12290.t1 Bc16|g15144.t1 Bc16|g15991.t1 Bc16|g16312.t1 Bc16|g17269.t1 Bc16|g1854.t1 Bc16|g27777.t1 Bc16|g28165.t1 Bc16|g29311.t1 Bc16|g2970.t1 Bc16|g33645.t1 Bc16|g34129.t1 Bc16|g34301.t1 Bc16|g34700.t1 Bc16|g35274.t1 Bc16|g35552.t1 Bc16|g36240.t1 Bc16|g37372.t1 Bc16|g37829.t1 Bc16|g37916.t1 Bc16|g37929.t1 Bc16|g39155.t1 Bc16|g743.t1 Bc16|g8567.t1 Bc16|g9278.t1 Bc16|g9336.t1 Bc16|g9635.t1 Bc1|g17147.t1 Bc1|g26938.t1 Bc1|g27427.t1 Bc1|g2906.t1 Bc1|g29972.t1 Bc1|g30859.t1 Bc23|g17857.t1 Bc23|g20648.t1 Bc23|g24871.t1 Bc23|g28599.t1 Bc23|g29374.t1 Bc23|g29688.t1 Bc23|g29731.t1 Bc23|g7011.t1 Nov27|g11371.t1 Nov27|g22813.t1 Nov27|g23541.t1 Nov27|g24257.t1 Nov27|g27357.t1 Nov27|g28181.t1 Nov27|g31220.t1 Nov27|g8967.t1 Nov5|g12456.t1 Nov5|g20145.t1 Nov5|g24518.t1 Nov5|g25358.t1 Nov5|g28152.t1 Nov5|g28514.t1 Nov5|g7224.t1 Nov71|g13248.t1 Nov71|g13991.t1 Nov71|g19055.t1 Nov71|g21436.t1 Nov71|g22817.t1 Nov71|g23279.t1 Nov71|g23491.t1 Nov71|g24637.t1 Nov71|g25301.t1 Nov71|g29308.t1 Nov71|g8199.t1 Nov77|g11042.t1 Nov77|g11724.t1 Nov77|g17326.t1 Nov77|g20764.t1 Nov77|g21551.t1 Nov77|g22473.t1 Nov77|g28454.t1 Nov77|g28878.t1 Nov9|g16048.t1 Nov9|g17467.t1 Nov9|g20175.t1 Nov9|g21268.t1 Nov9|g21355.t1 Nov9|g21485.t1 Nov9|g24458.t1 Nov9|g29380.t1 Nov9|g30273.t1 Nov9|g31128.t1 Nov9|g7682.t1 ONT3|g17592.t1 ONT3|g18235.t1 ONT3|g19960.t1 ONT3|g23257.t1 ONT3|g24409.t1 ONT3|g25914.t1 ONT3|g26381.t1 ONT3|g28503.t1 ONT3|g29527.t1 ONT3|g30743.t1 ONT3|g31274.t1 ONT3|g7401.t1 ONT3|g9158.t1 SCRP245_v2|g21669.t1 SCRP245_v2|g29872.t1 SCRP245_v2|g29970.t1 SCRP245_v2|g31103.t1 SCRP245_v2|g31114.t1 SCRP245_v2|g7072.t1 SCRP249|g19744.t1 SCRP249|g25601.t1 SCRP249|g31124.t1 SCRP249|g31353.t1 SCRP249|g31934.t1 SCRP324|g19698.t1 SCRP324|g21055.t1 SCRP324|g23609.t1 SCRP324|g28399.t1 SCRP324|g29790.t1 SCRP324|g30320.t1 SCRP333|g10670.t1 SCRP333|g23578.t1 SCRP333|g23836.t1 SCRP333|g25021.t1 SCRP333|g27888.t1 SCRP333|g31317.t1 SCRP333|g4748.t1
OG0000027: A4|g18186.t1 A4|g20624.t1 A4|g26490.t1 A4|g27715.t1 A4|g29854.t1 Bc16|g1085.t1 Bc16|g11507.t1 Bc16|g11508.t1 Bc16|g11510.t1 Bc16|g11676.t1 Bc16|g12133.t1 Bc16|g13662.t1 Bc16|g15298.t1 Bc16|g15300.t1 Bc16|g15302.t1 Bc16|g15304.t1 Bc16|g15306.t1 Bc16|g16676.t1 Bc16|g16809.t1 Bc16|g185.t1 Bc16|g19774.t1 Bc16|g2174.t1 Bc16|g2176.t1 Bc16|g2179.t1 Bc16|g2181.t1 Bc16|g23075.t1 Bc16|g24141.t1 Bc16|g24143.t1 Bc16|g24233.t1 Bc16|g25597.t1 Bc16|g25825.t1 Bc16|g25828.t1 Bc16|g25830.t1 Bc16|g25832.t1 Bc16|g25834.t1 Bc16|g25836.t1 Bc16|g25838.t1 Bc16|g25840.t1 Bc16|g25842.t1 Bc16|g2711.t1 Bc16|g2713.t1 Bc16|g29668.t1 Bc16|g30054.t1 Bc16|g34432.t1 Bc16|g36524.t1 Bc16|g36525.t1 Bc16|g37379.t1 Bc16|g37772.t1 Bc16|g3813.t1 Bc16|g38306.t1 Bc16|g38617.t1 Bc16|g38697.t1 Bc16|g7354.t1 Bc1|g18394.t1 Bc1|g20589.t1 Bc1|g21806.t1 Bc1|g28439.t1 Bc1|g29499.t1 Bc1|g30876.t1 Bc1|g30932.t1 Bc23|g21364.t1 Bc23|g26767.t1 Bc23|g27804.t1 Bc23|g28645.t1 Bc23|g29540.t1 Bc23|g29758.t1 Bc23|g30001.t1 Nov27|g20716.t1 Nov27|g24896.t1 Nov27|g26285.t1 Nov27|g28542.t1 Nov27|g29351.t1 Nov27|g29607.t1 Nov27|g29848.t1 Nov27|g31114.t1 Nov5|g19436.t1 Nov5|g23725.t1 Nov5|g26954.t1 Nov5|g27274.t1 Nov5|g28020.t1 Nov5|g28037.t1 Nov5|g31208.t1 Nov71|g15708.t1 Nov71|g19392.t1 Nov71|g23402.t1 Nov71|g28616.t1 Nov71|g30471.t1 Nov77|g18735.t1 Nov77|g21108.t1 Nov77|g26304.t1 Nov77|g27003.t1 Nov9|g17402.t1 Nov9|g17407.t1 Nov9|g20246.t1 Nov9|g27261.t1 Nov9|g28219.t1 Nov9|g30112.t1 ONT3|g19094.t1 ONT3|g24550.t1 ONT3|g26522.t1 ONT3|g29363.t1 ONT3|g29728.t1 SCRP245_v2|g20298.t1 SCRP245_v2|g22319.t1 SCRP245_v2|g22905.t1 SCRP245_v2|g25335.t1 SCRP245_v2|g28424.t1 SCRP245_v2|g29330.t1 SCRP245_v2|g30148.t1 SCRP245_v2|g30412.t1 SCRP245_v2|g30587.t1 SCRP245_v2|g30995.t1 SCRP249|g29219.t1 SCRP249|g29629.t1 SCRP249|g29892.t1 SCRP249|g30098.t1 SCRP249|g30351.t1 SCRP249|g30884.t1 SCRP249|g31059.t1 SCRP249|g32409.t1 SCRP324|g28717.t1 SCRP324|g30001.t1 SCRP324|g30123.t1 SCRP324|g31168.t1 SCRP324|g31529.t1 SCRP324|g33239.t1 SCRP333|g23691.t1 SCRP333|g29494.t1 SCRP333|g29947.t1 SCRP333|g30119.t1 SCRP333|g31520.t1 SCRP333|g31619.t1 SCRP333|g32432.t1 SCRP333|g32789.t1 SCRP333|g33625.t1
OG0000028: A4|g15450.t1 A4|g19543.t1 A4|g22752.t1 A4|g24512.t1 A4|g31544.t1 A4|g31667.t1 A4|g8153.t1 Bc16|g11992.t1 Bc16|g17136.t1 Bc16|g18272.t1 Bc16|g18507.t1 Bc16|g18509.t1 Bc16|g18760.t1 Bc16|g30262.t1 Bc16|g9091.t1 Bc1|g14130.t1 Bc1|g18078.t1 Bc1|g20866.t1 Bc1|g24823.t1 Bc1|g25836.t1 Bc1|g26422.t1 Bc1|g26424.t1 Bc1|g26658.t1 Bc1|g28299.t1 Bc1|g29064.t1 Bc1|g30753.t1 Bc1|g31985.t1 Bc23|g20114.t1 Bc23|g22270.t1 Bc23|g26044.t1 Bc23|g27542.t1 Bc23|g29616.t1 Bc23|g29716.t1 Bc23|g30880.t1 Bc23|g31359.t1 Bc23|g31796.t1 Bc23|g8904.t1 Nov27|g18288.t1 Nov27|g20826.t1 Nov27|g21080.t1 Nov27|g25691.t1 Nov27|g25727.t1 Nov27|g25729.t1 Nov27|g27059.t1 Nov27|g27563.t1 Nov27|g28296.t1 Nov27|g31670.t1 Nov27|g8766.t1 Nov5|g15013.t1 Nov5|g17566.t1 Nov5|g17991.t1 Nov5|g24240.t1 Nov5|g24449.t1 Nov5|g25090.t1 Nov5|g26812.t1 Nov5|g28981.t1 Nov5|g31137.t1 Nov5|g31697.t1 Nov71|g20149.t1 Nov71|g24326.t1 Nov71|g25355.t1 Nov71|g25700.t1 Nov71|g28431.t1 Nov71|g31737.t1 Nov71|g6089.t1 Nov77|g13456.t1 Nov77|g16255.t1 Nov77|g17986.t1 Nov77|g22066.t1 Nov77|g29862.t1 Nov77|g31109.t1 Nov77|g31529.t1 Nov9|g13517.t1 Nov9|g17265.t1 Nov9|g19734.t1 Nov9|g21273.t1 Nov9|g21605.t1 Nov9|g22102.t1 Nov9|g28197.t1 Nov9|g31028.t1 Nov9|g31966.t1 ONT3|g17714.t1 ONT3|g18372.t1 ONT3|g19710.t1 ONT3|g23553.t1 ONT3|g23812.t1 ONT3|g26301.t1 ONT3|g27458.t1 ONT3|g30983.t1 ONT3|g31630.t1 ONT3|g9207.t1 SCRP245_v2|g16835.t1 SCRP245_v2|g17755.t1 SCRP245_v2|g18941.t1 SCRP245_v2|g23700.t1 SCRP245_v2|g23971.t1 SCRP245_v2|g24445.t1 SCRP245_v2|g24617.t1 SCRP245_v2|g27079.t1 SCRP245_v2|g29244.t1 SCRP245_v2|g30990.t1 SCRP245_v2|g31311.t1 SCRP245_v2|g31374.t1 SCRP245_v2|g31401.t1 SCRP245_v2|g31772.t1 SCRP249|g16026.t1 SCRP249|g24035.t1 SCRP249|g25849.t1 SCRP249|g26169.t1 SCRP249|g28201.t1 SCRP249|g28243.t1 SCRP249|g29946.t1 SCRP249|g31520.t1 SCRP249|g31588.t1 SCRP249|g32178.t1 SCRP249|g5937.t1 SCRP324|g17749.t1 SCRP324|g19255.t1 SCRP324|g26968.t1 SCRP324|g28240.t1 SCRP324|g31486.t1 SCRP324|g31927.t1 SCRP324|g4210.t1 SCRP333|g14252.t1 SCRP333|g17833.t1 SCRP333|g17970.t1 SCRP333|g18107.t1 SCRP333|g23747.t1 SCRP333|g28364.t1 SCRP333|g30753.t1 SCRP333|g33195.t1
OG0000029: A4|g20042.t1 A4|g20847.t1 A4|g23382.t1 A4|g23574.t1 A4|g25362.t1 A4|g25754.t1 A4|g26597.t1 A4|g28525.t1 A4|g32095.t1 Bc16|g1742.t1 Bc16|g17839.t1 Bc16|g18457.t1 Bc16|g18852.t1 Bc16|g21475.t1 Bc16|g22484.t1 Bc16|g22616.t1 Bc16|g28950.t1 Bc16|g35666.t1 Bc16|g36459.t1 Bc16|g37390.t1 Bc16|g39330.t1 Bc16|g39775.t1 Bc16|g5097.t1 Bc1|g2012.t1 Bc1|g23422.t1 Bc1|g24198.t1 Bc1|g25936.t1 Bc1|g28060.t1 Bc1|g28993.t1 Bc1|g29460.t1 Bc1|g30905.t1 Bc1|g31212.t1 Bc1|g4688.t1 Bc1|g8350.t1 Bc23|g1377.t1 Bc23|g14011.t1 Bc23|g14288.t1 Bc23|g19335.t1 Bc23|g21843.t1 Bc23|g21953.t1 Bc23|g26165.t1 Bc23|g27317.t1 Bc23|g27992.t1 Bc23|g5771.t1 Nov27|g11797.t1 Nov27|g1664.t1 Nov27|g20387.t1 Nov27|g22200.t1 Nov27|g23646.t1 Nov27|g24795.t1 Nov27|g26990.t1 Nov27|g27259.t1 Nov27|g27952.t1 Nov27|g29788.t1 Nov5|g11117.t1 Nov5|g18352.t1 Nov5|g18983.t1 Nov5|g23827.t1 Nov5|g26527.t1 Nov5|g29907.t1 Nov5|g29931.t1 Nov5|g30155.t1 Nov71|g12052.t1 Nov71|g21188.t1 Nov71|g22733.t1 Nov71|g24378.t1 Nov71|g27162.t1 Nov71|g30312.t1 Nov71|g31867.t1 Nov77|g10540.t1 Nov77|g21020.t1 Nov77|g21260.t1 Nov77|g22078.t1 Nov77|g23305.t1 Nov77|g23926.t1 Nov77|g24153.t1 Nov77|g24548.t1 Nov77|g26772.t1 Nov77|g27186.t1 Nov77|g29021.t1 Nov77|g29898.t1 Nov77|g6302.t1 Nov9|g12588.t1 Nov9|g23518.t1 Nov9|g23525.t1 Nov9|g25093.t1 Nov9|g27600.t1 Nov9|g28034.t1 Nov9|g29995.t1 Nov9|g30084.t1 ONT3|g23591.t1 ONT3|g23841.t1 ONT3|g23991.t1 ONT3|g30677.t1 ONT3|g31403.t1 ONT3|g5612.t1 ONT3|g5941.t1 ONT3|g6628.t1 ONT3|g9103.t1 SCRP245_v2|g10858.t1 SCRP245_v2|g12869.t1 SCRP245_v2|g21458.t1 SCRP245_v2|g25773.t1 SCRP245_v2|g27164.t1 SCRP245_v2|g27243.t1 SCRP245_v2|g27901.t1 SCRP245_v2|g28414.t1 SCRP245_v2|g30523.t1 SCRP249|g19953.t1 SCRP249|g20133.t1 SCRP249|g23106.t1 SCRP249|g25669.t1 SCRP249|g27715.t1 SCRP249|g31112.t1 SCRP249|g31884.t1 SCRP249|g32274.t1 SCRP324|g13955.t1 SCRP324|g18892.t1 SCRP324|g20351.t1 SCRP324|g24099.t1 SCRP324|g24195.t1 SCRP324|g24394.t1 SCRP324|g25843.t1 SCRP324|g27899.t1 SCRP324|g31802.t1 SCRP324|g6936.t1 SCRP333|g21053.t1 SCRP333|g22666.t1 SCRP333|g25492.t1 SCRP333|g26814.t1 SCRP333|g29506.t1
OG0000030: A4|g20722.t1 A4|g25435.t1 A4|g26385.t1 A4|g27754.t1 A4|g28336.t1 A4|g28932.t1 A4|g29567.t1 A4|g31788.t1 Bc16|g12392.t1 Bc16|g17802.t1 Bc16|g18645.t1 Bc16|g28763.t1 Bc16|g29299.t1 Bc16|g30778.t1 Bc16|g33594.t1 Bc16|g33916.t1 Bc16|g35287.t1 Bc16|g35656.t1 Bc16|g37464.t1 Bc16|g39544.t1 Bc16|g4098.t1 Bc16|g8455.t1 Bc16|g9496.t1 Bc1|g10341.t1 Bc1|g19571.t1 Bc1|g21969.t1 Bc1|g25024.t1 Bc1|g27279.t1 Bc1|g27646.t1 Bc1|g27651.t1 Bc1|g28950.t1 Bc1|g29743.t1 Bc1|g31058.t1 Bc23|g10922.t1 Bc23|g22215.t1 Bc23|g25196.t1 Bc23|g25918.t1 Bc23|g26552.t1 Bc23|g27732.t1 Bc23|g29260.t1 Bc23|g29730.t1 Nov27|g22016.t1 Nov27|g23742.t1 Nov27|g24112.t1 Nov27|g26995.t1 Nov27|g28137.t1 Nov27|g30123.t1 Nov5|g22758.t1 Nov5|g24295.t1 Nov5|g26583.t1 Nov5|g28731.t1 Nov5|g29409.t1 Nov5|g29595.t1 Nov5|g31817.t1 Nov71|g19803.t1 Nov71|g22313.t1 Nov71|g25103.t1 Nov71|g25522.t1 Nov71|g28354.t1 Nov71|g29898.t1 Nov71|g29964.t1 Nov77|g18135.t1 Nov77|g19447.t1 Nov77|g20589.t1 Nov77|g22016.t1 Nov77|g22255.t1 Nov77|g23311.t1 Nov77|g26712.t1 Nov77|g27762.t1 Nov77|g28969.t1 Nov9|g23009.t1 Nov9|g24755.t1 Nov9|g27037.t1 Nov9|g27117.t1 Nov9|g27937.t1 Nov9|g29004.t1 Nov9|g30500.t1 ONT3|g21404.t1 ONT3|g21923.t1 ONT3|g23265.t1 ONT3|g23958.t1 ONT3|g26689.t1 ONT3|g28037.t1 ONT3|g28267.t1 ONT3|g28438.t1 ONT3|g28798.t1 ONT3|g28844.t1 ONT3|g29211.t1 SCRP245_v2|g12984.t1 SCRP245_v2|g20812.t1 SCRP245_v2|g25639.t1 SCRP245_v2|g25698.t1 SCRP245_v2|g26485.t1 SCRP245_v2|g28228.t1 SCRP245_v2|g28395.t1 SCRP245_v2|g28881.t1 SCRP249|g20180.t1 SCRP249|g24355.t1 SCRP249|g24832.t1 SCRP249|g25284.t1 SCRP249|g26284.t1 SCRP249|g26324.t1 SCRP249|g26595.t1 SCRP249|g28574.t1 SCRP249|g29155.t1 SCRP249|g29170.t1 SCRP249|g29226.t1 SCRP249|g31307.t1 SCRP324|g15465.t1 SCRP324|g23697.t1 SCRP324|g25923.t1 SCRP324|g26490.t1 SCRP324|g28075.t1 SCRP324|g28726.t1 SCRP324|g29029.t1 SCRP324|g29167.t1 SCRP333|g18297.t1 SCRP333|g22008.t1 SCRP333|g22576.t1 SCRP333|g24316.t1 SCRP333|g26079.t1 SCRP333|g27464.t1 SCRP333|g27524.t1 SCRP333|g29754.t1 SCRP333|g31669.t1 SCRP333|g32512.t1 SCRP333|g32885.t1
OG0000031: A4|g14822.t1 A4|g20706.t1 A4|g28423.t1 A4|g28662.t1 A4|g29215.t1 A4|g5916.t1 Bc16|g10131.t1 Bc16|g11420.t1 Bc16|g11647.t1 Bc16|g11858.t1 Bc16|g11953.t1 Bc16|g12464.t1 Bc16|g12630.t1 Bc16|g12848.t1 Bc16|g1434.t1 Bc16|g14684.t1 Bc16|g17847.t1 Bc16|g17964.t1 Bc16|g17974.t1 Bc16|g18845.t1 Bc16|g19098.t1 Bc16|g19109.t1 Bc16|g19203.t1 Bc16|g1975.t1 Bc16|g19985.t1 Bc16|g21177.t1 Bc16|g22031.t1 Bc16|g2224.t1 Bc16|g22522.t1 Bc16|g22759.t1 Bc16|g22803.t1 Bc16|g23093.t1 Bc16|g23789.t1 Bc16|g24029.t1 Bc16|g24797.t1 Bc16|g25464.t1 Bc16|g25492.t1 Bc16|g25510.t1 Bc16|g25536.t1 Bc16|g25690.t1 Bc16|g27263.t1 Bc16|g2763.t1 Bc16|g28402.t1 Bc16|g28740.t1 Bc16|g28947.t1 Bc16|g29575.t1 Bc16|g29747.t1 Bc16|g30255.t1 Bc16|g30793.t1 Bc16|g30843.t1 Bc16|g3160.t1 Bc16|g3355.t1 Bc16|g33953.t1 Bc16|g34114.t1 Bc16|g34161.t1 Bc16|g34303.t1 Bc16|g34994.t1 Bc16|g35011.t1 Bc16|g35916.t1 Bc16|g36302.t1 Bc16|g36824.t1 Bc16|g38021.t1 Bc16|g38040.t1 Bc16|g39671.t1 Bc16|g40222.t1 Bc16|g41057.t1 Bc16|g41101.t1 Bc16|g4580.t1 Bc16|g5852.t1 Bc16|g6993.t1 Bc16|g7125.t1 Bc16|g7938.t1 Bc16|g7952.t1 Bc16|g9367.t1 Bc16|g9437.t1 Bc1|g11699.t1 Bc1|g24758.t1 Bc1|g26939.t1 Bc1|g28302.t1 Bc1|g29148.t1 Bc1|g29455.t1 Bc1|g3393.t1 Bc23|g26102.t1 Bc23|g27252.t1 Bc23|g28226.t1 Bc23|g28948.t1 Bc23|g29198.t1 Nov27|g11609.t1 Nov27|g22975.t1 Nov27|g23051.t1 Nov27|g23415.t1 Nov27|g28012.t1 Nov27|g28261.t1 Nov27|g29972.t1 Nov71|g29089.t1 Nov77|g21770.t1 Nov77|g24002.t1 Nov77|g25440.t1 Nov77|g27856.t1 Nov77|g28447.t1 Nov77|g30236.t1 Nov9|g12572.t1 Nov9|g13312.t1 Nov9|g17001.t1 Nov9|g18996.t1 Nov9|g24706.t1 Nov9|g27772.t1 Nov9|g29144.t1 Nov9|g30622.t1 ONT3|g14893.t1 ONT3|g21067.t1 SCRP245_v2|g23054.t1 SCRP245_v2|g26976.t1 SCRP249|g22492.t1 SCRP249|g24578.t1 SCRP249|g26328.t1 SCRP249|g28929.t1 SCRP249|g30234.t1 SCRP324|g26546.t1 SCRP324|g28493.t1 SCRP324|g8480.t1 SCRP333|g23803.t1 SCRP333|g24389.t1 SCRP333|g27085.t1 SCRP333|g27716.t1 SCRP333|g29578.t1
OG0000032: A4|g25658.t1 A4|g28421.t1 A4|g29428.t1 A4|g30979.t1 A4|g31043.t1 A4|g31551.t1 A4|g31562.t1 A4|g31892.t1 A4|g32145.t1 A4|g32282.t1 A4|g32495.t1 A4|g32546.t1 A4|g32956.t1 A4|g33323.t1 Bc16|g21179.t1 Bc16|g30446.t1 Bc16|g36822.t1 Bc1|g29582.t1 Bc1|g30826.t1 Bc1|g30950.t1 Bc1|g31409.t1 Bc1|g31602.t1 Bc1|g32152.t1 Bc1|g32377.t1 Bc1|g32888.t1 Bc1|g33048.t1 Bc1|g33579.t1 Bc23|g29304.t1 Bc23|g30572.t1 Bc23|g30839.t1 Bc23|g31620.t1 Bc23|g32944.t1 Nov27|g28488.t1 Nov27|g29330.t1 Nov27|g30916.t1 Nov27|g31486.t1 Nov27|g32029.t1 Nov27|g33297.t1 Nov27|g33411.t1 Nov27|g33609.t1 Nov5|g29213.t1 Nov5|g31508.t1 Nov5|g31625.t1 Nov5|g31658.t1 Nov5|g31680.t1 Nov5|g32001.t1 Nov5|g32217.t1 Nov5|g32635.t1 Nov5|g32666.t1 Nov5|g33033.t1 Nov5|g33527.t1 Nov71|g27784.t1 Nov71|g29090.t1 Nov71|g29954.t1 Nov71|g30129.t1 Nov71|g30250.t1 Nov71|g32148.t1 Nov71|g32449.t1 Nov71|g32956.t1 Nov71|g33005.t1 Nov71|g33040.t1 Nov77|g29654.t1 Nov77|g30015.t1 Nov77|g30838.t1 Nov77|g31262.t1 Nov77|g31680.t1 Nov77|g31801.t1 Nov77|g31978.t1 Nov77|g32036.t1 Nov77|g32790.t1 Nov77|g33153.t1 Nov77|g33225.t1 Nov9|g17003.t1 Nov9|g29146.t1 Nov9|g30236.t1 Nov9|g30499.t1 Nov9|g31564.t1 Nov9|g31744.t1 Nov9|g31776.t1 Nov9|g32122.t1 Nov9|g32321.t1 Nov9|g32327.t1 Nov9|g32542.t1 Nov9|g33297.t1 Nov9|g33331.t1 ONT3|g17319.t1 ONT3|g21068.t1 ONT3|g29910.t1 ONT3|g30685.t1 ONT3|g30704.t1 ONT3|g31131.t1 ONT3|g32061.t1 ONT3|g32132.t1 ONT3|g32790.t1 ONT3|g32828.t1 ONT3|g33072.t1 SCRP245_v2|g17564.t1 SCRP245_v2|g30404.t1 SCRP245_v2|g30617.t1 SCRP245_v2|g31194.t1 SCRP245_v2|g31750.t1 SCRP245_v2|g33216.t1 SCRP249|g27150.t1 SCRP249|g29840.t1 SCRP249|g30317.t1 SCRP249|g30797.t1 SCRP249|g31183.t1 SCRP249|g32416.t1 SCRP249|g33421.t1 SCRP249|g33609.t1 SCRP249|g33859.t1 SCRP324|g26517.t1 SCRP324|g32090.t1 SCRP324|g33205.t1 SCRP333|g28394.t1 SCRP333|g31377.t1 SCRP333|g31485.t1 SCRP333|g31769.t1 SCRP333|g31872.t1 SCRP333|g32849.t1 SCRP333|g33047.t1 SCRP333|g34493.t1 SCRP333|g34885.t1 SCRP333|g34919.t1 SCRP333|g35142.t1 SCRP333|g4064.t1
OG0000033: A4|g10035.t1 A4|g13753.t1 A4|g14069.t1 A4|g15367.t1 A4|g19645.t1 A4|g19744.t1 A4|g19827.t1 A4|g24353.t1 A4|g24640.t1 A4|g24884.t1 A4|g28646.t1 A4|g32415.t1 Bc16|g12202.t1 Bc16|g13018.t1 Bc16|g13417.t1 Bc16|g15043.t1 Bc16|g17160.t1 Bc16|g19817.t1 Bc16|g20752.t1 Bc16|g25112.t1 Bc16|g34181.t1 Bc16|g40742.t1 Bc1|g11361.t1 Bc1|g12045.t1 Bc1|g16022.t1 Bc1|g16425.t1 Bc1|g21006.t1 Bc1|g27531.t1 Bc1|g4921.t1 Bc1|g6418.t1 Bc23|g10068.t1 Bc23|g11535.t1 Bc23|g12864.t1 Bc23|g13702.t1 Bc23|g17178.t1 Bc23|g18895.t1 Bc23|g22312.t1 Bc23|g25622.t1 Bc23|g29014.t1 Bc23|g9933.t1 Nov27|g10041.t1 Nov27|g10509.t1 Nov27|g11352.t1 Nov27|g11677.t1 Nov27|g12333.t1 Nov27|g14401.t1 Nov27|g14535.t1 Nov27|g27949.t1 Nov27|g29001.t1 Nov27|g32117.t1 Nov27|g4132.t1 Nov5|g10645.t1 Nov5|g24398.t1 Nov5|g25864.t1 Nov5|g29386.t1 Nov5|g31816.t1 Nov5|g7096.t1 Nov5|g7309.t1 Nov71|g11079.t1 Nov71|g11545.t1 Nov71|g1708.t1 Nov71|g20086.t1 Nov71|g22724.t1 Nov71|g26910.t1 Nov71|g31706.t1 Nov71|g3985.t1 Nov71|g6094.t1 Nov71|g6305.t1 Nov77|g10566.t1 Nov77|g10943.t1 Nov77|g15955.t1 Nov77|g20036.t1 Nov77|g20372.t1 Nov77|g22061.t1 Nov77|g22958.t1 Nov77|g26650.t1 Nov77|g28297.t1 Nov77|g31965.t1 Nov77|g8323.t1 Nov9|g11366.t1 Nov9|g11486.t1 Nov9|g15805.t1 Nov9|g18379.t1 Nov9|g21546.t1 Nov9|g22996.t1 Nov9|g27389.t1 Nov9|g31752.t1 Nov9|g7249.t1 Nov9|g9562.t1 ONT3|g10881.t1 ONT3|g11288.t1 ONT3|g16834.t1 ONT3|g22805.t1 ONT3|g26126.t1 ONT3|g26483.t1 ONT3|g7366.t1 ONT3|g8324.t1 SCRP245_v2|g18947.t1 SCRP245_v2|g19575.t1 SCRP245_v2|g25568.t1 SCRP245_v2|g27554.t1 SCRP245_v2|g28218.t1 SCRP245_v2|g8962.t1 SCRP245_v2|g9219.t1 SCRP245_v2|g9859.t1 SCRP249|g13843.t1 SCRP249|g14195.t1 SCRP249|g20333.t1 SCRP249|g27651.t1 SCRP249|g30646.t1 SCRP249|g30647.t1 SCRP249|g8210.t1 SCRP324|g11054.t1 SCRP324|g11366.t1 SCRP324|g22184.t1 SCRP324|g28004.t1 SCRP324|g30499.t1 SCRP324|g30500.t1 SCRP333|g12690.t1 SCRP333|g13750.t1 SCRP333|g22668.t1 SCRP333|g25470.t1 SCRP333|g28687.t1 SCRP333|g31644.t1 SCRP333|g31821.t1
OG0000034: A4|g1201.t1 A4|g12910.t1 A4|g23551.t1 A4|g28402.t1 A4|g28403.t1 A4|g32033.t1 A4|g32934.t1 Bc16|g1076.t1 Bc16|g11219.t1 Bc16|g12407.t1 Bc16|g12408.t1 Bc16|g13042.t1 Bc16|g13156.t1 Bc16|g14882.t1 Bc16|g15516.t1 Bc16|g17514.t1 Bc16|g18394.t1 Bc16|g26246.t1 Bc16|g27163.t1 Bc16|g27536.t1 Bc16|g28077.t1 Bc16|g29619.t1 Bc16|g29755.t1 Bc16|g29965.t1 Bc16|g31435.t1 Bc16|g31580.t1 Bc16|g32579.t1 Bc16|g3345.t1 Bc16|g33814.t1 Bc16|g34591.t1 Bc16|g36429.t1 Bc16|g36938.t1 Bc16|g39698.t1 Bc16|g39702.t1 Bc16|g40209.t1 Bc1|g11589.t1 Bc1|g14305.t1 Bc1|g14454.t1 Bc1|g15175.t1 Bc1|g17074.t1 Bc1|g19694.t1 Bc1|g22173.t1 Bc1|g23074.t1 Bc1|g29194.t1 Bc1|g33561.t1 Bc1|g6108.t1 Bc1|g8754.t1 Bc23|g12290.t1 Bc23|g17132.t1 Bc23|g31735.t1 Bc23|g32689.t1 Bc23|g6030.t1 Nov27|g13015.t1 Nov27|g17647.t1 Nov27|g24863.t1 Nov27|g28469.t1 Nov27|g28470.t1 Nov27|g32598.t1 Nov27|g33570.t1 Nov27|g7807.t1 Nov5|g12206.t1 Nov5|g13146.t1 Nov5|g16858.t1 Nov5|g28082.t1 Nov5|g28083.t1 Nov5|g32303.t1 Nov5|g7020.t1 Nov71|g17972.t1 Nov71|g24876.t1 Nov71|g27841.t1 Nov71|g27842.t1 Nov71|g28544.t1 Nov71|g30882.t1 Nov71|g31937.t1 Nov71|g33025.t1 Nov71|g8767.t1 Nov77|g14141.t1 Nov77|g14422.t1 Nov77|g15082.t1 Nov77|g15083.t1 Nov77|g21414.t1 Nov77|g24092.t1 Nov77|g24425.t1 Nov77|g26333.t1 Nov77|g32052.t1 Nov9|g11120.t1 Nov9|g18467.t1 Nov9|g23599.t1 Nov9|g25674.t1 Nov9|g28487.t1 Nov9|g28612.t1 Nov9|g28983.t1 Nov9|g28984.t1 Nov9|g31371.t1 Nov9|g32434.t1 Nov9|g32922.t1 Nov9|g7513.t1 Nov9|g810.t1 ONT3|g15487.t1 ONT3|g15488.t1 ONT3|g16859.t1 ONT3|g24270.t1 ONT3|g26446.t1 ONT3|g31965.t1 ONT3|g32994.t1 ONT3|g6062.t1 SCRP245_v2|g11647.t1 SCRP245_v2|g16791.t1 SCRP245_v2|g23638.t1 SCRP245_v2|g30387.t1 SCRP245_v2|g30876.t1 SCRP245_v2|g32302.t1 SCRP245_v2|g6378.t1 SCRP249|g16413.t1 SCRP249|g16772.t1 SCRP249|g19088.t1 SCRP249|g27428.t1 SCRP249|g29528.t1 SCRP249|g34004.t1 SCRP324|g13662.t1 SCRP324|g30082.t1 SCRP333|g29876.t1 SCRP333|g35206.t1 SCRP333|g6125.t1
OG0000035: A4|g10206.t1 A4|g28762.t1 A4|g30293.t1 A4|g30558.t1 A4|g31715.t1 A4|g6351.t1 A4|g8120.t1 Bc16|g11514.t1 Bc16|g12957.t1 Bc16|g14373.t1 Bc16|g15309.t1 Bc16|g16062.t1 Bc16|g1636.t1 Bc16|g17121.t1 Bc16|g18699.t1 Bc16|g20806.t1 Bc16|g22911.t1 Bc16|g26194.t1 Bc16|g27631.t1 Bc16|g317.t1 Bc16|g31773.t1 Bc16|g34120.t1 Bc16|g36876.t1 Bc16|g37474.t1 Bc16|g40123.t1 Bc16|g40527.t1 Bc16|g40658.t1 Bc16|g7105.t1 Bc16|g8030.t1 Bc16|g9077.t1 Bc16|g9095.t1 Bc16|g9244.t1 Bc16|g9508.t1 Bc1|g12354.t1 Bc1|g32012.t1 Bc1|g32349.t1 Bc1|g32520.t1 Bc1|g4857.t1 Bc1|g8827.t1 Bc23|g10035.t1 Bc23|g24699.t1 Bc23|g26283.t1 Bc23|g28648.t1 Bc23|g30356.t1 Bc23|g30496.t1 Bc23|g31097.t1 Bc23|g31234.t1 Bc23|g31296.t1 Bc23|g31602.t1 Bc23|g31963.t1 Nov27|g11447.t1 Nov27|g28628.t1 Nov27|g30324.t1 Nov27|g32069.t1 Nov27|g32184.t1 Nov27|g7555.t1 Nov27|g8933.t1 Nov5|g10309.t1 Nov5|g24524.t1 Nov5|g25238.t1 Nov5|g28533.t1 Nov5|g30467.t1 Nov5|g30756.t1 Nov5|g6168.t1 Nov5|g9322.t1 Nov71|g11998.t1 Nov71|g28915.t1 Nov71|g30248.t1 Nov71|g30435.t1 Nov71|g30553.t1 Nov71|g30604.t1 Nov71|g30722.t1 Nov71|g30850.t1 Nov71|g31814.t1 Nov71|g32649.t1 Nov71|g7340.t1 Nov71|g8765.t1 Nov77|g24488.t1 Nov77|g26296.t1 Nov77|g27504.t1 Nov77|g30226.t1 Nov77|g31630.t1 Nov77|g32779.t1 Nov77|g32911.t1 Nov9|g11995.t1 Nov9|g25140.t1 Nov9|g28484.t1 Nov9|g29571.t1 Nov9|g29984.t1 Nov9|g30776.t1 Nov9|g6640.t1 Nov9|g7765.t1 Nov9|g9045.t1 ONT3|g10354.t1 ONT3|g10608.t1 ONT3|g26837.t1 ONT3|g26884.t1 ONT3|g30923.t1 ONT3|g31025.t1 ONT3|g31261.t1 ONT3|g31591.t1 ONT3|g31605.t1 ONT3|g33112.t1 ONT3|g33184.t1 ONT3|g6295.t1 SCRP245_v2|g10088.t1 SCRP245_v2|g12576.t1 SCRP245_v2|g23322.t1 SCRP245_v2|g30201.t1 SCRP245_v2|g30659.t1 SCRP245_v2|g31161.t1 SCRP245_v2|g31680.t1 SCRP245_v2|g31852.t1 SCRP245_v2|g32550.t1 SCRP245_v2|g32601.t1 SCRP245_v2|g33031.t1 SCRP249|g20756.t1 SCRP324|g2895.t1 SCRP324|g31047.t1 SCRP324|g31357.t1 SCRP324|g7782.t1 SCRP333|g21919.t1 SCRP333|g30488.t1 SCRP333|g8015.t1
OG0000036: A4|g14825.t1 A4|g16722.t1 A4|g16728.t1 A4|g29852.t1 A4|g32060.t1 A4|g32156.t1 A4|g33338.t1 A4|g33343.t1 Bc16|g11030.t1 Bc16|g11036.t1 Bc16|g14913.t1 Bc16|g14920.t1 Bc16|g17698.t1 Bc16|g18872.t1 Bc16|g18878.t1 Bc16|g24744.t1 Bc16|g27992.t1 Bc16|g3351.t1 Bc16|g37620.t1 Bc16|g40810.t1 Bc16|g4236.t1 Bc16|g4250.t1 Bc1|g10128.t1 Bc1|g10134.t1 Bc1|g16175.t1 Bc1|g28023.t1 Bc1|g29251.t1 Bc1|g31665.t1 Bc1|g33410.t1 Bc23|g17878.t1 Bc23|g20510.t1 Bc23|g24038.t1 Bc23|g26953.t1 Bc23|g30172.t1 Bc23|g31169.t1 Bc23|g32879.t1 Nov27|g11612.t1 Nov27|g17866.t1 Nov27|g17872.t1 Nov27|g27366.t1 Nov27|g27495.t1 Nov27|g30682.t1 Nov27|g33432.t1 Nov5|g10003.t1 Nov5|g10009.t1 Nov5|g1124.t1 Nov5|g29361.t1 Nov5|g30205.t1 Nov5|g33044.t1 Nov5|g33286.t1 Nov71|g13335.t1 Nov71|g13341.t1 Nov71|g29905.t1 Nov71|g30745.t1 Nov71|g31385.t1 Nov71|g31450.t1 Nov71|g33065.t1 Nov77|g16840.t1 Nov77|g16845.t1 Nov77|g22936.t1 Nov77|g25202.t1 Nov77|g29179.t1 Nov9|g10450.t1 Nov9|g10457.t1 Nov9|g12575.t1 Nov9|g21582.t1 Nov9|g28810.t1 Nov9|g30684.t1 Nov9|g32345.t1 Nov9|g33216.t1 ONT3|g14958.t1 ONT3|g14965.t1 ONT3|g20559.t1 ONT3|g27675.t1 ONT3|g31022.t1 ONT3|g31882.t1 ONT3|g32231.t1 SCRP245_v2|g14775.t1 SCRP245_v2|g14781.t1 SCRP245_v2|g19872.t1 SCRP245_v2|g21005.t1 SCRP245_v2|g21972.t1 SCRP245_v2|g25515.t1 SCRP245_v2|g29131.t1 SCRP245_v2|g32566.t1 SCRP249|g16127.t1 SCRP249|g23609.t1 SCRP249|g24360.t1 SCRP249|g25567.t1 SCRP249|g26136.t1 SCRP249|g26157.t1 SCRP249|g28711.t1 SCRP249|g28731.t1 SCRP249|g31639.t1 SCRP249|g33115.t1 SCRP249|g33964.t1 SCRP324|g22206.t1 SCRP324|g25318.t1 SCRP324|g25748.t1 SCRP324|g25840.t1 SCRP324|g26078.t1 SCRP324|g26810.t1 SCRP324|g28203.t1 SCRP324|g28372.t1 SCRP324|g29344.t1 SCRP324|g30511.t1 SCRP324|g30653.t1 SCRP324|g30785.t1 SCRP324|g31182.t1 SCRP324|g31235.t1 SCRP324|g31397.t1 SCRP324|g32239.t1 SCRP324|g32911.t1 SCRP333|g25480.t1 SCRP333|g25937.t1 SCRP333|g27404.t1 SCRP333|g27630.t1 SCRP333|g28611.t1 SCRP333|g29844.t1 SCRP333|g30240.t1 SCRP333|g31903.t1 SCRP333|g32894.t1 SCRP333|g33104.t1 SCRP333|g33266.t1
OG0000037: A4|g21501.t1 A4|g23947.t1 A4|g26882.t1 A4|g28397.t1 A4|g29580.t1 A4|g30028.t1 A4|g30046.t1 A4|g9299.t1 Bc16|g11282.t1 Bc16|g11996.t1 Bc16|g1752.t1 Bc16|g18506.t1 Bc16|g18510.t1 Bc16|g1882.t1 Bc16|g2561.t1 Bc16|g2779.t1 Bc16|g30151.t1 Bc16|g30263.t1 Bc16|g35523.t1 Bc16|g37016.t1 Bc16|g37036.t1 Bc16|g40363.t1 Bc16|g41060.t1 Bc16|g6814.t1 Bc16|g7483.t1 Bc16|g9221.t1 Bc1|g23937.t1 Bc1|g28277.t1 Bc1|g29266.t1 Bc1|g29676.t1 Bc1|g30513.t1 Bc1|g30575.t1 Bc1|g7018.t1 Bc23|g16155.t1 Bc23|g19016.t1 Bc23|g19766.t1 Bc23|g28176.t1 Bc23|g29404.t1 Bc23|g29789.t1 Bc23|g29809.t1 Bc23|g29825.t1 Bc23|g30188.t1 Bc23|g30674.t1 Bc23|g31724.t1 Nov27|g10420.t1 Nov27|g13271.t1 Nov27|g26530.t1 Nov27|g30082.t1 Nov27|g30298.t1 Nov27|g30635.t1 Nov27|g30783.t1 Nov27|g31069.t1 Nov27|g31655.t1 Nov5|g13558.t1 Nov5|g17989.t1 Nov5|g23890.t1 Nov5|g26811.t1 Nov5|g28824.t1 Nov5|g30029.t1 Nov5|g5420.t1 Nov5|g7901.t1 Nov71|g17819.t1 Nov71|g25612.t1 Nov71|g27898.t1 Nov71|g28805.t1 Nov71|g30725.t1 Nov77|g20835.t1 Nov77|g27866.t1 Nov77|g29920.t1 Nov77|g30980.t1 Nov77|g31846.t1 Nov77|g9554.t1 Nov9|g12100.t1 Nov9|g17550.t1 Nov9|g21383.t1 Nov9|g22957.t1 Nov9|g29461.t1 Nov9|g30138.t1 Nov9|g30561.t1 Nov9|g31335.t1 Nov9|g7124.t1 Nov9|g9203.t1 ONT3|g10959.t1 ONT3|g15870.t1 ONT3|g18370.t1 ONT3|g26290.t1 ONT3|g28590.t1 ONT3|g29942.t1 ONT3|g29962.t1 ONT3|g30372.t1 SCRP245_v2|g16988.t1 SCRP245_v2|g18939.t1 SCRP245_v2|g29183.t1 SCRP245_v2|g30640.t1 SCRP245_v2|g31405.t1 SCRP249|g17482.t1 SCRP249|g20527.t1 SCRP249|g23989.t1 SCRP249|g28444.t1 SCRP249|g29037.t1 SCRP249|g29076.t1 SCRP249|g29178.t1 SCRP249|g29600.t1 SCRP249|g29979.t1 SCRP249|g30203.t1 SCRP249|g31454.t1 SCRP249|g31465.t1 SCRP324|g12255.t1 SCRP324|g14703.t1 SCRP324|g18547.t1 SCRP324|g23392.t1 SCRP324|g24148.t1 SCRP324|g25906.t1 SCRP324|g30088.t1 SCRP324|g30842.t1 SCRP324|g30849.t1 SCRP333|g17969.t1 SCRP333|g18229.t1 SCRP333|g26885.t1 SCRP333|g27070.t1 SCRP333|g30100.t1 SCRP333|g31927.t1 SCRP333|g32703.t1
OG0000038: A4|g24209.t1 A4|g26198.t1 Bc16|g10106.t1 Bc16|g10245.t1 Bc16|g11371.t1 Bc16|g11849.t1 Bc16|g1294.t1 Bc16|g13105.t1 Bc16|g13180.t1 Bc16|g15053.t1 Bc16|g15417.t1 Bc16|g16626.t1 Bc16|g1697.t1 Bc16|g17784.t1 Bc16|g1927.t1 Bc16|g19638.t1 Bc16|g20013.t1 Bc16|g20910.t1 Bc16|g21089.t1 Bc16|g21153.t1 Bc16|g22426.t1 Bc16|g2305.t1 Bc16|g2310.t1 Bc16|g23773.t1 Bc16|g23777.t1 Bc16|g24455.t1 Bc16|g25209.t1 Bc16|g2534.t1 Bc16|g25411.t1 Bc16|g26068.t1 Bc16|g29128.t1 Bc16|g2920.t1 Bc16|g30755.t1 Bc16|g31280.t1 Bc16|g31694.t1 Bc16|g3178.t1 Bc16|g32095.t1 Bc16|g34366.t1 Bc16|g34372.t1 Bc16|g34842.t1 Bc16|g36664.t1 Bc16|g38587.t1 Bc16|g39687.t1 Bc16|g40595.t1 Bc16|g40726.t1 Bc16|g4649.t1 Bc16|g8405.t1 Bc1|g27665.t1 Bc1|g28898.t1 Bc1|g3.t1 Bc23|g19746.t1 Bc23|g1988.t1 Bc23|g29667.t1 Bc23|g7135.t1 Nov27|g25321.t1 Nov27|g29648.t1 Nov27|g30096.t1 Nov27|g30439.t1 Nov27|g30566.t1 Nov27|g30576.t1 Nov27|g31797.t1 Nov27|g31928.t1 Nov5|g10452.t1 Nov5|g28455.t1 Nov5|g30106.t1 Nov5|g30668.t1 Nov71|g27612.t1 Nov71|g30431.t1 Nov71|g4050.t1 Nov77|g18553.t1 Nov77|g20949.t1 Nov77|g29245.t1 Nov77|g29756.t1 Nov77|g30903.t1 Nov77|g569.t1 Nov9|g12892.t1 Nov9|g26748.t1 Nov9|g28395.t1 Nov9|g31434.t1 Nov9|g31545.t1 ONT3|g13221.t1 ONT3|g21345.t1 ONT3|g29041.t1 SCRP245_v2|g12495.t1 SCRP245_v2|g21174.t1 SCRP245_v2|g29165.t1 SCRP245_v2|g29613.t1 SCRP245_v2|g29689.t1 SCRP245_v2|g29774.t1 SCRP245_v2|g29785.t1 SCRP245_v2|g29960.t1 SCRP245_v2|g31048.t1 SCRP245_v2|g7084.t1 SCRP249|g15618.t1 SCRP249|g24014.t1 SCRP249|g24026.t1 SCRP249|g28942.t1 SCRP249|g28992.t1 SCRP249|g29271.t1 SCRP249|g29524.t1 SCRP249|g29720.t1 SCRP249|g30044.t1 SCRP249|g30560.t1 SCRP249|g32118.t1 SCRP324|g17116.t1 SCRP324|g24612.t1 SCRP324|g25730.t1 SCRP324|g28629.t1 SCRP324|g28851.t1 SCRP324|g29730.t1 SCRP333|g16399.t1 SCRP333|g16525.t1 SCRP333|g19698.t1 SCRP333|g26528.t1 SCRP333|g29656.t1 SCRP333|g29841.t1 SCRP333|g30167.t1 SCRP333|g30241.t1 SCRP333|g30902.t1 SCRP333|g31099.t1 SCRP333|g33220.t1
OG0000039: A4|g19971.t1 A4|g22827.t1 A4|g25446.t1 Bc16|g13699.t1 Bc16|g17978.t1 Bc16|g32055.t1 Bc16|g37471.t1 Bc16|g40661.t1 Bc16|g4824.t1 Bc16|g8027.t1 Bc1|g16929.t1 Bc1|g19947.t1 Bc1|g22750.t1 Bc1|g23270.t1 Bc1|g25085.t1 Bc1|g31224.t1 Bc1|g31960.t1 Bc1|g5111.t1 Bc23|g12856.t1 Bc23|g17684.t1 Bc23|g19109.t1 Bc23|g26459.t1 Bc23|g29987.t1 Bc23|g30308.t1 Bc23|g30789.t1 Bc23|g30864.t1 Bc23|g5619.t1 Bc23|g7854.t1 Nov27|g18265.t1 Nov27|g21760.t1 Nov27|g23945.t1 Nov27|g27322.t1 Nov27|g27437.t1 Nov27|g27802.t1 Nov27|g30422.t1 Nov27|g31008.t1 Nov27|g31425.t1 Nov27|g31464.t1 Nov27|g32748.t1 Nov27|g32843.t1 Nov5|g14720.t1 Nov5|g15377.t1 Nov5|g19299.t1 Nov5|g24881.t1 Nov5|g25758.t1 Nov5|g29219.t1 Nov5|g31039.t1 Nov5|g31146.t1 Nov5|g32536.t1 Nov71|g14425.t1 Nov71|g23952.t1 Nov71|g28749.t1 Nov71|g30011.t1 Nov71|g30840.t1 Nov71|g31404.t1 Nov77|g19729.t1 Nov77|g26353.t1 Nov77|g27394.t1 Nov77|g27507.t1 Nov77|g28974.t1 Nov77|g30085.t1 Nov77|g30883.t1 Nov77|g31006.t1 Nov77|g31100.t1 Nov77|g31360.t1 Nov77|g31832.t1 Nov77|g31842.t1 Nov9|g19628.t1 Nov9|g25030.t1 Nov9|g30310.t1 Nov9|g31344.t1 Nov9|g31860.t1 ONT3|g10106.t1 ONT3|g18628.t1 ONT3|g20525.t1 ONT3|g26187.t1 ONT3|g30705.t1 ONT3|g30831.t1 SCRP245_v2|g16228.t1 SCRP245_v2|g16567.t1 SCRP245_v2|g17351.t1 SCRP245_v2|g25856.t1 SCRP245_v2|g26819.t1 SCRP245_v2|g28160.t1 SCRP245_v2|g30448.t1 SCRP245_v2|g30810.t1 SCRP245_v2|g32016.t1 SCRP245_v2|g32075.t1 SCRP245_v2|g32269.t1 SCRP245_v2|g32284.t1 SCRP245_v2|g32287.t1 SCRP245_v2|g32328.t1 SCRP245_v2|g4016.t1 SCRP249|g31060.t1 SCRP249|g32023.t1 SCRP249|g33037.t1 SCRP249|g33104.t1 SCRP249|g33429.t1 SCRP249|g33511.t1 SCRP249|g33951.t1 SCRP249|g9463.t1 SCRP324|g26135.t1 SCRP324|g26520.t1 SCRP324|g29467.t1 SCRP324|g30135.t1 SCRP324|g30937.t1 SCRP324|g31280.t1 SCRP333|g24690.t1 SCRP333|g28025.t1 SCRP333|g30818.t1 SCRP333|g30838.t1 SCRP333|g31309.t1 SCRP333|g31722.t1 SCRP333|g32489.t1 SCRP333|g33558.t1 SCRP333|g33970.t1 SCRP333|g34084.t1 SCRP333|g34085.t1 SCRP333|g34802.t1 SCRP333|g34839.t1
OG0000040: A4|g16898.t1 A4|g17851.t1 A4|g19666.t1 A4|g20828.t1 A4|g22358.t1 A4|g23783.t1 A4|g26098.t1 A4|g31955.t1 A4|g33255.t1 A4|g33559.t1 A4|g5851.t1 Bc16|g11681.t1 Bc16|g12143.t1 Bc16|g13657.t1 Bc16|g16683.t1 Bc16|g16816.t1 Bc16|g177.t1 Bc16|g2168.t1 Bc16|g2195.t1 Bc16|g25089.t1 Bc16|g25819.t1 Bc16|g30062.t1 Bc16|g34135.t1 Bc16|g34439.t1 Bc16|g36519.t1 Bc16|g37763.t1 Bc16|g38624.t1 Bc16|g38691.t1 Bc16|g6359.t1 Bc16|g6657.t1 Bc16|g7347.t1 Bc1|g11966.t1 Bc1|g21504.t1 Bc1|g22477.t1 Bc1|g23876.t1 Bc1|g29668.t1 Bc1|g7201.t1 Bc23|g13751.t1 Bc23|g16663.t1 Bc23|g22026.t1 Bc23|g26174.t1 Bc23|g30327.t1 Bc23|g30554.t1 Nov27|g12952.t1 Nov27|g16004.t1 Nov27|g21720.t1 Nov27|g30078.t1 Nov27|g32139.t1 Nov27|g33108.t1 Nov27|g33581.t1 Nov5|g10165.t1 Nov5|g12863.t1 Nov5|g13683.t1 Nov5|g14625.t1 Nov5|g16508.t1 Nov5|g20285.t1 Nov5|g20644.t1 Nov5|g21182.t1 Nov5|g22587.t1 Nov5|g25509.t1 Nov5|g25624.t1 Nov5|g28849.t1 Nov5|g31944.t1 Nov5|g33349.t1 Nov5|g5973.t1 Nov71|g13914.t1 Nov71|g16027.t1 Nov71|g20103.t1 Nov71|g23468.t1 Nov71|g26036.t1 Nov71|g26779.t1 Nov71|g30516.t1 Nov77|g11079.t1 Nov77|g18496.t1 Nov77|g21445.t1 Nov77|g22551.t1 Nov77|g25948.t1 Nov77|g30829.t1 Nov77|g30852.t1 Nov9|g20265.t1 Nov9|g2055.t1 Nov9|g20948.t1 Nov9|g21068.t1 Nov9|g22356.t1 Nov9|g26011.t1 Nov9|g27534.t1 Nov9|g28111.t1 Nov9|g29432.t1 Nov9|g31685.t1 ONT3|g10684.t1 ONT3|g11554.t1 ONT3|g11792.t1 ONT3|g16524.t1 ONT3|g20783.t1 ONT3|g21713.t1 ONT3|g24855.t1 ONT3|g33034.t1 SCRP245_v2|g13785.t1 SCRP245_v2|g19889.t1 SCRP245_v2|g27797.t1 SCRP245_v2|g31660.t1 SCRP245_v2|g32460.t1 SCRP245_v2|g33126.t1 SCRP245_v2|g7345.t1 SCRP249|g11016.t1 SCRP249|g31122.t1 SCRP324|g15281.t1 SCRP324|g21582.t1 SCRP324|g23551.t1 SCRP324|g24392.t1 SCRP324|g24666.t1 SCRP324|g26140.t1 SCRP324|g3461.t1 SCRP333|g30041.t1 SCRP333|g31915.t1 SCRP333|g8429.t1
OG0000041: A4|g13316.t1 A4|g19254.t1 A4|g31432.t1 A4|g32341.t1 Bc16|g10217.t1 Bc16|g11240.t1 Bc16|g11241.t1 Bc16|g11624.t1 Bc16|g11625.t1 Bc16|g1219.t1 Bc16|g13127.t1 Bc16|g13128.t1 Bc16|g13354.t1 Bc16|g13564.t1 Bc16|g13595.t1 Bc16|g1534.t1 Bc16|g15440.t1 Bc16|g16473.t1 Bc16|g174.t1 Bc16|g18474.t1 Bc16|g19422.t1 Bc16|g19552.t1 Bc16|g19553.t1 Bc16|g1984.t1 Bc16|g1990.t1 Bc16|g20234.t1 Bc16|g207.t1 Bc16|g208.t1 Bc16|g21861.t1 Bc16|g21917.t1 Bc16|g21918.t1 Bc16|g21972.t1 Bc16|g23008.t1 Bc16|g23353.t1 Bc16|g24510.t1 Bc16|g24511.t1 Bc16|g24835.t1 Bc16|g25312.t1 Bc16|g25313.t1 Bc16|g26597.t1 Bc16|g26663.t1 Bc16|g29095.t1 Bc16|g29655.t1 Bc16|g29657.t1 Bc16|g29710.t1 Bc16|g31151.t1 Bc16|g31190.t1 Bc16|g31208.t1 Bc16|g31209.t1 Bc16|g31506.t1 Bc16|g31507.t1 Bc16|g31662.t1 Bc16|g32677.t1 Bc16|g32745.t1 Bc16|g33059.t1 Bc16|g33430.t1 Bc16|g34024.t1 Bc16|g3424.t1 Bc16|g34558.t1 Bc16|g34584.t1 Bc16|g34946.t1 Bc16|g34974.t1 Bc16|g34975.t1 Bc16|g35359.t1 Bc16|g35360.t1 Bc16|g36748.t1 Bc16|g36749.t1 Bc16|g37686.t1 Bc16|g37799.t1 Bc16|g37800.t1 Bc16|g38220.t1 Bc16|g5890.t1 Bc16|g7493.t1 Bc16|g8961.t1 Bc16|g9289.t1 Bc1|g3976.t1 Bc23|g13160.t1 Bc23|g29550.t1 Bc23|g30182.t1 Bc23|g31848.t1 Nov27|g11966.t1 Nov27|g20120.t1 Nov27|g28207.t1 Nov27|g29885.t1 Nov27|g32484.t1 Nov27|g33687.t1 Nov5|g20388.t1 Nov5|g28429.t1 Nov5|g32382.t1 Nov5|g32815.t1 Nov71|g14233.t1 Nov71|g21469.t1 Nov71|g28301.t1 Nov71|g32018.t1 Nov71|g3825.t1 Nov77|g7431.t1 Nov9|g3807.t1 Nov9|g618.t1 Nov9|g9528.t1 ONT3|g13634.t1 ONT3|g20717.t1 ONT3|g30228.t1 ONT3|g32501.t1 ONT3|g33140.t1 SCRP245_v2|g13217.t1 SCRP245_v2|g19374.t1 SCRP245_v2|g3061.t1 SCRP245_v2|g31865.t1 SCRP249|g29186.t1 SCRP249|g33481.t1 SCRP249|g9979.t1 SCRP324|g11217.t1 SCRP324|g27629.t1 SCRP333|g10781.t1 SCRP333|g30503.t1 SCRP333|g32745.t1
OG0000042: A4|g26593.t1 A4|g26594.t1 A4|g26595.t1 A4|g31828.t1 A4|g31829.t1 Bc16|g17071.t1 Bc16|g17072.t1 Bc16|g17073.t1 Bc16|g17074.t1 Bc16|g17075.t1 Bc16|g17076.t1 Bc16|g17077.t1 Bc16|g17078.t1 Bc16|g17079.t1 Bc16|g17080.t1 Bc16|g17081.t1 Bc16|g17082.t1 Bc16|g17083.t1 Bc16|g17084.t1 Bc16|g17085.t1 Bc16|g17086.t1 Bc16|g17087.t1 Bc16|g17088.t1 Bc16|g17089.t1 Bc16|g17090.t1 Bc16|g17091.t1 Bc16|g17092.t1 Bc16|g17093.t1 Bc16|g17094.t1 Bc1|g30110.t1 Bc1|g30111.t1 Bc1|g31746.t1 Bc1|g31866.t1 Bc1|g31867.t1 Bc1|g32277.t1 Bc1|g33082.t1 Bc23|g24550.t1 Bc23|g24551.t1 Bc23|g30177.t1 Bc23|g30178.t1 Nov27|g29337.t1 Nov27|g29338.t1 Nov27|g29339.t1 Nov27|g32168.t1 Nov27|g33512.t1 Nov5|g30082.t1 Nov5|g31873.t1 Nov5|g31874.t1 Nov5|g33507.t1 Nov71|g29264.t1 Nov71|g29265.t1 Nov71|g30927.t1 Nov71|g31794.t1 Nov71|g31795.t1 Nov71|g32378.t1 Nov77|g17928.t1 Nov77|g17929.t1 Nov77|g30080.t1 Nov77|g31012.t1 Nov77|g31013.t1 Nov77|g32037.t1 Nov77|g32085.t1 Nov77|g32435.t1 Nov77|g32469.t1 Nov77|g32795.t1 Nov77|g32881.t1 Nov77|g33145.t1 Nov9|g28887.t1 Nov9|g29559.t1 Nov9|g29560.t1 Nov9|g29561.t1 Nov9|g31908.t1 Nov9|g32084.t1 Nov9|g32085.t1 Nov9|g32196.t1 Nov9|g33084.t1 Nov9|g33247.t1 ONT3|g30855.t1 ONT3|g30856.t1 ONT3|g30857.t1 ONT3|g31064.t1 ONT3|g32219.t1 ONT3|g32346.t1 ONT3|g32534.t1 ONT3|g32687.t1 ONT3|g32892.t1 ONT3|g32974.t1 ONT3|g33300.t1 ONT3|g33367.t1 SCRP245_v2|g24851.t1 SCRP245_v2|g24852.t1 SCRP245_v2|g30033.t1 SCRP245_v2|g30034.t1 SCRP245_v2|g30035.t1 SCRP245_v2|g30150.t1 SCRP245_v2|g30151.t1 SCRP245_v2|g30152.t1 SCRP245_v2|g30851.t1 SCRP245_v2|g31313.t1 SCRP245_v2|g31314.t1 SCRP245_v2|g31419.t1 SCRP245_v2|g31747.t1 SCRP245_v2|g31748.t1 SCRP245_v2|g31788.t1 SCRP245_v2|g32013.t1 SCRP245_v2|g32014.t1 SCRP245_v2|g32172.t1 SCRP245_v2|g32331.t1 SCRP245_v2|g32584.t1 SCRP324|g29257.t1 SCRP333|g25328.t1 SCRP333|g30450.t1 SCRP333|g30452.t1
OG0000043: A4|g16899.t1 A4|g17852.t1 A4|g22374.t1 A4|g24997.t1 A4|g26099.t1 A4|g28830.t1 A4|g30585.t1 A4|g31448.t1 A4|g31888.t1 A4|g32446.t1 A4|g5850.t1 Bc16|g12142.t1 Bc16|g15179.t1 Bc16|g16682.t1 Bc16|g178.t1 Bc16|g20513.t1 Bc16|g24226.t1 Bc16|g25090.t1 Bc16|g25593.t1 Bc16|g25820.t1 Bc16|g2721.t1 Bc16|g30063.t1 Bc16|g32309.t1 Bc16|g34136.t1 Bc16|g34438.t1 Bc16|g3444.t1 Bc16|g36520.t1 Bc16|g37387.t1 Bc16|g3809.t1 Bc16|g38623.t1 Bc16|g38692.t1 Bc16|g40459.t1 Bc16|g51.t1 Bc16|g6023.t1 Bc16|g6358.t1 Bc16|g7348.t1 Bc1|g23566.t1 Bc1|g23804.t1 Bc1|g23875.t1 Bc1|g24596.t1 Bc1|g26500.t1 Bc1|g27188.t1 Bc1|g29667.t1 Bc1|g30874.t1 Bc1|g31021.t1 Bc1|g31111.t1 Bc1|g32183.t1 Bc1|g32462.t1 Bc1|g32747.t1 Bc1|g33489.t1 Bc23|g13752.t1 Bc23|g16664.t1 Bc23|g21914.t1 Bc23|g24889.t1 Bc23|g28697.t1 Bc23|g32714.t1 Bc23|g9996.t1 Nov27|g12953.t1 Nov27|g22039.t1 Nov27|g23649.t1 Nov27|g25784.t1 Nov27|g27501.t1 Nov27|g33396.t1 Nov5|g16509.t1 Nov5|g22517.t1 Nov5|g25623.t1 Nov5|g26364.t1 Nov5|g30343.t1 Nov5|g31058.t1 Nov5|g31770.t1 Nov5|g32226.t1 Nov5|g32859.t1 Nov5|g33161.t1 Nov5|g33293.t1 Nov71|g23467.t1 Nov71|g25731.t1 Nov71|g26778.t1 Nov71|g29385.t1 Nov71|g30515.t1 Nov71|g32855.t1 Nov77|g16480.t1 Nov77|g22552.t1 Nov77|g26192.t1 Nov77|g29079.t1 Nov77|g30398.t1 Nov77|g30853.t1 Nov77|g8985.t1 Nov9|g2054.t1 Nov9|g24490.t1 Nov9|g26291.t1 Nov9|g26390.t1 Nov9|g28112.t1 Nov9|g28744.t1 Nov9|g28767.t1 Nov9|g29431.t1 Nov9|g30316.t1 Nov9|g31686.t1 Nov9|g33198.t1 ONT3|g16525.t1 ONT3|g25213.t1 ONT3|g29284.t1 ONT3|g30513.t1 ONT3|g30725.t1 ONT3|g32008.t1 ONT3|g32328.t1 ONT3|g33014.t1 SCRP245_v2|g28194.t1 SCRP245_v2|g31420.t1 SCRP324|g26139.t1 SCRP324|g32765.t1 SCRP333|g29164.t1 SCRP333|g31117.t1
OG0000044: A4|g12667.t1 A4|g18293.t1 A4|g25341.t1 A4|g28913.t1 A4|g29954.t1 A4|g30466.t1 A4|g32015.t1 A4|g32065.t1 A4|g7721.t1 A4|g9521.t1 Bc16|g10628.t1 Bc16|g14939.t1 Bc16|g23684.t1 Bc16|g27557.t1 Bc16|g3044.t1 Bc16|g34156.t1 Bc16|g36103.t1 Bc16|g37293.t1 Bc16|g7983.t1 Bc16|g9785.t1 Bc1|g16613.t1 Bc1|g30212.t1 Bc1|g32007.t1 Bc1|g32150.t1 Bc1|g32391.t1 Bc1|g5703.t1 Bc23|g12056.t1 Bc23|g18318.t1 Bc23|g19693.t1 Bc23|g2071.t1 Bc23|g29991.t1 Bc23|g31289.t1 Bc23|g31549.t1 Bc23|g31559.t1 Bc23|g32184.t1 Bc23|g32246.t1 Bc23|g32466.t1 Nov27|g11060.t1 Nov27|g17296.t1 Nov27|g28283.t1 Nov5|g10965.t1 Nov5|g12357.t1 Nov5|g14083.t1 Nov5|g18084.t1 Nov5|g21307.t1 Nov5|g23700.t1 Nov5|g253.t1 Nov5|g28001.t1 Nov5|g31293.t1 Nov5|g32296.t1 Nov71|g1017.t1 Nov71|g11487.t1 Nov71|g14197.t1 Nov71|g30800.t1 Nov71|g5161.t1 Nov77|g1140.t1 Nov77|g12061.t1 Nov77|g12352.t1 Nov77|g18593.t1 Nov77|g25389.t1 Nov77|g29564.t1 Nov77|g30680.t1 Nov77|g31301.t1 Nov77|g31604.t1 Nov77|g31845.t1 Nov77|g32924.t1 Nov77|g33112.t1 Nov77|g4559.t1 Nov77|g6093.t1 Nov77|g6745.t1 Nov9|g11629.t1 Nov9|g13765.t1 Nov9|g15384.t1 Nov9|g19839.t1 Nov9|g27299.t1 Nov9|g32407.t1 Nov9|g381.t1 Nov9|g4404.t1 Nov9|g9794.t1 ONT3|g12603.t1 ONT3|g15831.t1 ONT3|g25691.t1 ONT3|g28488.t1 ONT3|g29046.t1 ONT3|g29403.t1 ONT3|g31158.t1 ONT3|g31313.t1 ONT3|g31518.t1 ONT3|g31590.t1 ONT3|g32207.t1 ONT3|g32676.t1 ONT3|g32968.t1 ONT3|g372.t1 SCRP245_v2|g17985.t1 SCRP245_v2|g19919.t1 SCRP245_v2|g22882.t1 SCRP245_v2|g30674.t1 SCRP245_v2|g31117.t1 SCRP245_v2|g31177.t1 SCRP245_v2|g31468.t1 SCRP245_v2|g31499.t1 SCRP245_v2|g32697.t1 SCRP249|g26424.t1 SCRP249|g29434.t1 SCRP249|g33653.t1 SCRP324|g10700.t1 SCRP324|g16206.t1 SCRP324|g24004.t1 SCRP324|g30626.t1 SCRP333|g21238.t1 SCRP333|g25069.t1 SCRP333|g28533.t1
OG0000045: A4|g11964.t1 A4|g13305.t1 A4|g15099.t1 A4|g15732.t1 A4|g17445.t1 A4|g21665.t1 A4|g28396.t1 A4|g29875.t1 A4|g32148.t1 A4|g32171.t1 A4|g33594.t1 Bc16|g11437.t1 Bc16|g14191.t1 Bc16|g14977.t1 Bc16|g1801.t1 Bc16|g1879.t1 Bc16|g20417.t1 Bc16|g23678.t1 Bc16|g23726.t1 Bc16|g26533.t1 Bc16|g30273.t1 Bc16|g35524.t1 Bc16|g39450.t1 Bc16|g40362.t1 Bc16|g9373.t1 Bc1|g12997.t1 Bc1|g14132.t1 Bc1|g16902.t1 Bc1|g29124.t1 Bc1|g31933.t1 Bc1|g33020.t1 Bc1|g33671.t1 Bc23|g11646.t1 Bc23|g18804.t1 Bc23|g19855.t1 Bc23|g24820.t1 Nov27|g12182.t1 Nov27|g13270.t1 Nov27|g16382.t1 Nov27|g16414.t1 Nov27|g19884.t1 Nov27|g21834.t1 Nov27|g22383.t1 Nov27|g28118.t1 Nov27|g29568.t1 Nov27|g32440.t1 Nov5|g15505.t1 Nov5|g15528.t1 Nov5|g18101.t1 Nov5|g20578.t1 Nov5|g29944.t1 Nov5|g29977.t1 Nov5|g31951.t1 Nov5|g32252.t1 Nov5|g32719.t1 Nov5|g33630.t1 Nov5|g33666.t1 Nov71|g11943.t1 Nov71|g12911.t1 Nov71|g13518.t1 Nov71|g19763.t1 Nov71|g26293.t1 Nov71|g31397.t1 Nov71|g31850.t1 Nov77|g12053.t1 Nov77|g14462.t1 Nov77|g19297.t1 Nov77|g19806.t1 Nov77|g26483.t1 Nov77|g27935.t1 Nov77|g32832.t1 Nov77|g32833.t1 Nov77|g33344.t1 Nov9|g16187.t1 Nov9|g21023.t1 Nov9|g24950.t1 Nov9|g26876.t1 Nov9|g30208.t1 Nov9|g31097.t1 Nov9|g32868.t1 Nov9|g33495.t1 Nov9|g9186.t1 Nov9|g9204.t1 ONT3|g11092.t1 ONT3|g12050.t1 ONT3|g13440.t1 ONT3|g14841.t1 ONT3|g15937.t1 ONT3|g18717.t1 ONT3|g26952.t1 ONT3|g28808.t1 ONT3|g28885.t1 ONT3|g31993.t1 ONT3|g32224.t1 ONT3|g32745.t1 SCRP245_v2|g11487.t1 SCRP245_v2|g18054.t1 SCRP245_v2|g18956.t1 SCRP245_v2|g19421.t1 SCRP245_v2|g27046.t1 SCRP245_v2|g27361.t1 SCRP249|g32254.t1 SCRP249|g9093.t1 SCRP324|g18549.t1 SCRP324|g22729.t1 SCRP324|g26459.t1 SCRP324|g30863.t1 SCRP333|g10095.t1 SCRP333|g26162.t1 SCRP333|g26801.t1 SCRP333|g27442.t1 SCRP333|g31839.t1
OG0000046: A4|g17076.t1 A4|g23218.t1 A4|g30496.t1 A4|g31074.t1 A4|g31293.t1 A4|g31333.t1 A4|g32445.t1 A4|g3688.t1 A4|g7180.t1 A4|g812.t1 Bc16|g11961.t1 Bc16|g11989.t1 Bc16|g14652.t1 Bc16|g15288.t1 Bc16|g15372.t1 Bc16|g16260.t1 Bc16|g16261.t1 Bc16|g17919.t1 Bc16|g21008.t1 Bc16|g21306.t1 Bc16|g22511.t1 Bc16|g22512.t1 Bc16|g24154.t1 Bc16|g27106.t1 Bc16|g27828.t1 Bc16|g28175.t1 Bc16|g32721.t1 Bc16|g38946.t1 Bc16|g7079.t1 Bc16|g7080.t1 Bc16|g7677.t1 Bc1|g1073.t1 Bc1|g13257.t1 Bc1|g19453.t1 Bc1|g24959.t1 Bc1|g26684.t1 Bc1|g27066.t1 Bc1|g28620.t1 Bc1|g4765.t1 Bc23|g17836.t1 Bc23|g22334.t1 Bc23|g25251.t1 Bc23|g28155.t1 Bc23|g30531.t1 Nov27|g22861.t1 Nov27|g31301.t1 Nov27|g853.t1 Nov5|g23226.t1 Nov5|g30305.t1 Nov71|g18235.t1 Nov71|g24606.t1 Nov71|g30926.t1 Nov71|g33121.t1 Nov77|g22157.t1 Nov77|g26052.t1 Nov77|g26599.t1 Nov77|g31792.t1 Nov77|g33058.t1 Nov77|g9409.t1 Nov9|g1037.t1 Nov9|g16216.t1 Nov9|g16484.t1 Nov9|g17132.t1 Nov9|g25889.t1 Nov9|g31067.t1 Nov9|g31418.t1 ONT3|g15352.t1 ONT3|g17356.t1 ONT3|g17560.t1 ONT3|g18642.t1 ONT3|g23796.t1 ONT3|g25718.t1 ONT3|g25733.t1 ONT3|g25814.t1 ONT3|g26694.t1 ONT3|g27093.t1 ONT3|g28534.t1 ONT3|g30644.t1 ONT3|g31180.t1 ONT3|g31928.t1 ONT3|g31929.t1 ONT3|g32713.t1 SCRP245_v2|g10321.t1 SCRP245_v2|g14122.t1 SCRP245_v2|g22370.t1 SCRP245_v2|g22943.t1 SCRP245_v2|g25145.t1 SCRP245_v2|g25845.t1 SCRP245_v2|g27410.t1 SCRP245_v2|g28391.t1 SCRP245_v2|g29568.t1 SCRP245_v2|g30639.t1 SCRP245_v2|g32283.t1 SCRP245_v2|g3364.t1 SCRP245_v2|g543.t1 SCRP249|g12978.t1 SCRP249|g23755.t1 SCRP249|g28426.t1 SCRP249|g29272.t1 SCRP249|g32568.t1 SCRP324|g14865.t1 SCRP324|g27066.t1 SCRP324|g28129.t1 SCRP324|g28439.t1 SCRP333|g29438.t1 SCRP333|g31234.t1 SCRP333|g31242.t1 SCRP333|g34143.t1 SCRP333|g8080.t1
OG0000047: Bc16|g12106.t1 Bc16|g12288.t1 Bc16|g26696.t1 Bc1|g1594.t1 Bc1|g20280.t1 Bc1|g20504.t1 Bc1|g20766.t1 Bc1|g22664.t1 Bc1|g23021.t1 Bc1|g26081.t1 Bc1|g30861.t1 Bc23|g12099.t1 Bc23|g16040.t1 Bc23|g16862.t1 Bc23|g17535.t1 Bc23|g17923.t1 Bc23|g18553.t1 Bc23|g20198.t1 Bc23|g22278.t1 Bc23|g22422.t1 Bc23|g22834.t1 Bc23|g24294.t1 Bc23|g29439.t1 Bc23|g29806.t1 Bc23|g30091.t1 Nov27|g11127.t1 Nov27|g13213.t1 Nov27|g13783.t1 Nov27|g14666.t1 Nov27|g15092.t1 Nov27|g16006.t1 Nov27|g16625.t1 Nov27|g17891.t1 Nov27|g20873.t1 Nov27|g24660.t1 Nov27|g28222.t1 Nov27|g29427.t1 Nov27|g29549.t1 Nov27|g29841.t1 Nov27|g30279.t1 Nov27|g30696.t1 Nov77|g27532.t1 SCRP245_v2|g14009.t1 SCRP245_v2|g14824.t1 SCRP245_v2|g16330.t1 SCRP245_v2|g17068.t1 SCRP245_v2|g19275.t1 SCRP245_v2|g19612.t1 SCRP245_v2|g27807.t1 SCRP245_v2|g28420.t1 SCRP245_v2|g30185.t1 SCRP245_v2|g30268.t1 SCRP245_v2|g30497.t1 SCRP245_v2|g30855.t1 SCRP245_v2|g31110.t1 SCRP245_v2|g6701.t1 SCRP245_v2|g7873.t1 SCRP249|g11839.t1 SCRP249|g12253.t1 SCRP249|g14248.t1 SCRP249|g16082.t1 SCRP249|g17082.t1 SCRP249|g18189.t1 SCRP249|g18769.t1 SCRP249|g22376.t1 SCRP249|g22425.t1 SCRP249|g24191.t1 SCRP249|g24281.t1 SCRP249|g25784.t1 SCRP249|g2657.t1 SCRP249|g27174.t1 SCRP249|g28867.t1 SCRP249|g29346.t1 SCRP249|g29876.t1 SCRP249|g29952.t1 SCRP249|g30128.t1 SCRP249|g30322.t1 SCRP249|g30765.t1 SCRP249|g32120.t1 SCRP249|g32306.t1 SCRP249|g9462.t1 SCRP324|g12196.t1 SCRP324|g15170.t1 SCRP324|g15947.t1 SCRP324|g18512.t1 SCRP324|g20803.t1 SCRP324|g21593.t1 SCRP324|g23068.t1 SCRP324|g28825.t1 SCRP324|g29077.t1 SCRP324|g29612.t1 SCRP324|g9633.t1 SCRP333|g11504.t1 SCRP333|g13153.t1 SCRP333|g13242.t1 SCRP333|g15531.t1 SCRP333|g19866.t1 SCRP333|g22119.t1 SCRP333|g23292.t1 SCRP333|g25214.t1 SCRP333|g25241.t1 SCRP333|g25382.t1 SCRP333|g25817.t1 SCRP333|g28079.t1 SCRP333|g30342.t1 SCRP333|g30871.t1 SCRP333|g31620.t1 SCRP333|g31753.t1 SCRP333|g31780.t1
OG0000048: A4|g12617.t1 A4|g19323.t1 A4|g25483.t1 A4|g30164.t1 A4|g30700.t1 A4|g31727.t1 A4|g8797.t1 Bc16|g12171.t1 Bc16|g12468.t1 Bc16|g12908.t1 Bc16|g15342.t1 Bc16|g18514.t1 Bc16|g18948.t1 Bc16|g22053.t1 Bc16|g22096.t1 Bc16|g22812.t1 Bc16|g32168.t1 Bc16|g36280.t1 Bc16|g6488.t1 Bc1|g13849.t1 Bc1|g17000.t1 Bc1|g21295.t1 Bc1|g24964.t1 Bc1|g26780.t1 Bc1|g28372.t1 Bc1|g30065.t1 Bc1|g30377.t1 Bc1|g31809.t1 Bc1|g31964.t1 Bc1|g32122.t1 Bc1|g32123.t1 Bc1|g32411.t1 Bc1|g32574.t1 Bc23|g18717.t1 Bc23|g25004.t1 Bc23|g26638.t1 Bc23|g28981.t1 Bc23|g29063.t1 Bc23|g29380.t1 Bc23|g29624.t1 Bc23|g30198.t1 Bc23|g31991.t1 Bc23|g8441.t1 Nov27|g18417.t1 Nov27|g19752.t1 Nov27|g20464.t1 Nov27|g22752.t1 Nov27|g32479.t1 Nov27|g32823.t1 Nov27|g4558.t1 Nov5|g12347.t1 Nov5|g19563.t1 Nov5|g25178.t1 Nov5|g30484.t1 Nov5|g31502.t1 Nov5|g31791.t1 Nov5|g31862.t1 Nov5|g8894.t1 Nov71|g19917.t1 Nov71|g28122.t1 Nov71|g29667.t1 Nov71|g31974.t1 Nov71|g8310.t1 Nov71|g9994.t1 Nov77|g15629.t1 Nov77|g19526.t1 Nov77|g29799.t1 Nov77|g31093.t1 Nov77|g31718.t1 Nov9|g2082.t1 Nov9|g21307.t1 Nov9|g21804.t1 Nov9|g29609.t1 Nov9|g30774.t1 Nov9|g31176.t1 Nov9|g32661.t1 Nov9|g32843.t1 Nov9|g32848.t1 Nov9|g9874.t1 ONT3|g19621.t1 ONT3|g24909.t1 ONT3|g26855.t1 ONT3|g29214.t1 ONT3|g29770.t1 ONT3|g31689.t1 SCRP245_v2|g21432.t1 SCRP245_v2|g26336.t1 SCRP245_v2|g27134.t1 SCRP245_v2|g27432.t1 SCRP245_v2|g32105.t1 SCRP245_v2|g32314.t1 SCRP245_v2|g32395.t1 SCRP249|g26855.t1 SCRP249|g29327.t1 SCRP249|g31750.t1 SCRP249|g32236.t1 SCRP249|g32237.t1 SCRP249|g34062.t1 SCRP324|g20671.t1 SCRP324|g26516.t1 SCRP324|g29854.t1 SCRP324|g30060.t1 SCRP324|g30579.t1 SCRP324|g31822.t1 SCRP333|g19962.t1 SCRP333|g28087.t1 SCRP333|g28330.t1 SCRP333|g32257.t1
OG0000049: A4|g11536.t1 A4|g21191.t1 A4|g25374.t1 A4|g28843.t1 A4|g29983.t1 A4|g32704.t1 A4|g33515.t1 Bc16|g11028.t1 Bc16|g11379.t1 Bc16|g3353.t1 Bc16|g3795.t1 Bc16|g4949.t1 Bc16|g4950.t1 Bc16|g4951.t1 Bc16|g4952.t1 Bc16|g4953.t1 Bc16|g4954.t1 Bc16|g4955.t1 Bc16|g4956.t1 Bc16|g4957.t1 Bc16|g4958.t1 Bc16|g4959.t1 Bc16|g4960.t1 Bc16|g4961.t1 Bc16|g886.t1 Bc16|g887.t1 Bc16|g889.t1 Bc16|g890.t1 Bc16|g891.t1 Bc16|g892.t1 Bc16|g893.t1 Bc16|g894.t1 Bc16|g895.t1 Bc16|g896.t1 Bc16|g897.t1 Bc16|g898.t1 Bc16|g899.t1 Bc16|g900.t1 Bc16|g901.t1 Bc16|g902.t1 Bc16|g903.t1 Bc16|g904.t1 Bc16|g906.t1 Bc16|g907.t1 Bc1|g20256.t1 Bc23|g24725.t1 Bc23|g25268.t1 Bc23|g28005.t1 Bc23|g32991.t1 Bc23|g33003.t1 Nov27|g17864.t1 Nov27|g9380.t1 Nov5|g18329.t1 Nov5|g23935.t1 Nov5|g25495.t1 Nov5|g28714.t1 Nov5|g29101.t1 Nov5|g30415.t1 Nov5|g32691.t1 Nov5|g33309.t1 Nov5|g8891.t1 Nov71|g28721.t1 Nov77|g13932.t1 Nov77|g22351.t1 Nov77|g23466.t1 Nov77|g32156.t1 Nov77|g32568.t1 Nov77|g33089.t1 Nov77|g8292.t1 Nov9|g12710.t1 Nov9|g14395.t1 Nov9|g27327.t1 Nov9|g33178.t1 ONT3|g14895.t1 ONT3|g21289.t1 ONT3|g21290.t1 ONT3|g25168.t1 ONT3|g25961.t1 ONT3|g27864.t1 ONT3|g27865.t1 ONT3|g29749.t1 ONT3|g32583.t1 ONT3|g32662.t1 ONT3|g32768.t1 ONT3|g32900.t1 ONT3|g33015.t1 SCRP245_v2|g24902.t1 SCRP245_v2|g27856.t1 SCRP245_v2|g29706.t1 SCRP245_v2|g29707.t1 SCRP249|g30986.t1 SCRP249|g33209.t1 SCRP249|g3891.t1 SCRP324|g26670.t1 SCRP324|g27067.t1 SCRP324|g29146.t1 SCRP324|g29520.t1 SCRP324|g30045.t1 SCRP324|g30611.t1 SCRP324|g31736.t1 SCRP324|g31737.t1 SCRP324|g32186.t1 SCRP324|g32789.t1 SCRP333|g28101.t1 SCRP333|g33227.t1 SCRP333|g34545.t1 SCRP333|g35137.t1 SCRP333|g4237.t1
OG0000050: A4|g14443.t1 A4|g14453.t1 A4|g22873.t1 A4|g24947.t1 A4|g25514.t1 A4|g28106.t1 A4|g28439.t1 A4|g29216.t1 A4|g30535.t1 Bc16|g13712.t1 Bc16|g17793.t1 Bc16|g21058.t1 Bc16|g27289.t1 Bc16|g28780.t1 Bc16|g33400.t1 Bc16|g36089.t1 Bc16|g37010.t1 Bc16|g40266.t1 Bc1|g10358.t1 Bc1|g16858.t1 Bc1|g27301.t1 Bc1|g29505.t1 Bc1|g30570.t1 Bc23|g21474.t1 Bc23|g23066.t1 Bc23|g26871.t1 Bc23|g27362.t1 Bc23|g29105.t1 Bc23|g29694.t1 Bc23|g30117.t1 Bc23|g30606.t1 Bc23|g31162.t1 Nov27|g18998.t1 Nov27|g22169.t1 Nov27|g24764.t1 Nov27|g26659.t1 Nov27|g28844.t1 Nov27|g29017.t1 Nov27|g30852.t1 Nov5|g14131.t1 Nov5|g21158.t1 Nov5|g23777.t1 Nov5|g26756.t1 Nov5|g27407.t1 Nov5|g31164.t1 Nov71|g11570.t1 Nov71|g18375.t1 Nov71|g22955.t1 Nov71|g28013.t1 Nov71|g28160.t1 Nov71|g30246.t1 Nov71|g30464.t1 Nov71|g30650.t1 Nov77|g20973.t1 Nov77|g22044.t1 Nov77|g23121.t1 Nov77|g24824.t1 Nov77|g27845.t1 Nov77|g28127.t1 Nov77|g28418.t1 Nov77|g31292.t1 Nov77|g9904.t1 Nov9|g18085.t1 Nov9|g21347.t1 Nov9|g21534.t1 Nov9|g24866.t1 Nov9|g28782.t1 Nov9|g28906.t1 Nov9|g30313.t1 Nov9|g30766.t1 ONT3|g12416.t1 ONT3|g20181.t1 ONT3|g22081.t1 ONT3|g26053.t1 ONT3|g27251.t1 ONT3|g27357.t1 ONT3|g31068.t1 ONT3|g31217.t1 SCRP245_v2|g14329.t1 SCRP245_v2|g21816.t1 SCRP245_v2|g25030.t1 SCRP245_v2|g26696.t1 SCRP245_v2|g30558.t1 SCRP245_v2|g31068.t1 SCRP245_v2|g31635.t1 SCRP249|g24273.t1 SCRP249|g27408.t1 SCRP249|g31119.t1 SCRP249|g31604.t1 SCRP249|g32138.t1 SCRP249|g32180.t1 SCRP249|g32191.t1 SCRP249|g32206.t1 SCRP249|g33175.t1 SCRP249|g33488.t1 SCRP324|g24688.t1 SCRP324|g30279.t1 SCRP324|g30898.t1 SCRP324|g31643.t1 SCRP324|g31739.t1 SCRP324|g31917.t1 SCRP324|g32138.t1 SCRP324|g32589.t1 SCRP324|g32632.t1 SCRP333|g24843.t1 SCRP333|g31826.t1 SCRP333|g32803.t1 SCRP333|g35201.t1
OG0000051: A4|g23971.t1 A4|g30908.t1 A4|g31972.t1 Bc16|g12209.t1 Bc16|g18756.t1 Bc16|g25809.t1 Bc16|g37039.t1 Bc16|g6198.t1 Bc16|g6205.t1 Bc1|g19681.t1 Bc1|g23365.t1 Bc1|g27247.t1 Bc1|g27804.t1 Bc1|g30530.t1 Bc1|g31271.t1 Bc1|g8254.t1 Bc23|g22527.t1 Bc23|g25280.t1 Bc23|g25484.t1 Bc23|g25888.t1 Bc23|g28782.t1 Bc23|g30026.t1 Bc23|g30447.t1 Bc23|g30527.t1 Bc23|g31221.t1 Bc23|g32470.t1 Bc23|g32939.t1 Nov27|g10439.t1 Nov27|g10947.t1 Nov27|g13658.t1 Nov27|g17563.t1 Nov27|g18637.t1 Nov27|g19937.t1 Nov27|g25290.t1 Nov27|g27186.t1 Nov27|g28293.t1 Nov27|g29216.t1 Nov27|g32082.t1 Nov27|g32368.t1 Nov27|g32658.t1 Nov27|g32714.t1 Nov27|g32971.t1 Nov27|g32980.t1 Nov5|g17562.t1 Nov5|g20834.t1 Nov5|g30032.t1 Nov5|g32017.t1 Nov71|g20660.t1 Nov71|g20666.t1 Nov77|g17276.t1 Nov77|g17982.t1 Nov77|g19941.t1 Nov77|g25790.t1 Nov77|g32339.t1 Nov9|g19738.t1 Nov9|g21892.t1 Nov9|g26887.t1 Nov9|g29900.t1 Nov9|g30564.t1 ONT3|g12048.t1 ONT3|g17710.t1 ONT3|g23274.t1 ONT3|g28554.t1 ONT3|g29945.t1 SCRP245_v2|g29470.t1 SCRP245_v2|g31277.t1 SCRP245_v2|g31921.t1 SCRP245_v2|g32146.t1 SCRP245_v2|g32720.t1 SCRP245_v2|g33070.t1 SCRP245_v2|g33084.t1 SCRP249|g13895.t1 SCRP249|g15589.t1 SCRP249|g19872.t1 SCRP249|g20811.t1 SCRP249|g23501.t1 SCRP249|g23504.t1 SCRP249|g24620.t1 SCRP249|g25761.t1 SCRP249|g27940.t1 SCRP249|g28888.t1 SCRP249|g29305.t1 SCRP324|g13568.t1 SCRP324|g18316.t1 SCRP324|g19827.t1 SCRP324|g22738.t1 SCRP324|g22780.t1 SCRP324|g24793.t1 SCRP324|g24955.t1 SCRP324|g25877.t1 SCRP324|g26873.t1 SCRP324|g28032.t1 SCRP324|g29225.t1 SCRP324|g30286.t1 SCRP324|g30793.t1 SCRP324|g32450.t1 SCRP324|g32936.t1 SCRP333|g12140.t1 SCRP333|g14926.t1 SCRP333|g19142.t1 SCRP333|g20514.t1 SCRP333|g21214.t1 SCRP333|g28179.t1 SCRP333|g29451.t1 SCRP333|g32095.t1 SCRP333|g32331.t1 SCRP333|g34155.t1 SCRP333|g34516.t1
OG0000052: A4|g18464.t1 A4|g23001.t1 A4|g24415.t1 A4|g26311.t1 A4|g26798.t1 A4|g30089.t1 A4|g30491.t1 A4|g9133.t1 Bc16|g11955.t1 Bc16|g12207.t1 Bc16|g26740.t1 Bc16|g30236.t1 Bc16|g3539.t1 Bc16|g37515.t1 Bc16|g37519.t1 Bc16|g6844.t1 Bc16|g6848.t1 Bc16|g6853.t1 Bc16|g7499.t1 Bc16|g9220.t1 Bc16|g9374.t1 Bc1|g16508.t1 Bc1|g2242.t1 Bc1|g24169.t1 Bc1|g28361.t1 Bc1|g31198.t1 Bc1|g31753.t1 Bc1|g8211.t1 Bc23|g11644.t1 Bc23|g16134.t1 Bc23|g24963.t1 Bc23|g25976.t1 Bc23|g26922.t1 Bc23|g27930.t1 Bc23|g30115.t1 Bc23|g3920.t1 Bc23|g7215.t1 Bc23|g9143.t1 Bc23|g9486.t1 Nov27|g21803.t1 Nov27|g24029.t1 Nov27|g28117.t1 Nov27|g29569.t1 Nov27|g31118.t1 Nov27|g31245.t1 Nov27|g31514.t1 Nov27|g8126.t1 Nov5|g11293.t1 Nov5|g12823.t1 Nov5|g27356.t1 Nov5|g29146.t1 Nov5|g29184.t1 Nov71|g14571.t1 Nov71|g16143.t1 Nov71|g26691.t1 Nov71|g28699.t1 Nov71|g8005.t1 Nov77|g14940.t1 Nov77|g17682.t1 Nov77|g23677.t1 Nov77|g23714.t1 Nov77|g26915.t1 Nov9|g14471.t1 Nov9|g15925.t1 Nov9|g16982.t1 Nov9|g25641.t1 ONT3|g11090.t1 ONT3|g24754.t1 ONT3|g26857.t1 ONT3|g27089.t1 ONT3|g30336.t1 SCRP245_v2|g16944.t1 SCRP245_v2|g23109.t1 SCRP245_v2|g24152.t1 SCRP245_v2|g26198.t1 SCRP245_v2|g27485.t1 SCRP245_v2|g29419.t1 SCRP245_v2|g9832.t1 SCRP249|g11794.t1 SCRP249|g15530.t1 SCRP249|g17936.t1 SCRP249|g23373.t1 SCRP249|g25017.t1 SCRP249|g26112.t1 SCRP249|g29514.t1 SCRP249|g29901.t1 SCRP249|g30818.t1 SCRP249|g8119.t1 SCRP324|g12148.t1 SCRP324|g13443.t1 SCRP324|g20610.t1 SCRP324|g22695.t1 SCRP324|g25294.t1 SCRP324|g26446.t1 SCRP324|g29746.t1 SCRP324|g30182.t1 SCRP333|g12431.t1 SCRP333|g16381.t1 SCRP333|g25557.t1 SCRP333|g25635.t1 SCRP333|g25851.t1 SCRP333|g26765.t1 SCRP333|g28279.t1 SCRP333|g29744.t1 SCRP333|g32022.t1
OG0000053: A4|g10839.t1 A4|g11866.t1 A4|g25266.t1 A4|g26518.t1 A4|g26706.t1 A4|g27301.t1 A4|g29707.t1 A4|g9998.t1 Bc16|g10196.t1 Bc16|g21329.t1 Bc16|g22429.t1 Bc16|g27064.t1 Bc16|g28792.t1 Bc16|g30739.t1 Bc16|g32378.t1 Bc16|g32754.t1 Bc16|g33638.t1 Bc16|g40675.t1 Bc1|g10233.t1 Bc1|g11685.t1 Bc1|g14087.t1 Bc1|g21747.t1 Bc1|g25726.t1 Bc1|g25933.t1 Bc1|g26313.t1 Bc1|g26532.t1 Bc1|g28067.t1 Bc1|g29681.t1 Bc1|g32814.t1 Bc23|g17458.t1 Bc23|g23820.t1 Bc23|g26289.t1 Bc23|g26418.t1 Bc23|g28048.t1 Bc23|g28208.t1 Bc23|g29187.t1 Bc23|g30509.t1 Nov27|g19747.t1 Nov27|g20977.t1 Nov27|g21510.t1 Nov27|g23759.t1 Nov27|g24876.t1 Nov27|g26501.t1 Nov27|g26688.t1 Nov27|g27750.t1 Nov27|g29191.t1 Nov27|g30818.t1 Nov27|g8589.t1 Nov27|g937.t1 Nov5|g23504.t1 Nov5|g25168.t1 Nov5|g26053.t1 Nov5|g26463.t1 Nov5|g31071.t1 Nov5|g7950.t1 Nov71|g20179.t1 Nov71|g24742.t1 Nov71|g25404.t1 Nov71|g27783.t1 Nov71|g29275.t1 Nov71|g31520.t1 Nov77|g12802.t1 Nov77|g22344.t1 Nov77|g24248.t1 Nov77|g25537.t1 Nov77|g27853.t1 Nov77|g2787.t1 Nov9|g10645.t1 Nov9|g12526.t1 Nov9|g13318.t1 Nov9|g20034.t1 Nov9|g21732.t1 Nov9|g22048.t1 Nov9|g28024.t1 Nov9|g9852.t1 ONT3|g13339.t1 ONT3|g21719.t1 ONT3|g22951.t1 ONT3|g24281.t1 ONT3|g25010.t1 ONT3|g27576.t1 ONT3|g9577.t1 SCRP245_v2|g14456.t1 SCRP245_v2|g15237.t1 SCRP245_v2|g24969.t1 SCRP245_v2|g25414.t1 SCRP245_v2|g25456.t1 SCRP245_v2|g26191.t1 SCRP245_v2|g29381.t1 SCRP245_v2|g29510.t1 SCRP249|g21851.t1 SCRP249|g22078.t1 SCRP249|g24320.t1 SCRP249|g28490.t1 SCRP249|g30920.t1 SCRP324|g18613.t1 SCRP324|g24698.t1 SCRP324|g24975.t1 SCRP333|g17769.t1 SCRP333|g20321.t1 SCRP333|g20787.t1 SCRP333|g25191.t1 SCRP333|g26010.t1 SCRP333|g27577.t1 SCRP333|g29939.t1
OG0000054: A4|g18206.t1 A4|g18507.t1 A4|g22953.t1 A4|g23468.t1 Bc16|g21217.t1 Bc16|g24791.t1 Bc16|g25407.t1 Bc16|g28932.t1 Bc16|g30171.t1 Bc16|g35449.t1 Bc16|g37458.t1 Bc16|g40508.t1 Bc16|g40663.t1 Bc16|g8142.t1 Bc1|g16822.t1 Bc1|g20480.t1 Bc1|g24941.t1 Bc1|g28144.t1 Bc23|g17749.t1 Bc23|g18280.t1 Bc23|g19092.t1 Bc23|g20662.t1 Bc23|g22767.t1 Bc23|g23228.t1 Bc23|g26206.t1 Nov27|g19227.t1 Nov27|g19371.t1 Nov27|g20325.t1 Nov27|g21569.t1 Nov27|g25195.t1 Nov27|g26268.t1 Nov5|g18181.t1 Nov5|g18431.t1 Nov5|g19251.t1 Nov5|g23397.t1 Nov5|g29418.t1 Nov5|g30176.t1 Nov5|g30981.t1 Nov71|g19280.t1 Nov77|g15168.t1 Nov77|g18518.t1 Nov77|g18770.t1 Nov77|g23973.t1 Nov77|g26290.t1 Nov77|g30841.t1 Nov9|g20130.t1 Nov9|g29076.t1 Nov9|g31468.t1 Nov9|g32091.t1 Nov9|g9027.t1 ONT3|g15574.t1 ONT3|g22049.t1 ONT3|g22506.t1 ONT3|g23368.t1 ONT3|g27598.t1 ONT3|g28787.t1 ONT3|g31123.t1 ONT3|g8393.t1 SCRP245_v2|g18118.t1 SCRP245_v2|g20472.t1 SCRP245_v2|g20955.t1 SCRP245_v2|g23268.t1 SCRP245_v2|g23993.t1 SCRP245_v2|g30709.t1 SCRP249|g12905.t1 SCRP249|g17922.t1 SCRP249|g20634.t1 SCRP249|g21410.t1 SCRP249|g22375.t1 SCRP249|g23264.t1 SCRP249|g23603.t1 SCRP249|g23904.t1 SCRP249|g25130.t1 SCRP249|g25146.t1 SCRP249|g26214.t1 SCRP249|g27693.t1 SCRP249|g27880.t1 SCRP249|g28464.t1 SCRP249|g30686.t1 SCRP249|g31042.t1 SCRP249|g31253.t1 SCRP249|g31725.t1 SCRP249|g32042.t1 SCRP249|g32161.t1 SCRP249|g32162.t1 SCRP249|g32295.t1 SCRP249|g32714.t1 SCRP249|g33347.t1 SCRP249|g7465.t1 SCRP324|g15288.t1 SCRP324|g15329.t1 SCRP324|g22308.t1 SCRP324|g23590.t1 SCRP324|g29054.t1 SCRP324|g7857.t1 SCRP324|g7872.t1 SCRP333|g154.t1 SCRP333|g15732.t1 SCRP333|g20254.t1 SCRP333|g21914.t1 SCRP333|g23291.t1 SCRP333|g24870.t1 SCRP333|g25694.t1 SCRP333|g29153.t1 SCRP333|g7870.t1
OG0000055: A4|g18368.t1 A4|g23206.t1 A4|g24974.t1 A4|g28054.t1 A4|g28294.t1 A4|g28456.t1 A4|g28697.t1 A4|g29433.t1 Bc16|g11175.t1 Bc16|g15878.t1 Bc16|g19655.t1 Bc16|g19664.t1 Bc16|g19665.t1 Bc16|g19666.t1 Bc16|g19667.t1 Bc16|g19668.t1 Bc16|g19669.t1 Bc16|g19670.t1 Bc16|g19671.t1 Bc16|g25659.t1 Bc16|g32058.t1 Bc16|g37226.t1 Bc16|g39602.t1 Bc16|g8138.t1 Bc1|g21417.t1 Bc1|g27199.t1 Bc1|g28549.t1 Bc1|g28718.t1 Bc1|g30229.t1 Bc1|g30462.t1 Bc1|g9740.t1 Bc23|g24310.t1 Bc23|g26014.t1 Bc23|g29714.t1 Bc23|g31747.t1 Nov27|g11105.t1 Nov27|g12368.t1 Nov27|g15955.t1 Nov27|g28836.t1 Nov27|g29162.t1 Nov27|g29677.t1 Nov27|g29813.t1 Nov27|g30192.t1 Nov27|g31212.t1 Nov27|g31421.t1 Nov27|g32344.t1 Nov5|g14902.t1 Nov5|g24656.t1 Nov5|g30123.t1 Nov5|g30400.t1 Nov5|g32190.t1 Nov5|g5674.t1 Nov71|g19225.t1 Nov71|g19460.t1 Nov71|g25188.t1 Nov71|g25969.t1 Nov71|g26058.t1 Nov71|g30284.t1 Nov71|g31343.t1 Nov71|g6916.t1 Nov77|g28073.t1 Nov77|g29752.t1 Nov9|g14499.t1 Nov9|g20309.t1 Nov9|g24840.t1 Nov9|g25181.t1 Nov9|g26623.t1 Nov9|g29796.t1 Nov9|g30514.t1 ONT3|g15588.t1 ONT3|g18626.t1 ONT3|g27881.t1 ONT3|g28765.t1 ONT3|g29526.t1 ONT3|g29723.t1 SCRP245_v2|g12631.t1 SCRP245_v2|g14018.t1 SCRP245_v2|g18223.t1 SCRP245_v2|g28173.t1 SCRP245_v2|g29056.t1 SCRP245_v2|g29197.t1 SCRP245_v2|g29833.t1 SCRP245_v2|g29909.t1 SCRP245_v2|g29953.t1 SCRP249|g25313.t1 SCRP249|g27655.t1 SCRP249|g32471.t1 SCRP249|g32527.t1 SCRP324|g14349.t1 SCRP324|g17055.t1 SCRP324|g19870.t1 SCRP324|g28903.t1 SCRP324|g30308.t1 SCRP324|g30925.t1 SCRP324|g31551.t1 SCRP333|g21338.t1 SCRP333|g23668.t1 SCRP333|g31053.t1 SCRP333|g32085.t1 SCRP333|g32873.t1 SCRP333|g33101.t1 SCRP333|g33579.t1 SCRP333|g33688.t1 SCRP333|g33713.t1
OG0000056: A4|g19165.t1 A4|g21958.t1 A4|g22756.t1 A4|g25437.t1 A4|g27564.t1 A4|g27874.t1 A4|g30417.t1 Bc16|g18148.t1 Bc16|g34348.t1 Bc16|g40815.t1 Bc16|g40839.t1 Bc16|g6298.t1 Bc1|g1142.t1 Bc1|g17385.t1 Bc1|g18274.t1 Bc1|g19680.t1 Bc1|g22317.t1 Bc1|g25831.t1 Bc23|g19231.t1 Bc23|g21532.t1 Bc23|g22274.t1 Bc23|g22484.t1 Bc23|g27494.t1 Bc23|g29966.t1 Nov27|g21058.t1 Nov27|g2141.t1 Nov27|g23390.t1 Nov27|g26055.t1 Nov27|g28232.t1 Nov27|g29583.t1 Nov27|g31016.t1 Nov27|g31945.t1 Nov5|g10970.t1 Nov5|g16601.t1 Nov5|g18662.t1 Nov5|g20968.t1 Nov5|g22466.t1 Nov5|g24020.t1 Nov5|g26133.t1 Nov5|g30391.t1 Nov71|g11491.t1 Nov71|g18433.t1 Nov71|g19710.t1 Nov71|g20052.t1 Nov71|g21164.t1 Nov71|g21579.t1 Nov71|g22960.t1 Nov71|g24856.t1 Nov77|g19364.t1 Nov77|g20654.t1 Nov77|g27959.t1 Nov77|g29446.t1 Nov9|g14863.t1 Nov9|g19776.t1 Nov9|g21278.t1 Nov9|g21588.t1 Nov9|g24228.t1 ONT3|g12601.t1 ONT3|g12607.t1 ONT3|g14248.t1 ONT3|g19137.t1 ONT3|g21342.t1 ONT3|g23714.t1 ONT3|g26148.t1 ONT3|g27070.t1 SCRP245_v2|g11240.t1 SCRP245_v2|g18035.t1 SCRP245_v2|g21514.t1 SCRP245_v2|g22038.t1 SCRP245_v2|g23696.t1 SCRP245_v2|g25419.t1 SCRP245_v2|g25649.t1 SCRP245_v2|g28213.t1 SCRP245_v2|g30263.t1 SCRP249|g18025.t1 SCRP249|g19739.t1 SCRP249|g26564.t1 SCRP249|g29481.t1 SCRP249|g29761.t1 SCRP249|g29807.t1 SCRP249|g29867.t1 SCRP249|g30431.t1 SCRP249|g3410.t1 SCRP249|g8018.t1 SCRP249|g9586.t1 SCRP324|g20134.t1 SCRP324|g20506.t1 SCRP324|g21816.t1 SCRP324|g22474.t1 SCRP324|g25402.t1 SCRP324|g26172.t1 SCRP324|g29201.t1 SCRP324|g32111.t1 SCRP333|g10375.t1 SCRP333|g16709.t1 SCRP333|g20024.t1 SCRP333|g22590.t1 SCRP333|g24886.t1 SCRP333|g27685.t1 SCRP333|g27856.t1 SCRP333|g30027.t1 SCRP333|g31150.t1 SCRP333|g33670.t1 SCRP333|g34717.t1
OG0000057: A4|g13691.t1 A4|g18684.t1 A4|g26345.t1 A4|g30607.t1 A4|g4322.t1 Bc16|g19108.t1 Bc16|g1960.t1 Bc16|g20980.t1 Bc16|g20983.t1 Bc16|g23504.t1 Bc16|g24048.t1 Bc16|g28683.t1 Bc16|g28738.t1 Bc16|g34367.t1 Bc16|g35558.t1 Bc16|g38018.t1 Bc16|g3928.t1 Bc16|g40097.t1 Bc16|g5509.t1 Bc16|g6486.t1 Bc16|g7939.t1 Bc1|g12519.t1 Bc1|g15725.t1 Bc1|g16191.t1 Bc1|g21713.t1 Bc1|g24956.t1 Bc1|g29721.t1 Bc1|g32032.t1 Bc1|g3394.t1 Bc1|g9460.t1 Bc23|g13442.t1 Bc23|g16652.t1 Bc23|g17415.t1 Bc23|g22806.t1 Bc23|g27295.t1 Nov27|g14247.t1 Nov27|g23757.t1 Nov27|g28513.t1 Nov27|g28897.t1 Nov27|g29373.t1 Nov27|g32595.t1 Nov27|g4836.t1 Nov5|g13477.t1 Nov5|g23107.t1 Nov5|g30089.t1 Nov5|g8045.t1 Nov71|g14523.t1 Nov71|g24168.t1 Nov71|g26891.t1 Nov71|g30313.t1 Nov71|g6170.t1 Nov77|g21771.t1 Nov77|g31476.t1 Nov77|g3730.t1 Nov9|g15422.t1 Nov9|g17306.t1 Nov9|g19234.t1 Nov9|g24671.t1 Nov9|g27017.t1 Nov9|g31470.t1 Nov9|g5390.t1 ONT3|g13939.t1 ONT3|g23658.t1 ONT3|g28529.t1 ONT3|g31603.t1 ONT3|g32064.t1 SCRP245_v2|g14204.t1 SCRP245_v2|g17174.t1 SCRP245_v2|g22204.t1 SCRP245_v2|g27944.t1 SCRP245_v2|g28454.t1 SCRP245_v2|g30771.t1 SCRP245_v2|g6078.t1 SCRP249|g20868.t1 SCRP249|g21172.t1 SCRP249|g2176.t1 SCRP249|g23688.t1 SCRP249|g24763.t1 SCRP249|g25951.t1 SCRP249|g28991.t1 SCRP249|g29620.t1 SCRP249|g31870.t1 SCRP249|g32484.t1 SCRP249|g7479.t1 SCRP324|g10685.t1 SCRP324|g16047.t1 SCRP324|g21344.t1 SCRP324|g21363.t1 SCRP324|g22528.t1 SCRP324|g24730.t1 SCRP324|g25776.t1 SCRP324|g30603.t1 SCRP324|g30859.t1 SCRP324|g31864.t1 SCRP324|g8046.t1 SCRP333|g13363.t1 SCRP333|g22025.t1 SCRP333|g2281.t1 SCRP333|g23274.t1 SCRP333|g25804.t1 SCRP333|g32155.t1 SCRP333|g33174.t1 SCRP333|g8019.t1
OG0000058: Bc16|g1625.t1 Bc16|g24402.t1 Bc16|g32725.t1 Bc1|g14539.t1 Bc1|g20186.t1 Bc1|g20760.t1 Bc1|g23646.t1 Bc1|g25329.t1 Bc1|g26288.t1 Bc1|g26366.t1 Bc1|g31587.t1 Bc1|g32479.t1 Bc1|g5893.t1 Bc23|g14297.t1 Bc23|g15751.t1 Bc23|g19303.t1 Bc23|g28871.t1 Bc23|g29029.t1 Bc23|g29755.t1 Bc23|g29763.t1 Bc23|g30784.t1 Bc23|g30827.t1 Bc23|g31134.t1 Bc23|g31634.t1 Bc23|g31843.t1 Bc23|g32426.t1 Bc23|g32604.t1 Bc23|g32630.t1 Bc23|g5228.t1 Nov27|g13873.t1 Nov27|g18336.t1 Nov27|g21144.t1 Nov27|g23098.t1 Nov27|g24675.t1 Nov27|g26167.t1 Nov27|g28244.t1 Nov27|g28279.t1 Nov27|g29801.t1 Nov27|g31086.t1 Nov27|g31423.t1 Nov27|g32160.t1 Nov27|g32491.t1 Nov27|g5113.t1 Nov5|g20438.t1 Nov5|g25164.t1 Nov5|g33053.t1 Nov71|g13388.t1 Nov71|g30578.t1 Nov71|g3998.t1 Nov71|g9075.t1 Nov77|g31681.t1 ONT3|g25706.t1 SCRP245_v2|g19594.t1 SCRP245_v2|g22181.t1 SCRP245_v2|g24534.t1 SCRP245_v2|g24838.t1 SCRP245_v2|g25759.t1 SCRP245_v2|g28286.t1 SCRP245_v2|g29432.t1 SCRP245_v2|g29856.t1 SCRP245_v2|g30943.t1 SCRP245_v2|g31741.t1 SCRP245_v2|g32049.t1 SCRP245_v2|g32564.t1 SCRP245_v2|g8338.t1 SCRP249|g12653.t1 SCRP249|g19245.t1 SCRP249|g26616.t1 SCRP249|g27757.t1 SCRP249|g27915.t1 SCRP249|g28578.t1 SCRP249|g30201.t1 SCRP249|g30661.t1 SCRP249|g30852.t1 SCRP249|g31571.t1 SCRP249|g32659.t1 SCRP249|g33059.t1 SCRP249|g33221.t1 SCRP249|g33272.t1 SCRP249|g33330.t1 SCRP249|g33850.t1 SCRP249|g9615.t1 SCRP324|g19871.t1 SCRP324|g21226.t1 SCRP324|g28316.t1 SCRP324|g28788.t1 SCRP324|g29616.t1 SCRP324|g29715.t1 SCRP324|g29964.t1 SCRP324|g30411.t1 SCRP324|g31523.t1 SCRP324|g31920.t1 SCRP324|g32389.t1 SCRP333|g30467.t1 SCRP333|g31363.t1 SCRP333|g31600.t1 SCRP333|g31829.t1 SCRP333|g31885.t1 SCRP333|g33377.t1 SCRP333|g33749.t1 SCRP333|g34597.t1 SCRP333|g35186.t1 SCRP333|g5892.t1
OG0000059: A4|g14331.t1 A4|g28683.t1 A4|g28780.t1 A4|g31146.t1 A4|g31779.t1 A4|g31780.t1 A4|g33029.t1 A4|g33030.t1 A4|g33620.t1 Bc16|g26480.t1 Bc16|g26484.t1 Bc16|g26485.t1 Bc16|g26486.t1 Bc16|g26487.t1 Bc16|g26488.t1 Bc16|g26489.t1 Bc16|g26490.t1 Bc16|g26492.t1 Bc16|g26494.t1 Bc16|g26495.t1 Bc16|g26496.t1 Bc16|g26497.t1 Bc16|g26498.t1 Bc16|g26500.t1 Bc16|g30988.t1 Bc16|g30989.t1 Bc16|g30990.t1 Bc16|g30992.t1 Bc16|g30995.t1 Bc16|g30997.t1 Bc16|g30999.t1 Bc16|g31000.t1 Bc16|g31001.t1 Bc16|g31002.t1 Bc1|g32743.t1 Bc23|g29009.t1 Bc23|g30072.t1 Bc23|g30074.t1 Bc23|g30607.t1 Bc23|g30608.t1 Bc23|g30739.t1 Bc23|g31145.t1 Bc23|g32700.t1 Bc23|g33140.t1 Nov27|g32437.t1 Nov27|g32438.t1 Nov27|g32562.t1 Nov5|g26487.t1 Nov5|g32971.t1 Nov5|g33265.t1 Nov71|g30002.t1 Nov71|g32528.t1 Nov71|g32709.t1 Nov77|g30865.t1 Nov77|g30866.t1 Nov77|g30867.t1 Nov77|g31470.t1 Nov77|g31471.t1 Nov77|g32627.t1 Nov77|g33246.t1 Nov77|g33401.t1 Nov9|g31290.t1 Nov9|g31701.t1 Nov9|g32888.t1 ONT3|g30847.t1 ONT3|g30849.t1 ONT3|g30850.t1 ONT3|g30853.t1 ONT3|g30854.t1 ONT3|g30990.t1 ONT3|g30991.t1 ONT3|g31369.t1 ONT3|g32065.t1 ONT3|g32066.t1 ONT3|g32067.t1 ONT3|g32130.t1 ONT3|g32131.t1 ONT3|g32134.t1 ONT3|g32416.t1 ONT3|g32839.t1 SCRP245_v2|g26733.t1 SCRP245_v2|g26734.t1 SCRP245_v2|g26735.t1 SCRP245_v2|g27071.t1 SCRP245_v2|g28773.t1 SCRP245_v2|g28774.t1 SCRP245_v2|g29853.t1 SCRP245_v2|g30468.t1 SCRP245_v2|g30782.t1 SCRP245_v2|g30783.t1 SCRP245_v2|g31918.t1 SCRP245_v2|g31919.t1 SCRP249|g29384.t1 SCRP249|g29958.t1 SCRP249|g32349.t1 SCRP324|g29993.t1 SCRP324|g29995.t1 SCRP324|g31055.t1 SCRP324|g31082.t1 SCRP324|g31275.t1 SCRP333|g31047.t1 SCRP333|g32545.t1
OG0000060: A4|g14863.t1 A4|g30217.t1 A4|g32527.t1 A4|g4999.t1 Bc16|g11179.t1 Bc16|g11243.t1 Bc16|g13607.t1 Bc16|g17509.t1 Bc16|g18526.t1 Bc16|g19390.t1 Bc16|g21756.t1 Bc16|g22597.t1 Bc16|g2352.t1 Bc16|g24517.t1 Bc16|g26575.t1 Bc16|g28646.t1 Bc16|g29472.t1 Bc16|g30267.t1 Bc16|g34281.t1 Bc16|g36794.t1 Bc16|g7414.t1 Bc16|g7480.t1 Bc1|g14226.t1 Bc1|g15028.t1 Bc1|g22337.t1 Bc1|g25545.t1 Bc1|g26984.t1 Bc1|g30399.t1 Bc23|g12276.t1 Bc23|g12892.t1 Bc23|g20214.t1 Bc23|g22927.t1 Bc23|g25616.t1 Bc23|g27291.t1 Bc23|g27854.t1 Bc23|g29421.t1 Bc23|g32397.t1 Bc23|g5333.t1 Nov27|g11867.t1 Nov27|g11963.t1 Nov27|g22450.t1 Nov27|g24767.t1 Nov27|g28270.t1 Nov27|g28674.t1 Nov27|g31221.t1 Nov27|g31888.t1 Nov27|g32981.t1 Nov5|g12970.t1 Nov5|g21439.t1 Nov5|g25540.t1 Nov5|g29915.t1 Nov5|g32465.t1 Nov5|g5721.t1 Nov71|g18122.t1 Nov71|g22403.t1 Nov71|g24760.t1 Nov71|g26148.t1 Nov71|g27051.t1 Nov71|g28100.t1 Nov71|g28200.t1 Nov71|g28332.t1 Nov71|g9880.t1 Nov77|g21909.t1 Nov77|g23601.t1 Nov77|g28261.t1 Nov77|g29551.t1 Nov77|g29947.t1 Nov77|g32429.t1 Nov77|g32902.t1 Nov77|g33553.t1 Nov77|g6139.t1 Nov9|g20489.t1 Nov9|g24738.t1 Nov9|g25548.t1 Nov9|g25704.t1 Nov9|g26828.t1 Nov9|g27482.t1 Nov9|g2782.t1 Nov9|g6147.t1 Nov9|g620.t1 ONT3|g13452.t1 ONT3|g21585.t1 ONT3|g27692.t1 ONT3|g28640.t1 ONT3|g29457.t1 ONT3|g30629.t1 ONT3|g5842.t1 SCRP245_v2|g12803.t1 SCRP245_v2|g17299.t1 SCRP245_v2|g17928.t1 SCRP245_v2|g20936.t1 SCRP245_v2|g22728.t1 SCRP245_v2|g23756.t1 SCRP245_v2|g24995.t1 SCRP245_v2|g27130.t1 SCRP249|g13084.t1 SCRP324|g11449.t1 SCRP324|g30094.t1 SCRP333|g13231.t1 SCRP333|g19308.t1 SCRP333|g20401.t1
OG0000061: A4|g27600.t1 A4|g32271.t1 A4|g32746.t1 A4|g32747.t1 A4|g32851.t1 A4|g33615.t1 Bc16|g40045.t1 Bc16|g40046.t1 Bc16|g40047.t1 Bc16|g40048.t1 Bc16|g40049.t1 Bc16|g40050.t1 Bc16|g40051.t1 Bc16|g40052.t1 Bc16|g40053.t1 Bc16|g40054.t1 Bc16|g40055.t1 Bc16|g40056.t1 Bc16|g40057.t1 Bc16|g40058.t1 Bc16|g40059.t1 Bc16|g40060.t1 Bc16|g40061.t1 Bc16|g40062.t1 Bc16|g40063.t1 Bc16|g40064.t1 Bc16|g40065.t1 Bc16|g40066.t1 Bc16|g40067.t1 Bc16|g40068.t1 Bc16|g40069.t1 Bc16|g40070.t1 Bc16|g40071.t1 Bc16|g40072.t1 Bc16|g40073.t1 Bc16|g40074.t1 Bc16|g40075.t1 Bc16|g40537.t1 Bc16|g40538.t1 Bc16|g40539.t1 Bc16|g40540.t1 Bc16|g40542.t1 Bc16|g40543.t1 Bc16|g40544.t1 Bc16|g40545.t1 Bc16|g40546.t1 Bc16|g40547.t1 Bc16|g40548.t1 Bc16|g40549.t1 Bc16|g40622.t1 Bc16|g40623.t1 Bc16|g40624.t1 Bc16|g40625.t1 Bc16|g40626.t1 Bc16|g40631.t1 Bc16|g40633.t1 Bc16|g40635.t1 Bc16|g40637.t1 Bc16|g40638.t1 Bc1|g24789.t1 Bc1|g27660.t1 Bc23|g25760.t1 Bc23|g31099.t1 Bc23|g31100.t1 Bc23|g32948.t1 Nov27|g27323.t1 Nov27|g32792.t1 Nov27|g32793.t1 Nov27|g33018.t1 Nov27|g33019.t1 Nov5|g27975.t1 Nov5|g31247.t1 Nov5|g31248.t1 Nov5|g31249.t1 Nov5|g32764.t1 Nov5|g33229.t1 Nov5|g33400.t1 Nov5|g33690.t1 Nov71|g19825.t1 Nov71|g28094.t1 Nov71|g30301.t1 Nov71|g30303.t1 Nov71|g30305.t1 Nov71|g31709.t1 Nov77|g27743.t1 Nov9|g27192.t1 Nov9|g27193.t1 Nov9|g28194.t1 Nov9|g31878.t1 Nov9|g31879.t1 Nov9|g31880.t1 ONT3|g27161.t1 ONT3|g27162.t1 ONT3|g32240.t1 ONT3|g32339.t1 ONT3|g32340.t1 SCRP245_v2|g33007.t1 SCRP249|g21675.t1 SCRP324|g20659.t1 SCRP333|g22365.t1 SCRP333|g22366.t1
OG0000062: A4|g26897.t1 A4|g28462.t1 A4|g29886.t1 A4|g31976.t1 Bc16|g16216.t1 Bc16|g17646.t1 Bc16|g17653.t1 Bc16|g18273.t1 Bc16|g25806.t1 Bc16|g36095.t1 Bc16|g36446.t1 Bc16|g40272.t1 Bc1|g14129.t1 Bc1|g23864.t1 Bc1|g32065.t1 Bc1|g32306.t1 Bc1|g32555.t1 Bc1|g32800.t1 Bc23|g17191.t1 Bc23|g24819.t1 Bc23|g27167.t1 Bc23|g31147.t1 Bc23|g31826.t1 Bc23|g32219.t1 Bc23|g32243.t1 Nov27|g15309.t1 Nov27|g21833.t1 Nov27|g27058.t1 Nov27|g31399.t1 Nov27|g31736.t1 Nov27|g31979.t1 Nov27|g32086.t1 Nov27|g32498.t1 Nov27|g32613.t1 Nov27|g32814.t1 Nov27|g8767.t1 Nov5|g15988.t1 Nov5|g23951.t1 Nov5|g26896.t1 Nov5|g30941.t1 Nov5|g31565.t1 Nov71|g12906.t1 Nov71|g15870.t1 Nov71|g18418.t1 Nov71|g27520.t1 Nov71|g30345.t1 Nov71|g30657.t1 Nov71|g31335.t1 Nov71|g31471.t1 Nov77|g22067.t1 Nov77|g27293.t1 Nov77|g29863.t1 Nov77|g31244.t1 Nov9|g27520.t1 Nov9|g29072.t1 Nov9|g29198.t1 Nov9|g31096.t1 ONT3|g13441.t1 ONT3|g22174.t1 ONT3|g24814.t1 ONT3|g26969.t1 ONT3|g28565.t1 ONT3|g29644.t1 ONT3|g30740.t1 SCRP245_v2|g16155.t1 SCRP245_v2|g17756.t1 SCRP245_v2|g30601.t1 SCRP245_v2|g31262.t1 SCRP245_v2|g31416.t1 SCRP245_v2|g31845.t1 SCRP249|g16027.t1 SCRP249|g24033.t1 SCRP249|g25475.t1 SCRP249|g26003.t1 SCRP249|g29707.t1 SCRP249|g31004.t1 SCRP249|g32082.t1 SCRP249|g32591.t1 SCRP249|g33024.t1 SCRP249|g33031.t1 SCRP249|g33047.t1 SCRP249|g33393.t1 SCRP249|g33548.t1 SCRP249|g33643.t1 SCRP324|g23053.t1 SCRP324|g25667.t1 SCRP324|g25851.t1 SCRP324|g32457.t1 SCRP324|g3644.t1 SCRP333|g10094.t1 SCRP333|g14459.t1 SCRP333|g21021.t1 SCRP333|g23504.t1 SCRP333|g27004.t1 SCRP333|g30841.t1 SCRP333|g31787.t1 SCRP333|g32089.t1 SCRP333|g33191.t1 SCRP333|g33629.t1 SCRP333|g8444.t1
OG0000063: Bc16|g16154.t1 Bc16|g17705.t1 Bc16|g23251.t1 Bc16|g27997.t1 Bc16|g32932.t1 Bc16|g33875.t1 Bc16|g36956.t1 Bc16|g4241.t1 Bc16|g5114.t1 Bc1|g11514.t1 Bc1|g13604.t1 Bc1|g18249.t1 Bc1|g21011.t1 Bc1|g21358.t1 Bc1|g23631.t1 Bc1|g24126.t1 Bc1|g25330.t1 Bc1|g27191.t1 Bc1|g30098.t1 Bc1|g30440.t1 Bc23|g20512.t1 Bc23|g22033.t1 Bc23|g24030.t1 Bc23|g30336.t1 Bc23|g30469.t1 Bc23|g33011.t1 Nov27|g14927.t1 Nov27|g17427.t1 Nov27|g20880.t1 Nov27|g21957.t1 Nov27|g26972.t1 Nov27|g28048.t1 Nov27|g28235.t1 Nov27|g29797.t1 Nov27|g30214.t1 Nov27|g30577.t1 Nov27|g32719.t1 Nov71|g12400.t1 Nov71|g17759.t1 Nov77|g11085.t1 Nov77|g24687.t1 Nov77|g31334.t1 Nov9|g22668.t1 ONT3|g26231.t1 SCRP245_v2|g23195.t1 SCRP245_v2|g26350.t1 SCRP245_v2|g28372.t1 SCRP245_v2|g32109.t1 SCRP245_v2|g32859.t1 SCRP249|g12827.t1 SCRP249|g16121.t1 SCRP249|g16539.t1 SCRP249|g18064.t1 SCRP249|g21377.t1 SCRP249|g23105.t1 SCRP249|g23759.t1 SCRP249|g24920.t1 SCRP249|g25654.t1 SCRP249|g26900.t1 SCRP249|g27553.t1 SCRP249|g27976.t1 SCRP249|g28182.t1 SCRP249|g28800.t1 SCRP249|g29505.t1 SCRP249|g29555.t1 SCRP249|g29950.t1 SCRP249|g30287.t1 SCRP249|g31039.t1 SCRP249|g31196.t1 SCRP249|g31811.t1 SCRP249|g32051.t1 SCRP249|g33253.t1 SCRP249|g9591.t1 SCRP324|g17073.t1 SCRP324|g17563.t1 SCRP324|g18231.t1 SCRP324|g20157.t1 SCRP324|g23658.t1 SCRP324|g24130.t1 SCRP324|g25903.t1 SCRP324|g27472.t1 SCRP324|g27560.t1 SCRP324|g31337.t1 SCRP324|g31437.t1 SCRP324|g32009.t1 SCRP333|g14007.t1 SCRP333|g16427.t1 SCRP333|g17967.t1 SCRP333|g18221.t1 SCRP333|g23760.t1 SCRP333|g28340.t1 SCRP333|g29510.t1 SCRP333|g30222.t1 SCRP333|g30935.t1 SCRP333|g31305.t1 SCRP333|g31408.t1 SCRP333|g32632.t1 SCRP333|g34228.t1 SCRP333|g34244.t1 SCRP333|g34623.t1
OG0000064: A4|g11701.t1 A4|g32249.t1 A4|g32250.t1 A4|g32296.t1 A4|g32373.t1 A4|g32724.t1 A4|g32812.t1 A4|g33070.t1 A4|g33322.t1 A4|g33458.t1 A4|g33493.t1 Bc16|g14247.t1 Bc16|g14252.t1 Bc16|g14256.t1 Bc16|g14260.t1 Bc16|g14261.t1 Bc16|g40972.t1 Bc16|g40973.t1 Bc16|g40974.t1 Bc16|g40975.t1 Bc1|g28133.t1 Bc1|g28134.t1 Bc1|g28135.t1 Bc1|g28136.t1 Bc1|g28137.t1 Bc1|g28138.t1 Bc1|g28139.t1 Bc1|g31169.t1 Bc1|g31170.t1 Bc1|g31971.t1 Bc1|g8425.t1 Bc23|g11383.t1 Bc23|g31137.t1 Bc23|g31138.t1 Bc23|g31455.t1 Bc23|g31889.t1 Bc23|g31950.t1 Bc23|g32036.t1 Nov27|g25567.t1 Nov27|g31218.t1 Nov27|g31219.t1 Nov27|g31376.t1 Nov27|g31377.t1 Nov27|g31881.t1 Nov27|g32671.t1 Nov27|g33611.t1 Nov27|g7340.t1 Nov5|g11421.t1 Nov5|g11422.t1 Nov5|g31060.t1 Nov5|g31061.t1 Nov5|g31062.t1 Nov5|g31410.t1 Nov5|g31411.t1 Nov5|g31490.t1 Nov5|g31491.t1 Nov5|g32126.t1 Nov5|g32588.t1 Nov71|g31601.t1 Nov71|g31602.t1 Nov71|g31745.t1 Nov71|g33000.t1 Nov71|g7549.t1 Nov71|g7550.t1 Nov77|g11770.t1 Nov77|g29145.t1 Nov77|g29146.t1 Nov77|g32252.t1 Nov77|g32633.t1 Nov9|g30994.t1 Nov9|g30995.t1 Nov9|g30996.t1 Nov9|g31856.t1 Nov9|g32129.t1 Nov9|g8102.t1 Nov9|g8103.t1 ONT3|g30114.t1 ONT3|g30115.t1 ONT3|g30116.t1 ONT3|g31445.t1 ONT3|g32489.t1 ONT3|g32573.t1 ONT3|g32611.t1 ONT3|g32829.t1 SCRP245_v2|g11371.t1 SCRP245_v2|g30563.t1 SCRP245_v2|g30564.t1 SCRP245_v2|g31065.t1 SCRP245_v2|g31066.t1 SCRP245_v2|g32089.t1 SCRP245_v2|g32167.t1 SCRP245_v2|g32363.t1 SCRP245_v2|g32672.t1 SCRP245_v2|g32961.t1 SCRP249|g23306.t1 SCRP249|g23307.t1 SCRP324|g33043.t1 SCRP333|g25262.t1 SCRP333|g31941.t1
OG0000065: A4|g21585.t1 A4|g22124.t1 A4|g23567.t1 A4|g24420.t1 A4|g24858.t1 A4|g30324.t1 A4|g30427.t1 Bc16|g13653.t1 Bc16|g15837.t1 Bc16|g28796.t1 Bc16|g35297.t1 Bc16|g37101.t1 Bc16|g38065.t1 Bc16|g38119.t1 Bc16|g39742.t1 Bc16|g40770.t1 Bc16|g8789.t1 Bc1|g10237.t1 Bc1|g17178.t1 Bc1|g20190.t1 Bc1|g24092.t1 Bc1|g24978.t1 Bc1|g27164.t1 Bc23|g18905.t1 Bc23|g23296.t1 Bc23|g25941.t1 Bc23|g27763.t1 Bc23|g29750.t1 Bc23|g29890.t1 Bc23|g30060.t1 Nov27|g20138.t1 Nov27|g23115.t1 Nov27|g23132.t1 Nov27|g23776.t1 Nov27|g26992.t1 Nov27|g27162.t1 Nov27|g29950.t1 Nov5|g20995.t1 Nov5|g21718.t1 Nov5|g23025.t1 Nov5|g23307.t1 Nov5|g28245.t1 Nov5|g30939.t1 Nov71|g20221.t1 Nov71|g20621.t1 Nov71|g23099.t1 Nov71|g24126.t1 Nov71|g30059.t1 Nov77|g10766.t1 Nov77|g20344.t1 Nov77|g21314.t1 Nov77|g22388.t1 Nov77|g22995.t1 Nov77|g23897.t1 Nov77|g24199.t1 Nov77|g24721.t1 Nov77|g30990.t1 Nov9|g20030.t1 Nov9|g21003.t1 Nov9|g21698.t1 Nov9|g23817.t1 Nov9|g23881.t1 Nov9|g25077.t1 Nov9|g27677.t1 ONT3|g24406.t1 ONT3|g25014.t1 ONT3|g25773.t1 SCRP245_v2|g21927.t1 SCRP245_v2|g24796.t1 SCRP245_v2|g29977.t1 SCRP245_v2|g30114.t1 SCRP245_v2|g30182.t1 SCRP245_v2|g8896.t1 SCRP249|g18393.t1 SCRP249|g20891.t1 SCRP249|g21886.t1 SCRP249|g22481.t1 SCRP249|g25323.t1 SCRP249|g25453.t1 SCRP249|g28863.t1 SCRP249|g32350.t1 SCRP324|g14829.t1 SCRP324|g18882.t1 SCRP324|g20054.t1 SCRP324|g24202.t1 SCRP324|g24964.t1 SCRP324|g25928.t1 SCRP324|g26577.t1 SCRP324|g27036.t1 SCRP324|g28796.t1 SCRP324|g31271.t1 SCRP333|g21166.t1 SCRP333|g26138.t1 SCRP333|g27381.t1 SCRP333|g27619.t1 SCRP333|g28128.t1 SCRP333|g30426.t1 SCRP333|g31289.t1 SCRP333|g33181.t1
OG0000066: A4|g13498.t1 A4|g28415.t1 A4|g29610.t1 A4|g30692.t1 A4|g31678.t1 A4|g32179.t1 Bc16|g11333.t1 Bc16|g11493.t1 Bc16|g11496.t1 Bc16|g12370.t1 Bc16|g17228.t1 Bc16|g22209.t1 Bc16|g22211.t1 Bc16|g22214.t1 Bc16|g22216.t1 Bc16|g24155.t1 Bc16|g27308.t1 Bc16|g32589.t1 Bc16|g32593.t1 Bc16|g32595.t1 Bc16|g32597.t1 Bc16|g32599.t1 Bc16|g32601.t1 Bc16|g34408.t1 Bc16|g34769.t1 Bc16|g4443.t1 Bc16|g5460.t1 Bc16|g7211.t1 Bc1|g15106.t1 Bc1|g15326.t1 Bc1|g15780.t1 Bc1|g16139.t1 Bc1|g17894.t1 Bc1|g32167.t1 Bc1|g3229.t1 Bc1|g3230.t1 Bc1|g459.t1 Bc23|g13196.t1 Bc23|g17759.t1 Bc23|g27336.t1 Bc23|g28953.t1 Bc23|g29091.t1 Bc23|g29792.t1 Bc23|g31202.t1 Nov27|g13599.t1 Nov27|g17283.t1 Nov27|g30327.t1 Nov27|g31337.t1 Nov27|g31771.t1 Nov27|g31903.t1 Nov27|g9780.t1 Nov5|g11474.t1 Nov5|g28351.t1 Nov5|g30968.t1 Nov71|g31921.t1 Nov71|g589.t1 Nov77|g29651.t1 Nov77|g29948.t1 Nov9|g11651.t1 Nov9|g12107.t1 Nov9|g29299.t1 Nov9|g29407.t1 Nov9|g30059.t1 ONT3|g27341.t1 ONT3|g30291.t1 ONT3|g495.t1 SCRP245_v2|g26314.t1 SCRP245_v2|g27672.t1 SCRP245_v2|g28365.t1 SCRP245_v2|g29213.t1 SCRP245_v2|g29255.t1 SCRP245_v2|g29671.t1 SCRP245_v2|g29762.t1 SCRP245_v2|g29779.t1 SCRP249|g19005.t1 SCRP249|g23784.t1 SCRP249|g27148.t1 SCRP249|g27734.t1 SCRP249|g28685.t1 SCRP249|g29523.t1 SCRP249|g31001.t1 SCRP249|g31243.t1 SCRP249|g33417.t1 SCRP324|g18490.t1 SCRP324|g22314.t1 SCRP324|g24707.t1 SCRP324|g26695.t1 SCRP324|g30011.t1 SCRP324|g30555.t1 SCRP324|g31085.t1 SCRP333|g20007.t1 SCRP333|g27651.t1 SCRP333|g29819.t1 SCRP333|g30382.t1 SCRP333|g31583.t1 SCRP333|g33511.t1 SCRP333|g33532.t1 SCRP333|g34911.t1
OG0000067: A4|g20623.t1 A4|g22747.t1 A4|g29077.t1 A4|g29926.t1 A4|g30744.t1 A4|g31083.t1 Bc16|g10708.t1 Bc16|g1086.t1 Bc16|g11677.t1 Bc16|g16677.t1 Bc16|g16810.t1 Bc16|g183.t1 Bc16|g23076.t1 Bc16|g24144.t1 Bc16|g24232.t1 Bc16|g25596.t1 Bc16|g25824.t1 Bc16|g34433.t1 Bc16|g37771.t1 Bc16|g38305.t1 Bc16|g38696.t1 Bc16|g40462.t1 Bc16|g46.t1 Bc1|g21807.t1 Bc1|g28438.t1 Bc1|g29928.t1 Bc1|g30931.t1 Bc1|g31873.t1 Bc1|g31913.t1 Bc23|g12426.t1 Bc23|g21363.t1 Bc23|g26968.t1 Bc23|g28984.t1 Bc23|g29115.t1 Bc23|g29539.t1 Bc23|g30540.t1 Bc23|g31009.t1 Nov27|g20715.t1 Nov27|g28738.t1 Nov27|g29847.t1 Nov27|g30660.t1 Nov27|g31720.t1 Nov5|g19437.t1 Nov5|g26953.t1 Nov5|g29178.t1 Nov5|g30922.t1 Nov5|g31198.t1 Nov5|g31715.t1 Nov5|g32254.t1 Nov5|g32442.t1 Nov5|g6749.t1 Nov71|g24456.t1 Nov71|g28617.t1 Nov71|g29916.t1 Nov71|g30790.t1 Nov71|g31059.t1 Nov77|g21107.t1 Nov77|g26303.t1 Nov77|g27002.t1 Nov77|g28324.t1 Nov77|g28977.t1 Nov77|g29374.t1 Nov77|g30950.t1 Nov77|g31025.t1 Nov9|g17406.t1 Nov9|g28218.t1 Nov9|g28576.t1 Nov9|g30806.t1 Nov9|g31789.t1 ONT3|g24549.t1 ONT3|g28866.t1 ONT3|g30313.t1 ONT3|g30978.t1 ONT3|g31110.t1 ONT3|g31573.t1 SCRP245_v2|g20297.t1 SCRP245_v2|g22320.t1 SCRP245_v2|g27687.t1 SCRP245_v2|g30492.t1 SCRP245_v2|g32554.t1 SCRP249|g23111.t1 SCRP249|g29127.t1 SCRP249|g30040.t1 SCRP249|g30614.t1 SCRP249|g30717.t1 SCRP249|g31372.t1 SCRP324|g23677.t1 SCRP324|g25675.t1 SCRP324|g29252.t1 SCRP324|g29700.t1 SCRP324|g30263.t1 SCRP324|g30855.t1 SCRP324|g31392.t1 SCRP333|g23690.t1 SCRP333|g29948.t1 SCRP333|g30256.t1 SCRP333|g31404.t1 SCRP333|g31606.t1
OG0000068: A4|g21377.t1 A4|g31291.t1 Bc16|g10244.t1 Bc16|g12923.t1 Bc16|g1295.t1 Bc16|g15052.t1 Bc16|g17452.t1 Bc16|g18444.t1 Bc16|g18937.t1 Bc16|g18947.t1 Bc16|g21090.t1 Bc16|g22054.t1 Bc16|g2237.t1 Bc16|g27396.t1 Bc16|g32175.t1 Bc16|g37636.t1 Bc16|g3915.t1 Bc16|g39502.t1 Bc16|g39686.t1 Bc16|g40309.t1 Bc16|g40727.t1 Bc16|g5507.t1 Bc16|g6401.t1 Bc16|g6489.t1 Bc1|g24125.t1 Bc1|g28512.t1 Bc1|g30066.t1 Bc1|g31582.t1 Bc1|g31928.t1 Bc1|g32052.t1 Bc23|g22248.t1 Bc23|g24955.t1 Bc23|g30442.t1 Bc23|g30933.t1 Nov27|g23329.t1 Nov27|g30173.t1 Nov27|g30787.t1 Nov27|g31072.t1 Nov27|g31206.t1 Nov27|g31443.t1 Nov27|g31595.t1 Nov5|g22617.t1 Nov71|g22410.t1 Nov71|g23915.t1 Nov71|g28783.t1 Nov71|g31159.t1 Nov71|g7249.t1 Nov77|g28291.t1 Nov77|g30441.t1 Nov77|g4763.t1 Nov9|g21306.t1 Nov9|g28103.t1 Nov9|g29596.t1 Nov9|g31382.t1 ONT3|g22533.t1 ONT3|g26628.t1 ONT3|g28634.t1 ONT3|g30102.t1 ONT3|g30237.t1 ONT3|g31100.t1 SCRP245_v2|g24274.t1 SCRP245_v2|g27133.t1 SCRP245_v2|g30826.t1 SCRP249|g22346.t1 SCRP249|g23580.t1 SCRP249|g24025.t1 SCRP249|g27166.t1 SCRP249|g30110.t1 SCRP249|g30477.t1 SCRP249|g31128.t1 SCRP249|g31700.t1 SCRP249|g32045.t1 SCRP249|g5284.t1 SCRP249|g6075.t1 SCRP324|g26430.t1 SCRP324|g28532.t1 SCRP324|g28913.t1 SCRP324|g29288.t1 SCRP324|g30093.t1 SCRP324|g30399.t1 SCRP324|g30670.t1 SCRP324|g31251.t1 SCRP324|g5273.t1 SCRP333|g17883.t1 SCRP333|g21652.t1 SCRP333|g23339.t1 SCRP333|g24712.t1 SCRP333|g26527.t1 SCRP333|g26634.t1 SCRP333|g31379.t1 SCRP333|g31677.t1 SCRP333|g31724.t1 SCRP333|g3211.t1 SCRP333|g33237.t1 SCRP333|g33779.t1 SCRP333|g34262.t1 SCRP333|g4062.t1 SCRP333|g9160.t1
OG0000069: A4|g5732.t1 Bc16|g21547.t1 Bc16|g21553.t1 Bc16|g21554.t1 Bc16|g21555.t1 Bc16|g21556.t1 Bc16|g21557.t1 Bc16|g21558.t1 Bc16|g21559.t1 Bc16|g21560.t1 Bc16|g21561.t1 Bc16|g21562.t1 Bc16|g21563.t1 Bc16|g21564.t1 Bc16|g21565.t1 Bc16|g21566.t1 Bc16|g21567.t1 Bc16|g21568.t1 Bc16|g21569.t1 Bc16|g21570.t1 Bc16|g21571.t1 Bc16|g21572.t1 Bc16|g21573.t1 Bc16|g21574.t1 Bc16|g21575.t1 Bc16|g21576.t1 Bc16|g21577.t1 Bc16|g21578.t1 Bc16|g21579.t1 Bc16|g21580.t1 Bc16|g21581.t1 Bc16|g21582.t1 Bc16|g21583.t1 Bc16|g21584.t1 Bc16|g21585.t1 Bc16|g21586.t1 Bc16|g21587.t1 Bc16|g21588.t1 Bc16|g21589.t1 Bc16|g21590.t1 Bc16|g21591.t1 Bc16|g21592.t1 Bc16|g21593.t1 Bc16|g21594.t1 Bc16|g21595.t1 Bc16|g21596.t1 Bc16|g21597.t1 Bc16|g21598.t1 Bc16|g21599.t1 Bc16|g21600.t1 Bc16|g21601.t1 Bc16|g21602.t1 Bc16|g21603.t1 Bc16|g21604.t1 Bc16|g21605.t1 Bc16|g21606.t1 Bc16|g21607.t1 Bc16|g21608.t1 Bc16|g21609.t1 Bc16|g21610.t1 Bc16|g21611.t1 Bc16|g21612.t1 Bc16|g21613.t1 Bc16|g21614.t1 Bc16|g21615.t1 Bc1|g29592.t1 Bc1|g7074.t1 Bc1|g7080.t1 Bc23|g22168.t1 Bc23|g29402.t1 Bc23|g8130.t1 Nov27|g31510.t1 Nov27|g6326.t1 Nov5|g4358.t1 Nov5|g4359.t1 Nov5|g4365.t1 Nov71|g30132.t1 Nov71|g30132.t2 Nov71|g6626.t1 Nov77|g30234.t1 Nov77|g32075.t1 Nov77|g33381.t1 Nov77|g8355.t1 Nov9|g29426.t1 Nov9|g7043.t1 ONT3|g22558.t1 ONT3|g29812.t1 ONT3|g8118.t1 SCRP245_v2|g28033.t1 SCRP249|g19374.t1 SCRP249|g32422.t1 SCRP324|g19805.t1 SCRP324|g20058.t1 SCRP324|g30423.t1 SCRP333|g20391.t1 SCRP333|g20623.t1
OG0000070: A4|g24322.t1 A4|g32377.t1 A4|g4390.t1 Bc16|g20294.t1 Bc16|g2248.t1 Bc16|g28528.t1 Bc16|g29442.t1 Bc16|g33033.t1 Bc16|g37166.t1 Bc16|g37454.t1 Bc16|g39190.t1 Bc16|g39191.t1 Bc16|g40681.t1 Bc16|g7551.t1 Bc16|g8120.t1 Bc16|g8121.t1 Bc1|g14359.t1 Bc1|g22251.t1 Bc1|g26135.t1 Bc1|g26171.t1 Bc1|g26706.t1 Bc1|g31556.t1 Bc1|g5756.t1 Bc23|g15520.t1 Bc23|g20795.t1 Bc23|g21560.t1 Bc23|g24760.t1 Bc23|g26687.t1 Bc23|g27288.t1 Nov27|g16851.t1 Nov27|g25498.t1 Nov27|g25923.t1 Nov27|g32518.t1 Nov5|g11605.t1 Nov5|g14657.t1 Nov5|g19422.t1 Nov5|g19854.t1 Nov5|g24878.t1 Nov5|g26978.t1 Nov5|g32422.t1 Nov5|g4236.t1 Nov71|g17231.t1 Nov71|g17314.t1 Nov71|g32048.t1 Nov77|g17312.t1 Nov77|g17965.t1 Nov77|g19370.t1 Nov77|g20160.t1 Nov77|g20451.t1 Nov77|g20866.t1 Nov77|g24623.t1 Nov77|g27886.t1 Nov77|g3107.t1 Nov77|g8923.t1 Nov9|g21780.t1 Nov9|g22086.t1 Nov9|g22446.t1 Nov9|g25589.t1 Nov9|g28681.t1 Nov9|g5380.t1 ONT3|g23356.t1 ONT3|g6821.t1 SCRP245_v2|g1428.t1 SCRP245_v2|g25073.t1 SCRP249|g14558.t1 SCRP249|g16103.t1 SCRP249|g27431.t1 SCRP249|g27478.t1 SCRP249|g29717.t1 SCRP249|g29961.t1 SCRP249|g30084.t1 SCRP249|g30457.t1 SCRP249|g31830.t1 SCRP249|g33408.t1 SCRP249|g4394.t1 SCRP324|g14168.t1 SCRP324|g20759.t1 SCRP324|g21725.t1 SCRP324|g29949.t1 SCRP324|g30574.t1 SCRP324|g4252.t1 SCRP324|g8488.t1 SCRP333|g14102.t1 SCRP333|g16144.t1 SCRP333|g16145.t1 SCRP333|g21206.t1 SCRP333|g25534.t1 SCRP333|g30651.t1 SCRP333|g31062.t1 SCRP333|g32160.t1 SCRP333|g34289.t1 SCRP333|g34356.t1 SCRP333|g34442.t1 SCRP333|g4595.t1
OG0000071: A4|g25929.t1 A4|g26961.t1 A4|g27799.t1 A4|g29518.t1 A4|g32772.t1 Bc16|g21325.t1 Bc16|g26231.t1 Bc16|g28495.t1 Bc16|g28788.t1 Bc16|g28853.t1 Bc16|g28865.t1 Bc16|g30735.t1 Bc16|g32755.t1 Bc16|g40671.t1 Bc16|g40856.t1 Bc16|g7970.t1 Bc1|g11688.t1 Bc1|g20599.t1 Bc1|g23743.t1 Bc1|g27817.t1 Bc1|g28290.t1 Bc1|g28916.t1 Bc1|g29199.t1 Bc1|g29710.t1 Bc23|g14918.t1 Bc23|g23816.t1 Bc23|g25910.t1 Bc23|g26465.t1 Bc23|g27124.t1 Bc23|g27432.t1 Bc23|g27888.t1 Bc23|g28188.t1 Bc23|g32299.t1 Nov27|g21146.t1 Nov27|g23760.t1 Nov27|g24872.t1 Nov27|g28152.t1 Nov27|g28299.t1 Nov27|g29220.t1 Nov27|g29425.t1 Nov27|g32960.t1 Nov5|g26459.t1 Nov5|g27230.t1 Nov5|g28145.t1 Nov5|g28633.t1 Nov5|g29698.t1 Nov5|g30675.t1 Nov71|g10469.t1 Nov71|g25400.t1 Nov71|g27995.t1 Nov71|g28229.t1 Nov71|g28455.t1 Nov71|g28679.t1 Nov77|g23796.t1 Nov77|g2790.t1 Nov77|g28665.t1 Nov77|g29452.t1 Nov77|g32939.t1 Nov9|g10646.t1 Nov9|g19702.t1 Nov9|g22050.t1 Nov9|g23594.t1 Nov9|g24910.t1 Nov9|g26028.t1 Nov9|g26718.t1 Nov9|g29491.t1 ONT3|g16005.t1 ONT3|g20847.t1 ONT3|g21721.t1 ONT3|g22952.t1 ONT3|g24277.t1 ONT3|g32682.t1 ONT3|g33234.t1 SCRP245_v2|g26075.t1 SCRP245_v2|g26996.t1 SCRP245_v2|g28340.t1 SCRP245_v2|g30057.t1 SCRP245_v2|g31629.t1 SCRP245_v2|g31630.t1 SCRP249|g21763.t1 SCRP249|g29192.t1 SCRP249|g30782.t1 SCRP249|g31115.t1 SCRP249|g31610.t1 SCRP324|g19670.t1 SCRP324|g27297.t1 SCRP324|g29214.t1 SCRP324|g31001.t1 SCRP333|g17767.t1 SCRP333|g20783.t1 SCRP333|g30698.t1 SCRP333|g32193.t1 SCRP333|g32195.t1 SCRP333|g33505.t1
OG0000072: A4|g31217.t1 A4|g31218.t1 A4|g32139.t1 A4|g32140.t1 A4|g32520.t1 A4|g32521.t1 A4|g32553.t1 A4|g32884.t1 A4|g32895.t1 A4|g32990.t1 A4|g33171.t1 A4|g33178.t1 A4|g33181.t1 A4|g33464.t1 A4|g33607.t1 Bc16|g16540.t1 Bc16|g16541.t1 Bc1|g14848.t1 Bc1|g31052.t1 Bc1|g31053.t1 Bc1|g31428.t1 Bc1|g31429.t1 Bc1|g31430.t1 Bc1|g31597.t1 Bc1|g31598.t1 Bc1|g31951.t1 Bc1|g32256.t1 Bc1|g32257.t1 Bc1|g32350.t1 Bc1|g32351.t1 Bc23|g31184.t1 Bc23|g31185.t1 Bc23|g32146.t1 Bc23|g32437.t1 Bc23|g32804.t1 Bc23|g33027.t1 Nov27|g31543.t1 Nov27|g31544.t1 Nov27|g31788.t1 Nov27|g32095.t1 Nov27|g32096.t1 Nov27|g32964.t1 Nov27|g33273.t1 Nov27|g33649.t1 Nov27|g33735.t1 Nov5|g31968.t1 Nov5|g31969.t1 Nov5|g31970.t1 Nov5|g31971.t1 Nov5|g32962.t1 Nov5|g32965.t1 Nov5|g33511.t1 Nov71|g31428.t1 Nov71|g31429.t1 Nov77|g32541.t1 Nov77|g33051.t1 Nov77|g33136.t1 Nov9|g29574.t1 Nov9|g31786.t1 Nov9|g31787.t1 Nov9|g32156.t1 Nov9|g32718.t1 Nov9|g32795.t1 Nov9|g32796.t1 ONT3|g32141.t1 ONT3|g32370.t1 ONT3|g32685.t1 ONT3|g33214.t1 ONT3|g33245.t1 SCRP245_v2|g32449.t1 SCRP245_v2|g32828.t1 SCRP249|g16074.t1 SCRP249|g28010.t1 SCRP249|g30846.t1 SCRP249|g30847.t1 SCRP249|g31006.t1 SCRP249|g31179.t1 SCRP249|g31737.t1 SCRP249|g32724.t1 SCRP324|g10400.t1 SCRP324|g27432.t1 SCRP324|g27433.t1 SCRP324|g30491.t1 SCRP324|g30492.t1 SCRP324|g31749.t1 SCRP324|g31756.t1 SCRP333|g27890.t1 SCRP333|g32983.t1 SCRP333|g33121.t1 SCRP333|g33139.t1 SCRP333|g33742.t1 SCRP333|g34082.t1 SCRP333|g34295.t1
OG0000073: A4|g31560.t1 A4|g31724.t1 A4|g32074.t1 A4|g32160.t1 A4|g32161.t1 A4|g33577.t1 Bc16|g36624.t1 Bc16|g36625.t1 Bc16|g36626.t1 Bc16|g36627.t1 Bc16|g36629.t1 Bc16|g36631.t1 Bc16|g36632.t1 Bc16|g36633.t1 Bc16|g36634.t1 Bc16|g36635.t1 Bc16|g36638.t1 Bc16|g36639.t1 Bc16|g36644.t1 Bc16|g36651.t1 Bc16|g36653.t1 Bc16|g36655.t1 Bc16|g36656.t1 Bc16|g36679.t1 Bc16|g36680.t1 Bc16|g40580.t1 Bc16|g40581.t1 Bc16|g40582.t1 Bc1|g22764.t1 Bc1|g22765.t1 Bc1|g29211.t1 Bc1|g32813.t1 Bc23|g31081.t1 Bc23|g31341.t1 Nov27|g26449.t1 Nov5|g30892.t1 Nov5|g31477.t1 Nov5|g32198.t1 Nov5|g32199.t1 Nov5|g32703.t1 Nov71|g21707.t1 Nov71|g21708.t1 Nov71|g31961.t1 Nov71|g32223.t1 Nov77|g28436.t1 Nov77|g28753.t1 Nov77|g32087.t1 Nov77|g32169.t1 Nov77|g32221.t1 Nov77|g32357.t1 Nov77|g32834.t1 Nov77|g33061.t1 Nov9|g22566.t1 Nov9|g22567.t1 Nov9|g30753.t1 Nov9|g30794.t1 Nov9|g31217.t1 Nov9|g31883.t1 ONT3|g31567.t1 ONT3|g31960.t1 ONT3|g32289.t1 SCRP245_v2|g31614.t1 SCRP245_v2|g31884.t1 SCRP245_v2|g32848.t1 SCRP249|g30783.t1 SCRP249|g30848.t1 SCRP249|g30864.t1 SCRP249|g31107.t1 SCRP249|g31684.t1 SCRP249|g32010.t1 SCRP249|g32153.t1 SCRP249|g32234.t1 SCRP249|g32235.t1 SCRP249|g32256.t1 SCRP249|g32814.t1 SCRP249|g32943.t1 SCRP249|g32951.t1 SCRP249|g32987.t1 SCRP324|g19425.t1 SCRP324|g23743.t1 SCRP324|g30136.t1 SCRP324|g30260.t1 SCRP324|g31269.t1 SCRP324|g31279.t1 SCRP324|g31292.t1 SCRP324|g31912.t1 SCRP324|g32112.t1 SCRP333|g28503.t1 SCRP333|g31614.t1 SCRP333|g32549.t1 SCRP333|g33472.t1 SCRP333|g33599.t1 SCRP333|g33974.t1
OG0000074: A4|g12907.t1 A4|g22723.t1 A4|g25747.t1 A4|g26492.t1 A4|g27010.t1 A4|g28229.t1 A4|g28487.t1 A4|g29475.t1 A4|g7719.t1 Bc16|g10153.t1 Bc16|g10626.t1 Bc16|g22618.t1 Bc16|g32405.t1 Bc16|g32574.t1 Bc16|g37393.t1 Bc16|g37460.t1 Bc16|g40510.t1 Bc16|g9783.t1 Bc1|g14103.t1 Bc1|g16820.t1 Bc1|g19059.t1 Bc1|g25648.t1 Bc1|g25912.t1 Bc1|g26953.t1 Bc1|g28991.t1 Bc1|g30920.t1 Bc1|g31518.t1 Bc23|g18552.t1 Bc23|g19094.t1 Bc23|g21704.t1 Bc23|g22423.t1 Bc23|g23808.t1 Bc23|g26676.t1 Bc23|g27664.t1 Bc23|g29707.t1 Bc23|g31143.t1 Nov27|g11483.t1 Nov27|g19515.t1 Nov27|g25012.t1 Nov27|g28132.t1 Nov27|g31512.t1 Nov5|g13143.t1 Nov5|g16964.t1 Nov5|g19249.t1 Nov5|g251.t1 Nov5|g27118.t1 Nov5|g28364.t1 Nov5|g9754.t1 Nov71|g1015.t1 Nov71|g12723.t1 Nov71|g13570.t1 Nov71|g23362.t1 Nov71|g24988.t1 Nov71|g27122.t1 Nov71|g27623.t1 Nov71|g30418.t1 Nov71|g30854.t1 Nov71|g31860.t1 Nov77|g12953.t1 Nov77|g15166.t1 Nov77|g20468.t1 Nov77|g29432.t1 Nov9|g14493.t1 Nov9|g14982.t1 Nov9|g20483.t1 Nov9|g23520.t1 Nov9|g28294.t1 Nov9|g383.t1 ONT3|g13696.t1 ONT3|g18632.t1 ONT3|g28084.t1 ONT3|g28299.t1 ONT3|g31019.t1 ONT3|g375.t1 ONT3|g8395.t1 SCRP245_v2|g16252.t1 SCRP245_v2|g17067.t1 SCRP245_v2|g24620.t1 SCRP245_v2|g27639.t1 SCRP249|g11840.t1 SCRP249|g24581.t1 SCRP249|g32041.t1 SCRP324|g12195.t1 SCRP324|g24961.t1 SCRP324|g30009.t1 SCRP324|g30602.t1 SCRP324|g30831.t1 SCRP324|g31038.t1 SCRP324|g9634.t1 SCRP333|g10664.t1 SCRP333|g13241.t1 SCRP333|g18316.t1
OG0000075: A4|g1268.t1 A4|g13891.t1 A4|g14312.t1 A4|g26148.t1 A4|g28528.t1 A4|g29197.t1 A4|g30096.t1 A4|g32317.t1 A4|g33294.t1 Bc16|g10763.t1 Bc16|g21027.t1 Bc16|g25383.t1 Bc1|g15882.t1 Bc1|g27422.t1 Bc1|g29805.t1 Bc1|g30764.t1 Bc1|g30802.t1 Bc1|g32672.t1 Bc1|g33277.t1 Bc1|g33657.t1 Bc1|g7998.t1 Bc23|g22132.t1 Bc23|g25699.t1 Bc23|g29674.t1 Bc23|g29768.t1 Bc23|g29807.t1 Bc23|g31520.t1 Bc23|g32683.t1 Bc23|g6532.t1 Nov27|g14338.t1 Nov27|g26705.t1 Nov27|g29529.t1 Nov27|g30355.t1 Nov27|g30533.t1 Nov27|g32720.t1 Nov27|g33397.t1 Nov27|g4131.t1 Nov27|g7149.t1 Nov5|g13588.t1 Nov5|g13609.t1 Nov5|g26213.t1 Nov5|g28566.t1 Nov5|g29236.t1 Nov5|g30240.t1 Nov5|g30268.t1 Nov5|g33301.t1 Nov5|g4871.t1 Nov71|g14654.t1 Nov71|g14705.t1 Nov71|g17206.t1 Nov71|g26694.t1 Nov71|g29346.t1 Nov71|g30237.t1 Nov71|g31816.t1 Nov71|g32846.t1 Nov71|g5668.t1 Nov77|g22853.t1 Nov77|g26368.t1 Nov77|g28922.t1 Nov77|g29030.t1 Nov77|g30065.t1 Nov77|g31662.t1 Nov77|g33162.t1 Nov77|g6410.t1 Nov77|g9787.t1 Nov9|g15693.t1 Nov9|g15766.t1 Nov9|g27390.t1 Nov9|g29929.t1 Nov9|g30440.t1 Nov9|g30762.t1 Nov9|g32623.t1 Nov9|g33185.t1 Nov9|g7783.t1 ONT3|g26228.t1 ONT3|g26656.t1 ONT3|g29149.t1 ONT3|g30212.t1 ONT3|g30297.t1 ONT3|g32916.t1 ONT3|g33067.t1 ONT3|g4788.t1 SCRP333|g18126.t1 SCRP333|g20863.t1 SCRP333|g28724.t1 SCRP333|g28895.t1 SCRP333|g30398.t1 SCRP333|g32720.t1 SCRP333|g34203.t1 SCRP333|g35190.t1
OG0000076: A4|g29711.t1 A4|g33454.t1 A4|g7754.t1 Bc1|g24382.t1 Bc1|g27538.t1 Bc1|g33562.t1 Bc1|g7384.t1 Bc23|g22642.t1 Bc23|g24112.t1 Bc23|g28172.t1 Bc23|g29178.t1 Bc23|g30637.t1 Nov27|g11048.t1 Nov27|g12038.t1 Nov27|g13963.t1 Nov27|g21000.t1 Nov27|g29631.t1 Nov27|g29712.t1 Nov27|g31495.t1 Nov27|g32886.t1 Nov27|g8638.t1 Nov5|g10576.t1 Nov5|g12334.t1 Nov5|g13073.t1 Nov5|g1743.t1 Nov5|g19974.t1 Nov5|g21593.t1 Nov5|g22032.t1 Nov5|g24334.t1 Nov5|g26778.t1 Nov5|g26903.t1 Nov5|g27853.t1 Nov5|g28887.t1 Nov5|g29183.t1 Nov5|g31992.t1 Nov5|g32317.t1 Nov5|g32403.t1 Nov5|g7808.t1 Nov5|g9088.t1 Nov71|g12108.t1 Nov71|g27384.t1 Nov71|g29781.t1 Nov71|g624.t1 Nov77|g13213.t1 Nov77|g2333.t1 Nov77|g27269.t1 Nov77|g28383.t1 Nov77|g32892.t1 Nov9|g23825.t1 Nov9|g30342.t1 ONT3|g10442.t1 ONT3|g10992.t1 ONT3|g13676.t1 ONT3|g1956.t1 ONT3|g21168.t1 ONT3|g23268.t1 ONT3|g24559.t1 ONT3|g26860.t1 ONT3|g26904.t1 ONT3|g27748.t1 ONT3|g27749.t1 ONT3|g28468.t1 ONT3|g29290.t1 ONT3|g30764.t1 ONT3|g32377.t1 ONT3|g6346.t1 SCRP245_v2|g10846.t1 SCRP245_v2|g12229.t1 SCRP245_v2|g12967.t1 SCRP245_v2|g22483.t1 SCRP245_v2|g23304.t1 SCRP245_v2|g28991.t1 SCRP245_v2|g30725.t1 SCRP245_v2|g32966.t1 SCRP245_v2|g33162.t1 SCRP245_v2|g33223.t1 SCRP245_v2|g7512.t1 SCRP249|g16630.t1 SCRP249|g28886.t1 SCRP249|g30825.t1 SCRP324|g16993.t1 SCRP324|g20947.t1 SCRP324|g21681.t1 SCRP324|g22199.t1 SCRP324|g25767.t1 SCRP324|g26457.t1 SCRP324|g31760.t1 SCRP333|g18283.t1 SCRP333|g27013.t1 SCRP333|g27439.t1
OG0000077: A4|g30094.t1 A4|g30809.t1 A4|g31362.t1 A4|g31953.t1 A4|g32149.t1 A4|g32525.t1 Bc16|g10710.t1 Bc16|g1094.t1 Bc16|g15182.t1 Bc16|g16679.t1 Bc16|g180.t1 Bc16|g19778.t1 Bc16|g20510.t1 Bc16|g25091.t1 Bc16|g30065.t1 Bc16|g34138.t1 Bc16|g34437.t1 Bc16|g36521.t1 Bc16|g37384.t1 Bc16|g37767.t1 Bc16|g38622.t1 Bc16|g38694.t1 Bc16|g49.t1 Bc16|g6021.t1 Bc16|g6655.t1 Bc16|g7350.t1 Bc1|g26993.t1 Bc1|g28351.t1 Bc1|g30429.t1 Bc1|g31308.t1 Bc1|g31537.t1 Bc1|g31730.t1 Bc23|g28016.t1 Bc23|g29369.t1 Bc23|g30051.t1 Bc23|g31331.t1 Bc23|g31698.t1 Nov27|g29794.t1 Nov5|g27352.t1 Nov5|g30696.t1 Nov5|g31052.t1 Nov5|g32095.t1 Nov71|g24453.t1 Nov71|g29358.t1 Nov71|g29897.t1 Nov71|g30269.t1 Nov71|g30774.t1 Nov71|g31759.t1 Nov77|g28411.t1 Nov77|g30430.t1 Nov77|g30686.t1 Nov77|g32095.t1 Nov77|g32294.t1 Nov77|g32668.t1 Nov77|g32680.t1 Nov77|g33446.t1 Nov9|g28424.t1 Nov9|g29131.t1 Nov9|g29924.t1 Nov9|g30841.t1 Nov9|g31078.t1 Nov9|g31122.t1 Nov9|g31405.t1 Nov9|g31538.t1 Nov9|g31611.t1 Nov9|g31612.t1 Nov9|g31881.t1 Nov9|g31934.t1 Nov9|g32162.t1 ONT3|g28894.t1 ONT3|g29135.t1 ONT3|g29453.t1 ONT3|g30742.t1 ONT3|g30927.t1 ONT3|g31441.t1 ONT3|g31550.t1 ONT3|g31606.t1 ONT3|g31940.t1 ONT3|g32396.t1 SCRP245_v2|g27298.t1 SCRP245_v2|g28215.t1 SCRP245_v2|g30971.t1 SCRP245_v2|g31173.t1 SCRP245_v2|g31235.t1 SCRP245_v2|g32099.t1 SCRP249|g31035.t1 SCRP324|g27564.t1 SCRP324|g28711.t1 SCRP324|g28997.t1 SCRP333|g31796.t1
OG0000078: A4|g20716.t1 A4|g27826.t1 A4|g28450.t1 A4|g28673.t1 A4|g28851.t1 A4|g29246.t1 A4|g30024.t1 Bc16|g16155.t1 Bc16|g17704.t1 Bc16|g27994.t1 Bc16|g27995.t1 Bc16|g33876.t1 Bc16|g36955.t1 Bc16|g40131.t1 Bc16|g40808.t1 Bc16|g4239.t1 Bc16|g6292.t1 Bc16|g6294.t1 Bc1|g11516.t1 Bc1|g21359.t1 Bc1|g27190.t1 Bc1|g27949.t1 Bc1|g28939.t1 Bc1|g29147.t1 Bc1|g29375.t1 Bc1|g30981.t1 Bc1|g31286.t1 Bc23|g24481.t1 Bc23|g25985.t1 Bc23|g26647.t1 Bc23|g27017.t1 Bc23|g28982.t1 Bc23|g30136.t1 Nov27|g21959.t1 Nov27|g23650.t1 Nov27|g26973.t1 Nov27|g27786.t1 Nov27|g28829.t1 Nov27|g30211.t1 Nov5|g22967.t1 Nov5|g25140.t1 Nov5|g25466.t1 Nov5|g26491.t1 Nov5|g28936.t1 Nov5|g29402.t1 Nov5|g29870.t1 Nov5|g31509.t1 Nov71|g11023.t1 Nov71|g17760.t1 Nov71|g17762.t1 Nov71|g23628.t1 Nov71|g24212.t1 Nov71|g25764.t1 Nov71|g27210.t1 Nov71|g27759.t1 Nov77|g18907.t1 Nov77|g27085.t1 Nov77|g29847.t1 Nov77|g32725.t1 Nov9|g12062.t1 Nov9|g22667.t1 Nov9|g24914.t1 Nov9|g27782.t1 Nov9|g28571.t1 Nov9|g28934.t1 Nov9|g30641.t1 ONT3|g13495.t1 ONT3|g23947.t1 ONT3|g25661.t1 ONT3|g26232.t1 ONT3|g27139.t1 SCRP245_v2|g23196.t1 SCRP245_v2|g25915.t1 SCRP245_v2|g26351.t1 SCRP245_v2|g27822.t1 SCRP245_v2|g30923.t1 SCRP249|g16122.t1 SCRP249|g22446.t1 SCRP249|g25114.t1 SCRP249|g27554.t1 SCRP324|g25234.t1 SCRP324|g26263.t1 SCRP324|g28883.t1 SCRP333|g23740.t1 SCRP333|g26038.t1 SCRP333|g26583.t1 SCRP333|g27756.t1 SCRP333|g28232.t1 SCRP333|g29556.t1
OG0000079: A4|g25077.t1 A4|g26067.t1 A4|g26960.t1 A4|g27092.t1 A4|g27538.t1 A4|g27561.t1 A4|g28934.t1 A4|g29747.t1 A4|g31251.t1 Bc16|g22416.t1 Bc16|g26232.t1 Bc16|g26749.t1 Bc16|g27061.t1 Bc16|g28852.t1 Bc16|g30734.t1 Bc16|g32756.t1 Bc16|g38114.t1 Bc16|g40670.t1 Bc1|g14085.t1 Bc1|g26392.t1 Bc1|g26535.t1 Bc1|g28291.t1 Bc1|g28917.t1 Bc1|g28957.t1 Bc1|g29708.t1 Bc1|g30131.t1 Bc1|g30682.t1 Bc23|g23815.t1 Bc23|g26466.t1 Bc23|g27123.t1 Bc23|g27515.t1 Bc23|g27890.t1 Bc23|g28384.t1 Bc23|g29940.t1 Bc23|g30280.t1 Nov27|g21147.t1 Nov27|g23761.t1 Nov27|g24871.t1 Nov27|g28301.t1 Nov27|g28465.t1 Nov27|g29426.t1 Nov27|g30263.t1 Nov27|g934.t1 Nov5|g24969.t1 Nov5|g26284.t1 Nov5|g28622.t1 Nov5|g30198.t1 Nov5|g31351.t1 Nov71|g20823.t1 Nov71|g22704.t1 Nov71|g24739.t1 Nov71|g25399.t1 Nov71|g26994.t1 Nov71|g29818.t1 Nov77|g21287.t1 Nov77|g22348.t1 Nov77|g23797.t1 Nov77|g24251.t1 Nov77|g24958.t1 Nov77|g25616.t1 Nov77|g28666.t1 Nov77|g28893.t1 Nov9|g10647.t1 Nov9|g21735.t1 Nov9|g26029.t1 Nov9|g26719.t1 Nov9|g28615.t1 Nov9|g29354.t1 Nov9|g29500.t1 Nov9|g30509.t1 ONT3|g22617.t1 ONT3|g28381.t1 ONT3|g29796.t1 ONT3|g30292.t1 SCRP245_v2|g15240.t1 SCRP245_v2|g24267.t1 SCRP245_v2|g26997.t1 SCRP245_v2|g28850.t1 SCRP245_v2|g29053.t1 SCRP249|g29377.t1 SCRP249|g29822.t1 SCRP249|g31364.t1 SCRP324|g24191.t1 SCRP324|g26885.t1 SCRP324|g29142.t1 SCRP333|g29413.t1 SCRP333|g31180.t1 SCRP333|g31735.t1 SCRP333|g32446.t1
OG0000080: A4|g10698.t1 A4|g19736.t1 A4|g27553.t1 A4|g32329.t1 A4|g33326.t1 A4|g33466.t1 A4|g33491.t1 A4|g3742.t1 Bc16|g11263.t1 Bc16|g11573.t1 Bc16|g11752.t1 Bc16|g11753.t1 Bc16|g1183.t1 Bc16|g1188.t1 Bc16|g19278.t1 Bc16|g21857.t1 Bc16|g21997.t1 Bc16|g21998.t1 Bc16|g25668.t1 Bc16|g35863.t1 Bc16|g35864.t1 Bc16|g5962.t1 Bc16|g8425.t1 Bc1|g20730.t1 Bc1|g24728.t1 Bc1|g24729.t1 Bc1|g26537.t1 Bc1|g30423.t1 Bc1|g33399.t1 Bc1|g33575.t1 Bc23|g23326.t1 Bc23|g31555.t1 Bc23|g32920.t1 Bc23|g9472.t1 Nov27|g25303.t1 Nov27|g30304.t1 Nov27|g31556.t1 Nov27|g33650.t1 Nov27|g33760.t1 Nov5|g22500.t1 Nov5|g26723.t1 Nov5|g29128.t1 Nov5|g33311.t1 Nov5|g33397.t1 Nov5|g33513.t1 Nov5|g3557.t1 Nov71|g20437.t1 Nov71|g30221.t1 Nov71|g30222.t1 Nov71|g4359.t1 Nov77|g18699.t1 Nov77|g19816.t1 Nov77|g26145.t1 Nov77|g26146.t1 Nov77|g33182.t1 Nov77|g33322.t1 Nov77|g33337.t1 Nov77|g4191.t1 Nov9|g12655.t1 Nov9|g26782.t1 Nov9|g26783.t1 Nov9|g29568.t1 Nov9|g33288.t1 Nov9|g33422.t1 Nov9|g4739.t1 ONT3|g10942.t1 ONT3|g19994.t1 ONT3|g29559.t1 ONT3|g31276.t1 ONT3|g32332.t1 ONT3|g33020.t1 ONT3|g33166.t1 ONT3|g33247.t1 SCRP245_v2|g20490.t1 SCRP245_v2|g26542.t1 SCRP245_v2|g29035.t1 SCRP245_v2|g32106.t1 SCRP245_v2|g32856.t1 SCRP245_v2|g32941.t1 SCRP249|g21417.t1 SCRP249|g29917.t1 SCRP249|g31816.t1 SCRP324|g19962.t1 SCRP324|g31264.t1 SCRP333|g29757.t1 SCRP333|g31561.t1 SCRP333|g34991.t1 SCRP333|g8447.t1
OG0000081: A4|g13587.t1 A4|g30982.t1 Bc16|g13103.t1 Bc16|g17290.t1 Bc16|g20985.t1 Bc16|g22814.t1 Bc16|g25409.t1 Bc16|g29985.t1 Bc16|g30004.t1 Bc16|g30445.t1 Bc16|g31056.t1 Bc16|g33521.t1 Bc16|g33524.t1 Bc16|g9513.t1 Bc1|g16178.t1 Bc1|g25444.t1 Bc1|g30170.t1 Bc23|g27829.t1 Bc23|g29668.t1 Bc23|g30822.t1 Nov27|g25524.t1 Nov27|g28489.t1 Nov27|g31141.t1 Nov5|g28509.t1 Nov5|g32033.t1 Nov71|g18809.t1 Nov71|g27785.t1 Nov77|g30615.t1 Nov77|g31052.t1 Nov9|g14731.t1 ONT3|g22532.t1 ONT3|g28585.t1 ONT3|g31583.t1 SCRP245_v2|g11659.t1 SCRP245_v2|g27430.t1 SCRP245_v2|g30403.t1 SCRP245_v2|g30616.t1 SCRP249|g17345.t1 SCRP249|g24761.t1 SCRP249|g25842.t1 SCRP249|g26752.t1 SCRP249|g27160.t1 SCRP249|g27977.t1 SCRP249|g27985.t1 SCRP249|g30035.t1 SCRP249|g30694.t1 SCRP249|g31000.t1 SCRP249|g31182.t1 SCRP249|g31216.t1 SCRP249|g31409.t1 SCRP249|g31530.t1 SCRP249|g31734.t1 SCRP249|g31842.t1 SCRP249|g32107.t1 SCRP249|g32111.t1 SCRP249|g32538.t1 SCRP249|g33058.t1 SCRP324|g20424.t1 SCRP324|g21393.t1 SCRP324|g23652.t1 SCRP324|g27799.t1 SCRP324|g28533.t1 SCRP324|g29008.t1 SCRP324|g6137.t1 SCRP333|g10855.t1 SCRP333|g19699.t1 SCRP333|g23651.t1 SCRP333|g27231.t1 SCRP333|g27780.t1 SCRP333|g28363.t1 SCRP333|g29245.t1 SCRP333|g30594.t1 SCRP333|g30912.t1 SCRP333|g32070.t1 SCRP333|g32146.t1 SCRP333|g32302.t1 SCRP333|g32345.t1 SCRP333|g32420.t1 SCRP333|g32601.t1 SCRP333|g32796.t1 SCRP333|g32797.t1 SCRP333|g33304.t1 SCRP333|g33310.t1 SCRP333|g33319.t1 SCRP333|g33540.t1 SCRP333|g33616.t1 SCRP333|g34441.t1 SCRP333|g6148.t1
OG0000082: A4|g22569.t1 A4|g30335.t1 A4|g32294.t1 A4|g32430.t1 Bc16|g14048.t1 Bc16|g14181.t1 Bc16|g16334.t1 Bc16|g16513.t1 Bc16|g17106.t1 Bc16|g18460.t1 Bc16|g22792.t1 Bc16|g30426.t1 Bc16|g9240.t1 Bc16|g9504.t1 Bc1|g27195.t1 Bc1|g28689.t1 Bc1|g33507.t1 Bc23|g27993.t1 Bc23|g31371.t1 Bc23|g31908.t1 Bc23|g32223.t1 Bc23|g32924.t1 Nov27|g19972.t1 Nov27|g26749.t1 Nov27|g28861.t1 Nov27|g29383.t1 Nov27|g29543.t1 Nov27|g30768.t1 Nov27|g31618.t1 Nov27|g6305.t1 Nov5|g26373.t1 Nov5|g31167.t1 Nov5|g32215.t1 Nov5|g5353.t1 Nov71|g22171.t1 Nov71|g6481.t1 Nov77|g12896.t1 Nov77|g26154.t1 Nov77|g27765.t1 Nov77|g28841.t1 Nov77|g31647.t1 Nov77|g31873.t1 Nov77|g5681.t1 Nov9|g20520.t1 Nov9|g21896.t1 Nov9|g31854.t1 Nov9|g31914.t1 Nov9|g7012.t1 ONT3|g26841.t1 ONT3|g28686.t1 ONT3|g31240.t1 ONT3|g31617.t1 ONT3|g32194.t1 ONT3|g33165.t1 SCRP245_v2|g11771.t1 SCRP245_v2|g27890.t1 SCRP245_v2|g32008.t1 SCRP245_v2|g32228.t1 SCRP245_v2|g32709.t1 SCRP249|g12059.t1 SCRP249|g14802.t1 SCRP249|g22374.t1 SCRP249|g25793.t1 SCRP249|g26601.t1 SCRP249|g30357.t1 SCRP249|g30860.t1 SCRP249|g31098.t1 SCRP249|g33156.t1 SCRP249|g33367.t1 SCRP249|g719.t1 SCRP324|g15971.t1 SCRP324|g22306.t1 SCRP324|g22649.t1 SCRP324|g25003.t1 SCRP324|g26698.t1 SCRP324|g27670.t1 SCRP324|g28299.t1 SCRP324|g29634.t1 SCRP324|g32284.t1 SCRP324|g7566.t1 SCRP324|g8911.t1 SCRP333|g19354.t1 SCRP333|g20619.t1 SCRP333|g23272.t1 SCRP333|g29281.t1 SCRP333|g30867.t1 SCRP333|g7409.t1 SCRP333|g9069.t1
OG0000083: A4|g11861.t1 A4|g25931.t1 A4|g27795.t1 A4|g30063.t1 A4|g30880.t1 Bc16|g10190.t1 Bc16|g21321.t1 Bc16|g28493.t1 Bc16|g28748.t1 Bc16|g28786.t1 Bc16|g28864.t1 Bc16|g33412.t1 Bc16|g40858.t1 Bc1|g11692.t1 Bc1|g20597.t1 Bc1|g21702.t1 Bc1|g21744.t1 Bc1|g23741.t1 Bc1|g29200.t1 Bc1|g32047.t1 Bc23|g14922.t1 Bc23|g24445.t1 Bc23|g25912.t1 Bc23|g26335.t1 Bc23|g28190.t1 Bc23|g30434.t1 Bc23|g30545.t1 Nov27|g19750.t1 Nov27|g20970.t1 Nov27|g21020.t1 Nov27|g28148.t1 Nov27|g30215.t1 Nov27|g31319.t1 Nov27|g31744.t1 Nov5|g16996.t1 Nov5|g19991.t1 Nov5|g21903.t1 Nov5|g26569.t1 Nov5|g27232.t1 Nov5|g28147.t1 Nov5|g28635.t1 Nov5|g30862.t1 Nov71|g20173.t1 Nov71|g28382.t1 Nov71|g28457.t1 Nov71|g29410.t1 Nov71|g31470.t1 Nov77|g18485.t1 Nov77|g24472.t1 Nov77|g29740.t1 Nov77|g30275.t1 Nov77|g30731.t1 Nov9|g13313.t1 Nov9|g20510.t1 Nov9|g22053.t1 Nov9|g23596.t1 Nov9|g29489.t1 Nov9|g31708.t1 ONT3|g16003.t1 ONT3|g29377.t1 ONT3|g30889.t1 SCRP245_v2|g15234.t1 SCRP245_v2|g24090.t1 SCRP245_v2|g26073.t1 SCRP245_v2|g30121.t1 SCRP245_v2|g30237.t1 SCRP245_v2|g30632.t1 SCRP245_v2|g31480.t1 SCRP249|g17560.t1 SCRP249|g19762.t1 SCRP249|g22140.t1 SCRP249|g30089.t1 SCRP249|g31369.t1 SCRP249|g31492.t1 SCRP249|g31867.t1 SCRP324|g24282.t1 SCRP324|g27299.t1 SCRP324|g29906.t1 SCRP324|g31086.t1 SCRP333|g20781.t1 SCRP333|g27506.t1 SCRP333|g29414.t1 SCRP333|g29739.t1 SCRP333|g32391.t1 SCRP333|g32445.t1 SCRP333|g32744.t1 SCRP333|g34168.t1
OG0000084: A4|g16345.t1 A4|g23274.t1 A4|g29688.t1 A4|g29690.t1 A4|g30390.t1 A4|g32325.t1 Bc16|g18503.t1 Bc16|g18512.t1 Bc16|g18537.t1 Bc16|g18539.t1 Bc16|g18541.t1 Bc16|g18550.t1 Bc16|g18555.t1 Bc16|g18563.t1 Bc16|g18565.t1 Bc16|g18567.t1 Bc16|g18569.t1 Bc16|g26021.t1 Bc16|g26029.t1 Bc16|g26030.t1 Bc16|g38895.t1 Bc1|g27803.t1 Bc1|g30300.t1 Bc1|g30346.t1 Bc1|g30348.t1 Bc1|g31844.t1 Bc1|g33647.t1 Bc1|g33652.t1 Bc23|g16111.t1 Bc23|g29342.t1 Bc23|g29344.t1 Bc23|g30769.t1 Nov27|g29921.t1 Nov27|g29991.t1 Nov27|g29993.t1 Nov27|g31516.t1 Nov5|g29356.t1 Nov5|g29733.t1 Nov5|g31291.t1 Nov71|g29595.t1 Nov71|g29770.t1 Nov71|g29772.t1 Nov71|g31124.t1 Nov71|g31611.t1 Nov77|g29904.t1 Nov77|g29906.t1 Nov9|g30137.t1 Nov9|g30332.t1 Nov9|g30334.t1 Nov9|g32415.t1 Nov9|g33488.t1 Nov9|g33489.t1 ONT3|g29285.t1 ONT3|g29849.t1 ONT3|g29850.t1 ONT3|g33355.t1 ONT3|g33356.t1 SCRP245_v2|g29069.t1 SCRP245_v2|g29332.t1 SCRP245_v2|g29333.t1 SCRP245_v2|g30792.t1 SCRP245_v2|g5631.t1 SCRP249|g26125.t1 SCRP249|g26358.t1 SCRP249|g26359.t1 SCRP249|g29257.t1 SCRP249|g29258.t1 SCRP249|g29513.t1 SCRP249|g31074.t1 SCRP249|g548.t1 SCRP324|g14621.t1 SCRP324|g26595.t1 SCRP324|g26911.t1 SCRP324|g26912.t1 SCRP324|g27457.t1 SCRP324|g27459.t1 SCRP324|g29247.t1 SCRP324|g29248.t1 SCRP324|g607.t1 SCRP333|g27356.t1 SCRP333|g27935.t1 SCRP333|g27936.t1 SCRP333|g29468.t1 SCRP333|g30246.t1 SCRP333|g30247.t1 SCRP333|g33626.t1 SCRP333|g785.t1
OG0000085: A4|g20652.t1 A4|g22566.t1 A4|g26646.t1 A4|g28632.t1 A4|g29057.t1 A4|g29148.t1 Bc16|g13325.t1 Bc16|g17250.t1 Bc16|g27789.t1 Bc16|g28844.t1 Bc16|g29466.t1 Bc16|g30569.t1 Bc16|g39280.t1 Bc16|g40229.t1 Bc16|g40552.t1 Bc16|g40910.t1 Bc16|g41026.t1 Bc1|g20129.t1 Bc1|g23285.t1 Bc1|g25675.t1 Bc1|g28625.t1 Bc1|g28755.t1 Bc1|g31078.t1 Bc23|g19926.t1 Bc23|g26739.t1 Bc23|g28815.t1 Bc23|g29816.t1 Nov27|g27692.t1 Nov27|g27939.t1 Nov27|g29433.t1 Nov27|g29688.t1 Nov27|g30351.t1 Nov27|g30814.t1 Nov5|g23245.t1 Nov5|g25645.t1 Nov5|g27152.t1 Nov5|g28208.t1 Nov5|g28654.t1 Nov5|g29355.t1 Nov5|g29908.t1 Nov5|g30070.t1 Nov71|g24883.t1 Nov71|g26026.t1 Nov71|g26137.t1 Nov77|g19266.t1 Nov77|g27044.t1 Nov77|g28537.t1 Nov77|g28647.t1 Nov77|g29340.t1 Nov77|g29476.t1 Nov77|g32170.t1 Nov77|g32361.t1 Nov9|g25646.t1 Nov9|g27218.t1 Nov9|g28282.t1 Nov9|g29512.t1 Nov9|g30680.t1 ONT3|g23879.t1 ONT3|g27303.t1 ONT3|g29408.t1 ONT3|g30207.t1 SCRP245_v2|g27070.t1 SCRP245_v2|g28118.t1 SCRP245_v2|g28548.t1 SCRP245_v2|g28573.t1 SCRP245_v2|g29024.t1 SCRP245_v2|g31019.t1 SCRP249|g15262.t1 SCRP249|g21302.t1 SCRP249|g24110.t1 SCRP249|g28752.t1 SCRP249|g28842.t1 SCRP249|g31698.t1 SCRP324|g22132.t1 SCRP324|g25451.t1 SCRP324|g29159.t1 SCRP324|g29355.t1 SCRP324|g30367.t1 SCRP324|g30992.t1 SCRP324|g31684.t1 SCRP324|g32014.t1 SCRP333|g27241.t1 SCRP333|g29493.t1 SCRP333|g30614.t1 SCRP333|g30880.t1 SCRP333|g31019.t1 SCRP333|g9875.t1
OG0000086: A4|g14042.t1 A4|g25634.t1 A4|g28486.t1 A4|g29973.t1 A4|g3403.t1 A4|g9517.t1 Bc16|g10625.t1 Bc16|g14942.t1 Bc16|g19972.t1 Bc16|g27780.t1 Bc16|g30047.t1 Bc16|g40617.t1 Bc16|g8569.t1 Bc1|g12508.t1 Bc1|g23310.t1 Bc1|g26686.t1 Bc1|g28317.t1 Bc1|g29349.t1 Bc1|g29382.t1 Bc1|g31203.t1 Bc23|g12102.t1 Bc23|g18275.t1 Bc23|g21866.t1 Bc23|g22825.t1 Bc23|g24295.t1 Bc23|g29570.t1 Bc23|g30939.t1 Bc23|g3104.t1 Nov27|g25801.t1 Nov27|g28759.t1 Nov27|g28793.t1 Nov27|g29984.t1 Nov27|g8971.t1 Nov5|g21373.t1 Nov5|g25419.t1 Nov5|g27238.t1 Nov5|g28402.t1 Nov5|g29695.t1 Nov5|g31144.t1 Nov71|g14920.t1 Nov71|g22228.t1 Nov71|g29169.t1 Nov77|g14583.t1 Nov77|g15674.t1 Nov77|g25233.t1 Nov77|g28859.t1 Nov77|g29950.t1 Nov77|g7791.t1 Nov9|g14344.t1 Nov9|g24829.t1 Nov9|g28664.t1 Nov9|g31219.t1 ONT3|g15835.t1 ONT3|g25584.t1 ONT3|g25869.t1 ONT3|g29780.t1 SCRP245_v2|g19272.t1 SCRP245_v2|g22063.t1 SCRP245_v2|g28899.t1 SCRP245_v2|g29028.t1 SCRP245_v2|g29441.t1 SCRP245_v2|g30112.t1 SCRP245_v2|g31266.t1 SCRP245_v2|g7876.t1 SCRP249|g10829.t1 SCRP249|g23908.t1 SCRP249|g26934.t1 SCRP249|g32196.t1 SCRP249|g32333.t1 SCRP249|g7677.t1 SCRP324|g12353.t1 SCRP324|g15325.t1 SCRP324|g18311.t1 SCRP324|g24548.t1 SCRP324|g26830.t1 SCRP324|g29620.t1 SCRP324|g30204.t1 SCRP324|g30623.t1 SCRP324|g4327.t1 SCRP324|g5442.t1 SCRP333|g10388.t1 SCRP333|g11382.t1 SCRP333|g15728.t1 SCRP333|g30482.t1 SCRP333|g33293.t1 SCRP333|g9613.t1
OG0000087: A4|g16449.t1 A4|g21672.t1 A4|g21676.t1 A4|g29488.t1 A4|g31071.t1 A4|g4748.t1 A4|g8817.t1 Bc16|g15147.t1 Bc16|g18456.t1 Bc16|g23686.t1 Bc16|g33518.t1 Bc16|g37920.t1 Bc16|g37924.t1 Bc16|g40102.t1 Bc16|g7979.t1 Bc16|g9631.t1 Bc1|g22205.t1 Bc1|g23921.t1 Bc1|g28419.t1 Bc1|g30168.t1 Bc1|g5701.t1 Bc23|g22118.t1 Bc23|g22195.t1 Bc23|g24703.t1 Bc23|g26629.t1 Bc23|g27674.t1 Nov27|g17381.t1 Nov27|g24701.t1 Nov27|g26206.t1 Nov27|g28085.t1 Nov27|g29356.t1 Nov27|g29715.t1 Nov27|g31200.t1 Nov27|g31692.t1 Nov27|g5510.t1 Nov5|g16179.t1 Nov5|g16694.t1 Nov5|g27012.t1 Nov5|g29499.t1 Nov5|g4254.t1 Nov71|g27376.t1 Nov71|g28652.t1 Nov71|g29305.t1 Nov71|g4801.t1 Nov71|g5159.t1 Nov77|g19283.t1 Nov77|g19311.t1 Nov77|g30594.t1 Nov77|g31000.t1 Nov77|g4929.t1 Nov9|g21570.t1 Nov9|g26615.t1 Nov9|g28327.t1 Nov9|g28519.t1 Nov9|g29174.t1 Nov9|g4406.t1 Nov9|g6023.t1 ONT3|g11223.t1 ONT3|g15417.t1 ONT3|g18806.t1 ONT3|g29423.t1 ONT3|g29759.t1 ONT3|g31069.t1 ONT3|g31196.t1 ONT3|g31341.t1 SCRP245_v2|g18778.t1 SCRP245_v2|g26358.t1 SCRP245_v2|g4302.t1 SCRP249|g17893.t1 SCRP249|g31304.t1 SCRP249|g31866.t1 SCRP249|g31944.t1 SCRP249|g32417.t1 SCRP249|g9705.t1 SCRP324|g19309.t1 SCRP324|g24000.t1 SCRP324|g25344.t1 SCRP324|g31159.t1 SCRP324|g9926.t1 SCRP333|g13588.t1 SCRP333|g24314.t1 SCRP333|g26784.t1 SCRP333|g31098.t1 SCRP333|g31521.t1 SCRP333|g31617.t1 SCRP333|g32019.t1
OG0000088: A4|g16528.t1 A4|g22643.t1 A4|g25872.t1 A4|g6265.t1 A4|g9743.t1 Bc16|g16417.t1 Bc16|g23872.t1 Bc16|g25581.t1 Bc16|g32990.t1 Bc16|g36339.t1 Bc16|g36494.t1 Bc16|g6149.t1 Bc16|g7584.t1 Bc1|g17543.t1 Bc1|g18549.t1 Bc1|g27160.t1 Bc1|g28598.t1 Bc1|g29794.t1 Bc1|g7756.t1 Bc1|g9303.t1 Bc23|g12359.t1 Bc23|g14871.t1 Bc23|g18206.t1 Bc23|g20735.t1 Nov27|g15687.t1 Nov27|g22725.t1 Nov27|g23644.t1 Nov27|g27025.t1 Nov27|g29467.t1 Nov27|g7754.t1 Nov27|g9589.t1 Nov5|g20790.t1 Nov5|g23327.t1 Nov5|g24089.t1 Nov5|g7962.t1 Nov5|g8309.t1 Nov71|g15552.t1 Nov71|g20890.t1 Nov71|g23556.t1 Nov71|g26820.t1 Nov71|g28704.t1 Nov71|g9536.t1 Nov77|g14726.t1 Nov77|g15206.t1 Nov77|g17835.t1 Nov77|g20963.t1 Nov77|g21114.t1 Nov77|g23143.t1 Nov9|g10796.t1 Nov9|g18537.t1 Nov9|g22800.t1 Nov9|g23481.t1 Nov9|g24394.t1 Nov9|g27495.t1 Nov9|g2890.t1 ONT3|g16530.t1 ONT3|g18570.t1 ONT3|g2323.t1 ONT3|g24623.t1 ONT3|g26407.t1 ONT3|g27049.t1 ONT3|g28940.t1 SCRP245_v2|g16016.t1 SCRP245_v2|g20540.t1 SCRP245_v2|g21732.t1 SCRP245_v2|g25370.t1 SCRP249|g11604.t1 SCRP249|g14969.t1 SCRP249|g16445.t1 SCRP249|g21589.t1 SCRP249|g25648.t1 SCRP324|g19907.t1 SCRP324|g20749.t1 SCRP324|g22139.t1 SCRP324|g22342.t1 SCRP324|g27021.t1 SCRP324|g5835.t1 SCRP333|g14546.t1 SCRP333|g19167.t1 SCRP333|g21349.t1 SCRP333|g24127.t1 SCRP333|g27005.t1 SCRP333|g28777.t1 SCRP333|g30293.t1 SCRP333|g3084.t1 SCRP333|g7021.t1
OG0000089: A4|g4787.t1 Bc16|g15990.t1 Bc16|g16298.t1 Bc16|g16315.t1 Bc16|g18688.t1 Bc16|g26459.t1 Bc16|g27558.t1 Bc16|g27778.t1 Bc16|g34130.t1 Bc16|g34155.t1 Bc16|g35273.t1 Bc16|g36102.t1 Bc16|g37371.t1 Bc16|g37917.t1 Bc16|g37928.t1 Bc16|g6375.t1 Bc16|g7982.t1 Bc1|g23919.t1 Bc1|g4550.t1 Bc1|g6430.t1 Bc23|g13741.t1 Bc23|g28557.t1 Bc23|g29993.t1 Bc23|g4623.t1 Nov27|g18695.t1 Nov27|g25639.t1 Nov27|g29115.t1 Nov5|g15255.t1 Nov5|g28045.t1 Nov5|g28988.t1 Nov5|g4722.t1 Nov71|g16016.t1 Nov71|g21435.t1 Nov71|g31004.t1 Nov71|g4920.t1 Nov77|g26289.t1 Nov77|g28066.t1 Nov77|g2863.t1 Nov77|g6726.t1 Nov77|g6746.t1 Nov9|g24317.t1 Nov9|g26729.t1 Nov9|g30197.t1 Nov9|g5405.t1 ONT3|g15494.t1 ONT3|g19959.t1 ONT3|g30560.t1 ONT3|g4266.t1 ONT3|g6934.t1 SCRP245_v2|g13777.t1 SCRP245_v2|g17623.t1 SCRP245_v2|g20319.t1 SCRP245_v2|g28419.t1 SCRP245_v2|g30960.t1 SCRP245_v2|g31359.t1 SCRP249|g12347.t1 SCRP249|g14129.t1 SCRP249|g22123.t1 SCRP249|g25045.t1 SCRP249|g27306.t1 SCRP249|g28491.t1 SCRP249|g29060.t1 SCRP249|g29803.t1 SCRP249|g29818.t1 SCRP249|g30369.t1 SCRP249|g30520.t1 SCRP249|g30975.t1 SCRP249|g8593.t1 SCRP324|g14117.t1 SCRP324|g24002.t1 SCRP324|g28849.t1 SCRP324|g29185.t1 SCRP324|g29792.t1 SCRP324|g30070.t1 SCRP324|g30334.t1 SCRP324|g31014.t1 SCRP333|g12339.t1 SCRP333|g13810.t1 SCRP333|g14177.t1 SCRP333|g23577.t1 SCRP333|g25067.t1 SCRP333|g26665.t1 SCRP333|g31348.t1 SCRP333|g32249.t1 SCRP333|g8862.t1
OG0000090: A4|g10205.t1 A4|g12752.t1 A4|g19142.t1 A4|g27585.t1 A4|g29525.t1 A4|g30721.t1 Bc16|g17102.t1 Bc16|g21036.t1 Bc16|g25176.t1 Bc16|g30728.t1 Bc16|g37910.t1 Bc1|g12116.t1 Bc1|g29511.t1 Bc1|g30492.t1 Bc1|g31802.t1 Bc23|g26053.t1 Bc23|g26903.t1 Bc23|g27865.t1 Bc23|g28649.t1 Bc23|g28806.t1 Bc23|g30561.t1 Nov27|g18026.t1 Nov27|g27523.t1 Nov27|g28450.t1 Nov5|g19098.t1 Nov5|g25813.t1 Nov5|g29206.t1 Nov5|g29350.t1 Nov5|g29650.t1 Nov5|g31267.t1 Nov71|g13448.t1 Nov71|g17088.t1 Nov71|g21887.t1 Nov71|g29665.t1 Nov71|g31311.t1 Nov71|g6190.t1 Nov77|g14409.t1 Nov77|g14893.t1 Nov77|g23090.t1 Nov77|g27052.t1 Nov77|g31637.t1 Nov77|g32655.t1 Nov9|g11234.t1 Nov9|g11994.t1 Nov9|g14412.t1 Nov9|g21101.t1 Nov9|g28964.t1 ONT3|g10096.t1 ONT3|g10353.t1 ONT3|g11169.t1 ONT3|g14731.t1 ONT3|g18182.t1 ONT3|g22412.t1 ONT3|g31301.t1 SCRP245_v2|g12575.t1 SCRP245_v2|g14720.t1 SCRP245_v2|g30007.t1 SCRP245_v2|g30200.t1 SCRP245_v2|g9318.t1 SCRP249|g19096.t1 SCRP249|g19787.t1 SCRP249|g20755.t1 SCRP249|g23604.t1 SCRP249|g31802.t1 SCRP249|g32368.t1 SCRP249|g32506.t1 SCRP249|g32999.t1 SCRP249|g34072.t1 SCRP324|g19433.t1 SCRP324|g28777.t1 SCRP324|g2896.t1 SCRP324|g31356.t1 SCRP324|g31642.t1 SCRP333|g12506.t1 SCRP333|g18703.t1 SCRP333|g21918.t1 SCRP333|g29480.t1 SCRP333|g32422.t1 SCRP333|g32581.t1 SCRP333|g32738.t1 SCRP333|g33274.t1 SCRP333|g33905.t1 SCRP333|g34148.t1 SCRP333|g34467.t1 SCRP333|g34773.t1
OG0000091: A4|g19065.t1 A4|g20651.t1 A4|g23832.t1 A4|g26703.t1 A4|g27440.t1 Bc16|g12480.t1 Bc16|g13323.t1 Bc16|g15362.t1 Bc16|g17251.t1 Bc16|g20405.t1 Bc16|g22994.t1 Bc16|g27786.t1 Bc16|g27791.t1 Bc16|g28847.t1 Bc16|g33592.t1 Bc16|g34933.t1 Bc16|g35288.t1 Bc1|g20128.t1 Bc1|g21188.t1 Bc1|g25196.t1 Bc1|g25965.t1 Bc1|g27022.t1 Bc1|g29166.t1 Bc1|g29236.t1 Bc23|g22289.t1 Bc23|g23114.t1 Bc23|g28887.t1 Bc23|g29588.t1 Nov27|g23721.t1 Nov27|g24459.t1 Nov27|g25946.t1 Nov27|g26191.t1 Nov27|g28394.t1 Nov27|g28466.t1 Nov27|g28930.t1 Nov27|g30973.t1 Nov5|g18903.t1 Nov5|g23243.t1 Nov5|g26765.t1 Nov5|g27164.t1 Nov5|g28193.t1 Nov5|g29299.t1 Nov71|g19913.t1 Nov71|g21609.t1 Nov71|g25012.t1 Nov71|g26638.t1 Nov71|g27092.t1 Nov77|g22880.t1 Nov77|g30387.t1 Nov77|g5987.t1 Nov9|g20395.t1 Nov9|g22519.t1 Nov9|g25308.t1 Nov9|g27353.t1 ONT3|g19254.t1 ONT3|g21098.t1 ONT3|g23878.t1 ONT3|g25330.t1 ONT3|g26518.t1 ONT3|g29216.t1 SCRP245_v2|g23004.t1 SCRP245_v2|g23778.t1 SCRP245_v2|g25376.t1 SCRP245_v2|g27404.t1 SCRP245_v2|g30221.t1 SCRP249|g21162.t1 SCRP249|g27223.t1 SCRP249|g27562.t1 SCRP249|g28826.t1 SCRP249|g29159.t1 SCRP324|g18569.t1 SCRP324|g25595.t1 SCRP324|g26663.t1 SCRP324|g26879.t1 SCRP324|g27130.t1 SCRP324|g27971.t1 SCRP324|g29014.t1 SCRP324|g29575.t1 SCRP333|g20100.t1 SCRP333|g22577.t1 SCRP333|g25289.t1 SCRP333|g26694.t1 SCRP333|g29476.t1 SCRP333|g30999.t1
OG0000092: A4|g23630.t1 A4|g28100.t1 A4|g28333.t1 A4|g29498.t1 A4|g31535.t1 Bc16|g12721.t1 Bc16|g13833.t1 Bc16|g17742.t1 Bc16|g25376.t1 Bc16|g33848.t1 Bc16|g34727.t1 Bc16|g34738.t1 Bc16|g35600.t1 Bc16|g39969.t1 Bc16|g9083.t1 Bc1|g18086.t1 Bc1|g22718.t1 Bc1|g23012.t1 Bc1|g25002.t1 Bc1|g25009.t1 Bc1|g29442.t1 Bc1|g29697.t1 Bc23|g26915.t1 Bc23|g28797.t1 Bc23|g29087.t1 Bc23|g30699.t1 Bc23|g30779.t1 Bc23|g31989.t1 Nov27|g18281.t1 Nov27|g22343.t1 Nov27|g25021.t1 Nov27|g25760.t1 Nov27|g26611.t1 Nov27|g29244.t1 Nov27|g29901.t1 Nov27|g33182.t1 Nov5|g24784.t1 Nov5|g25030.t1 Nov5|g25292.t1 Nov5|g27427.t1 Nov5|g28344.t1 Nov71|g19583.t1 Nov77|g18192.t1 Nov77|g19021.t1 Nov77|g23770.t1 Nov77|g23801.t1 Nov77|g24065.t1 Nov77|g27021.t1 Nov77|g28191.t1 Nov9|g17272.t1 Nov9|g21295.t1 Nov9|g25098.t1 Nov9|g26723.t1 Nov9|g26768.t1 Nov9|g27458.t1 Nov9|g30145.t1 ONT3|g26530.t1 ONT3|g29668.t1 ONT3|g32262.t1 SCRP245_v2|g18355.t1 SCRP245_v2|g23771.t1 SCRP245_v2|g29436.t1 SCRP245_v2|g30578.t1 SCRP245_v2|g31790.t1 SCRP249|g24892.t1 SCRP249|g26374.t1 SCRP249|g29238.t1 SCRP249|g29563.t1 SCRP249|g29779.t1 SCRP249|g33187.t1 SCRP249|g33430.t1 SCRP324|g13956.t1 SCRP324|g26639.t1 SCRP324|g29823.t1 SCRP324|g30588.t1 SCRP324|g32355.t1 SCRP333|g23896.t1 SCRP333|g25491.t1 SCRP333|g29265.t1 SCRP333|g31537.t1 SCRP333|g31637.t1 SCRP333|g33395.t1 SCRP333|g34338.t1 SCRP333|g34953.t1
OG0000093: A4|g26261.t1 A4|g28146.t1 A4|g30977.t1 A4|g31405.t1 Bc16|g19637.t1 Bc16|g20912.t1 Bc16|g3062.t1 Bc16|g35222.t1 Bc1|g29522.t1 Bc1|g30971.t1 Bc1|g31491.t1 Bc1|g31604.t1 Bc1|g31800.t1 Bc1|g32271.t1 Bc1|g32928.t1 Bc23|g29065.t1 Bc23|g31781.t1 Nov27|g29082.t1 Nov27|g30596.t1 Nov27|g32751.t1 Nov5|g29273.t1 Nov5|g31050.t1 Nov5|g31597.t1 Nov5|g31607.t1 Nov5|g32282.t1 Nov5|g32837.t1 Nov71|g29139.t1 Nov71|g29873.t1 Nov71|g30793.t1 Nov71|g31106.t1 Nov71|g31848.t1 Nov77|g14381.t1 Nov77|g20275.t1 Nov77|g29309.t1 Nov77|g29483.t1 Nov77|g29610.t1 Nov77|g31664.t1 Nov77|g32038.t1 Nov9|g31223.t1 Nov9|g32170.t1 Nov9|g32289.t1 ONT3|g16362.t1 ONT3|g28616.t1 ONT3|g28897.t1 ONT3|g31010.t1 ONT3|g31132.t1 ONT3|g31532.t1 ONT3|g32157.t1 ONT3|g32298.t1 SCRP245_v2|g27525.t1 SCRP245_v2|g30650.t1 SCRP245_v2|g30676.t1 SCRP245_v2|g31440.t1 SCRP245_v2|g31721.t1 SCRP245_v2|g31769.t1 SCRP245_v2|g31801.t1 SCRP249|g10860.t1 SCRP249|g12352.t1 SCRP249|g29658.t1 SCRP249|g30416.t1 SCRP249|g30563.t1 SCRP249|g30774.t1 SCRP249|g31887.t1 SCRP249|g32663.t1 SCRP249|g32712.t1 SCRP249|g32982.t1 SCRP249|g32983.t1 SCRP249|g33056.t1 SCRP249|g33395.t1 SCRP324|g13141.t1 SCRP324|g19227.t1 SCRP324|g22967.t1 SCRP324|g27713.t1 SCRP324|g30196.t1 SCRP324|g30550.t1 SCRP324|g30609.t1 SCRP333|g12332.t1 SCRP333|g13554.t1 SCRP333|g25736.t1 SCRP333|g30179.t1 SCRP333|g30983.t1 SCRP333|g33570.t1 SCRP333|g33612.t1 SCRP333|g34671.t1
OG0000094: A4|g2086.t1 A4|g25318.t1 A4|g25400.t1 A4|g25751.t1 A4|g30081.t1 A4|g30339.t1 A4|g31416.t1 A4|g31747.t1 Bc16|g12636.t1 Bc16|g14020.t1 Bc16|g18821.t1 Bc16|g18855.t1 Bc16|g19723.t1 Bc16|g2094.t1 Bc16|g2243.t1 Bc16|g22481.t1 Bc16|g22943.t1 Bc16|g24243.t1 Bc16|g26093.t1 Bc16|g3046.t1 Bc16|g34299.t1 Bc16|g38507.t1 Bc16|g9440.t1 Bc23|g28964.t1 Bc23|g32647.t1 Nov5|g18985.t1 Nov5|g1901.t1 Nov5|g23148.t1 Nov5|g23199.t1 Nov5|g23701.t1 Nov5|g25144.t1 Nov5|g25435.t1 Nov5|g26108.t1 Nov5|g29933.t1 Nov5|g30494.t1 Nov71|g13273.t1 Nov71|g2400.t1 Nov71|g28596.t1 Nov71|g29879.t1 Nov71|g30149.t1 Nov71|g30374.t1 Nov71|g30427.t1 Nov77|g15035.t1 Nov77|g20762.t1 Nov77|g2113.t1 Nov77|g26443.t1 Nov77|g29736.t1 Nov77|g29987.t1 Nov77|g30571.t1 Nov77|g31457.t1 Nov77|g31550.t1 Nov77|g4080.t1 Nov77|g5300.t1 Nov9|g13092.t1 Nov9|g21269.t1 Nov9|g24699.t1 Nov9|g2523.t1 Nov9|g25393.t1 Nov9|g26176.t1 Nov9|g28147.t1 Nov9|g29078.t1 Nov9|g30534.t1 Nov9|g31514.t1 ONT3|g14936.t1 ONT3|g18620.t1 ONT3|g1957.t1 ONT3|g25442.t1 ONT3|g25601.t1 ONT3|g29859.t1 ONT3|g30985.t1 SCRP245_v2|g26586.t1 SCRP249|g12856.t1 SCRP249|g19681.t1 SCRP249|g2349.t1 SCRP324|g13004.t1 SCRP324|g15948.t1 SCRP324|g20087.t1 SCRP324|g2437.t1 SCRP324|g32750.t1 SCRP333|g10482.t1 SCRP333|g14016.t1 SCRP333|g18144.t1 SCRP333|g7098.t1
OG0000095: A4|g16029.t1 A4|g26860.t1 A4|g27318.t1 A4|g27923.t1 Bc16|g12130.t1 Bc16|g188.t1 Bc16|g23072.t1 Bc16|g23236.t1 Bc16|g24138.t1 Bc16|g24236.t1 Bc16|g24373.t1 Bc16|g25599.t1 Bc16|g32301.t1 Bc16|g34152.t1 Bc16|g36527.t1 Bc16|g37.t1 Bc16|g37775.t1 Bc16|g6015.t1 Bc16|g6648.t1 Bc16|g7357.t1 Bc1|g17051.t1 Bc1|g29426.t1 Bc1|g4316.t1 Bc23|g10632.t1 Bc23|g14787.t1 Bc23|g27512.t1 Bc23|g30013.t1 Bc23|g6173.t1 Nov27|g16527.t1 Nov27|g25851.t1 Nov27|g26162.t1 Nov27|g28332.t1 Nov5|g13804.t1 Nov5|g24894.t1 Nov5|g27095.t1 Nov5|g27341.t1 Nov5|g28721.t1 Nov5|g31678.t1 Nov5|g9603.t1 Nov71|g12256.t1 Nov71|g14737.t1 Nov71|g15722.t1 Nov71|g23896.t1 Nov71|g24612.t1 Nov71|g24977.t1 Nov71|g25806.t1 Nov77|g14518.t1 Nov77|g15641.t1 Nov77|g24030.t1 Nov77|g26042.t1 Nov77|g26312.t1 Nov77|g26573.t1 Nov77|g28359.t1 Nov77|g28920.t1 Nov77|g29274.t1 Nov77|g29363.t1 Nov77|g29459.t1 Nov77|g29571.t1 Nov77|g29895.t1 Nov77|g32572.t1 Nov77|g7503.t1 Nov9|g15432.t1 Nov9|g16253.t1 Nov9|g26903.t1 Nov9|g8823.t1 ONT3|g14097.t1 ONT3|g14948.t1 ONT3|g23997.t1 ONT3|g24833.t1 ONT3|g25498.t1 ONT3|g26879.t1 ONT3|g9672.t1 SCRP245_v2|g13875.t1 SCRP245_v2|g23679.t1 SCRP245_v2|g27452.t1 SCRP245_v2|g27713.t1 SCRP245_v2|g8246.t1 SCRP249|g29318.t1 SCRP324|g21333.t1 SCRP324|g30343.t1 SCRP333|g24751.t1 SCRP333|g30784.t1 SCRP333|g31593.t1
OG0000096: A4|g26009.t1 A4|g33039.t1 A4|g33530.t1 A4|g33613.t1 Bc16|g11094.t1 Bc16|g20454.t1 Bc16|g31977.t1 Bc16|g33551.t1 Bc1|g27101.t1 Bc1|g29678.t1 Bc1|g31916.t1 Bc1|g33130.t1 Bc1|g8980.t1 Bc23|g29265.t1 Bc23|g32452.t1 Bc23|g32767.t1 Bc23|g33042.t1 Bc23|g33043.t1 Nov27|g26372.t1 Nov27|g32938.t1 Nov27|g33279.t1 Nov27|g33574.t1 Nov27|g33658.t1 Nov5|g25538.t1 Nov5|g30781.t1 Nov5|g32076.t1 Nov5|g32362.t1 Nov5|g32444.t1 Nov5|g32830.t1 Nov5|g32896.t1 Nov5|g32919.t1 Nov5|g33173.t1 Nov5|g33223.t1 Nov71|g26500.t1 Nov71|g31413.t1 Nov71|g32494.t1 Nov77|g25793.t1 Nov77|g29899.t1 Nov77|g31695.t1 Nov77|g32050.t1 Nov77|g32167.t1 Nov77|g32635.t1 Nov77|g32671.t1 Nov77|g32753.t1 Nov77|g32822.t1 Nov77|g33506.t1 Nov77|g33527.t1 Nov9|g27644.t1 Nov9|g29389.t1 Nov9|g31925.t1 ONT3|g30795.t1 ONT3|g32627.t1 ONT3|g32711.t1 ONT3|g32718.t1 ONT3|g33191.t1 ONT3|g33401.t1 ONT3|g33406.t1 SCRP245_v2|g31778.t1 SCRP245_v2|g32059.t1 SCRP245_v2|g32596.t1 SCRP245_v2|g32787.t1 SCRP245_v2|g33204.t1 SCRP249|g32912.t1 SCRP249|g33368.t1 SCRP249|g33389.t1 SCRP249|g33555.t1 SCRP249|g33715.t1 SCRP249|g33900.t1 SCRP249|g34061.t1 SCRP324|g31941.t1 SCRP324|g32555.t1 SCRP324|g32935.t1 SCRP324|g32995.t1 SCRP324|g33133.t1 SCRP324|g33156.t1 SCRP324|g33252.t1 SCRP333|g33481.t1 SCRP333|g33934.t1 SCRP333|g34508.t1 SCRP333|g34528.t1 SCRP333|g34703.t1 SCRP333|g34925.t1 SCRP333|g35202.t1
OG0000097: A4|g20721.t1 A4|g20908.t1 A4|g22727.t1 A4|g24336.t1 A4|g8666.t1 Bc16|g13517.t1 Bc16|g17808.t1 Bc16|g17810.t1 Bc16|g18054.t1 Bc16|g18168.t1 Bc16|g18302.t1 Bc16|g19491.t1 Bc16|g27787.t1 Bc16|g34746.t1 Bc16|g34932.t1 Bc16|g39279.t1 Bc16|g40114.t1 Bc16|g40231.t1 Bc16|g8454.t1 Bc16|g9497.t1 Bc1|g10470.t1 Bc1|g21879.t1 Bc1|g22811.t1 Bc1|g25467.t1 Bc1|g28983.t1 Bc1|g29149.t1 Bc1|g29184.t1 Bc23|g16089.t1 Bc23|g18453.t1 Bc23|g20454.t1 Bc23|g26810.t1 Nov27|g11993.t1 Nov27|g20659.t1 Nov27|g21600.t1 Nov27|g21936.t1 Nov27|g22941.t1 Nov27|g24585.t1 Nov27|g28605.t1 Nov5|g11968.t1 Nov5|g19462.t1 Nov5|g20950.t1 Nov5|g23308.t1 Nov5|g23892.t1 Nov5|g28201.t1 Nov71|g14407.t1 Nov71|g19804.t1 Nov71|g21939.t1 Nov71|g24882.t1 Nov71|g28973.t1 Nov77|g19265.t1 Nov77|g20590.t1 Nov77|g23636.t1 Nov77|g24088.t1 Nov77|g8270.t1 Nov9|g10822.t1 Nov9|g21683.t1 Nov9|g23010.t1 Nov9|g23102.t1 Nov9|g25777.t1 Nov9|g28184.t1 Nov9|g3362.t1 ONT3|g12393.t1 ONT3|g23467.t1 ONT3|g28758.t1 SCRP245_v2|g20811.t1 SCRP245_v2|g23842.t1 SCRP245_v2|g23892.t1 SCRP245_v2|g27477.t1 SCRP249|g19642.t1 SCRP249|g21896.t1 SCRP249|g22435.t1 SCRP249|g26189.t1 SCRP249|g27801.t1 SCRP249|g28064.t1 SCRP249|g28597.t1 SCRP249|g29201.t1 SCRP324|g20797.t1 SCRP324|g23246.t1 SCRP333|g19062.t1 SCRP333|g25764.t1 SCRP333|g26078.t1 SCRP333|g29160.t1
OG0000098: A4|g24149.t1 A4|g30113.t1 Bc16|g12813.t1 Bc16|g1776.t1 Bc16|g24908.t1 Bc16|g379.t1 Bc1|g27130.t1 Bc1|g31851.t1 Bc1|g33036.t1 Bc1|g7138.t1 Bc23|g16793.t1 Bc23|g28056.t1 Bc23|g29999.t1 Bc23|g30058.t1 Bc23|g32372.t1 Bc23|g32396.t1 Bc23|g32698.t1 Bc23|g32894.t1 Nov27|g16751.t1 Nov27|g24891.t1 Nov27|g27165.t1 Nov27|g28002.t1 Nov27|g28974.t1 Nov27|g32808.t1 Nov27|g9177.t1 Nov5|g25557.t1 Nov5|g28128.t1 Nov5|g28198.t1 Nov5|g28920.t1 Nov5|g32698.t1 Nov5|g32721.t1 Nov5|g8769.t1 Nov71|g24952.t1 Nov71|g25071.t1 Nov71|g30052.t1 Nov71|g31165.t1 Nov71|g31200.t1 Nov71|g33104.t1 Nov77|g24463.t1 Nov77|g8517.t1 Nov9|g17932.t1 Nov9|g26542.t1 Nov9|g27901.t1 Nov9|g29263.t1 Nov9|g9998.t1 ONT3|g22874.t1 ONT3|g26830.t1 ONT3|g27976.t1 ONT3|g28569.t1 ONT3|g28771.t1 ONT3|g30448.t1 ONT3|g8976.t1 SCRP245_v2|g23720.t1 SCRP245_v2|g26464.t1 SCRP245_v2|g29017.t1 SCRP245_v2|g31810.t1 SCRP245_v2|g32156.t1 SCRP245_v2|g32860.t1 SCRP249|g22547.t1 SCRP249|g23077.t1 SCRP249|g26528.t1 SCRP249|g27550.t1 SCRP249|g27736.t1 SCRP249|g31490.t1 SCRP249|g33301.t1 SCRP324|g23005.t1 SCRP324|g23139.t1 SCRP324|g26679.t1 SCRP324|g28933.t1 SCRP324|g29033.t1 SCRP324|g29744.t1 SCRP324|g30545.t1 SCRP324|g31888.t1 SCRP324|g32535.t1 SCRP324|g32922.t1 SCRP333|g25268.t1 SCRP333|g27775.t1 SCRP333|g28234.t1 SCRP333|g29995.t1 SCRP333|g31021.t1 SCRP333|g33559.t1 SCRP333|g8923.t1
OG0000099: A4|g16723.t1 A4|g23375.t1 A4|g27483.t1 A4|g28089.t1 A4|g28868.t1 A4|g30631.t1 A4|g32828.t1 Bc16|g11035.t1 Bc16|g11369.t1 Bc16|g14914.t1 Bc16|g1602.t1 Bc16|g16160.t1 Bc16|g18132.t1 Bc16|g18873.t1 Bc16|g23253.t1 Bc16|g27993.t1 Bc16|g35186.t1 Bc16|g37619.t1 Bc16|g40809.t1 Bc16|g4237.t1 Bc16|g4249.t1 Bc1|g32549.t1 Bc1|g32746.t1 Bc1|g33297.t1 Bc1|g4462.t1 Bc23|g32368.t1 Bc23|g9611.t1 Nov27|g17871.t1 Nov27|g2544.t1 Nov27|g27365.t1 Nov27|g32522.t1 Nov5|g10008.t1 Nov5|g20458.t1 Nov5|g28071.t1 Nov5|g30625.t1 Nov5|g30782.t1 Nov5|g32911.t1 Nov71|g13340.t1 Nov71|g14034.t1 Nov71|g24214.t1 Nov71|g30928.t1 Nov71|g32220.t1 Nov71|g32829.t1 Nov71|g4644.t1 Nov77|g16844.t1 Nov77|g22935.t1 Nov77|g24526.t1 Nov77|g25203.t1 Nov77|g27534.t1 Nov77|g29069.t1 Nov77|g29178.t1 Nov77|g31114.t1 Nov77|g31579.t1 Nov77|g32440.t1 Nov9|g10451.t1 Nov9|g32344.t1 Nov9|g33111.t1 Nov9|g5489.t1 ONT3|g14959.t1 ONT3|g18731.t1 ONT3|g19497.t1 ONT3|g25577.t1 ONT3|g28645.t1 ONT3|g32644.t1 ONT3|g33262.t1 SCRP245_v2|g14776.t1 SCRP245_v2|g21971.t1 SCRP245_v2|g32567.t1 SCRP245_v2|g32896.t1 SCRP245_v2|g7486.t1 SCRP249|g25566.t1 SCRP249|g28732.t1 SCRP324|g28204.t1 SCRP324|g31234.t1 SCRP324|g31398.t1 SCRP324|g31464.t1 SCRP324|g32240.t1 SCRP333|g30239.t1 SCRP333|g32370.t1 SCRP333|g32893.t1 SCRP333|g32979.t1
OG0000100: A4|g22012.t1 A4|g22544.t1 A4|g23955.t1 A4|g25331.t1 A4|g26503.t1 A4|g27084.t1 A4|g27476.t1 A4|g30581.t1 A4|g32661.t1 Bc16|g14793.t1 Bc16|g14806.t1 Bc16|g19092.t1 Bc16|g30560.t1 Bc16|g33588.t1 Bc16|g37025.t1 Bc16|g7788.t1 Bc16|g8012.t1 Bc1|g26974.t1 Bc1|g30892.t1 Bc23|g21596.t1 Bc23|g24201.t1 Bc23|g24918.t1 Bc23|g26303.t1 Bc23|g29323.t1 Bc23|g30691.t1 Bc23|g31829.t1 Nov27|g22703.t1 Nov27|g22836.t1 Nov27|g23256.t1 Nov27|g27235.t1 Nov27|g27258.t1 Nov27|g28707.t1 Nov27|g30589.t1 Nov27|g32638.t1 Nov27|g8228.t1 Nov5|g26606.t1 Nov71|g9285.t1 Nov77|g16040.t1 Nov9|g24015.t1 Nov9|g26971.t1 Nov9|g27972.t1 Nov9|g28193.t1 Nov9|g28753.t1 Nov9|g32103.t1 Nov9|g32551.t1 Nov9|g33286.t1 ONT3|g22407.t1 ONT3|g22609.t1 ONT3|g28799.t1 ONT3|g31216.t1 ONT3|g33099.t1 ONT3|g7787.t1 SCRP245_v2|g21633.t1 SCRP245_v2|g26930.t1 SCRP245_v2|g28114.t1 SCRP245_v2|g28258.t1 SCRP245_v2|g28291.t1 SCRP245_v2|g29728.t1 SCRP245_v2|g30930.t1 SCRP249|g11784.t1 SCRP249|g16658.t1 SCRP249|g18432.t1 SCRP249|g24489.t1 SCRP249|g25032.t1 SCRP249|g26407.t1 SCRP249|g27875.t1 SCRP249|g31761.t1 SCRP324|g11004.t1 SCRP324|g20304.t1 SCRP324|g28259.t1 SCRP324|g28302.t1 SCRP324|g30583.t1 SCRP324|g30932.t1 SCRP324|g31252.t1 SCRP324|g33136.t1 SCRP333|g20923.t1 SCRP333|g21269.t1 SCRP333|g24291.t1 SCRP333|g25494.t1 SCRP333|g26365.t1 SCRP333|g28486.t1
OG0000101: A4|g11730.t1 A4|g15531.t1 A4|g19448.t1 A4|g19780.t1 A4|g20457.t1 A4|g24931.t1 A4|g27347.t1 Bc16|g17852.t1 Bc16|g20295.t1 Bc16|g2247.t1 Bc16|g28621.t1 Bc16|g33415.t1 Bc16|g40791.t1 Bc1|g21258.t1 Bc1|g21834.t1 Bc1|g22252.t1 Bc1|g22538.t1 Bc1|g22818.t1 Bc23|g26436.t1 Nov27|g13842.t1 Nov27|g20768.t1 Nov27|g21325.t1 Nov27|g22011.t1 Nov27|g22068.t1 Nov27|g23619.t1 Nov71|g20742.t1 Nov71|g20834.t1 Nov71|g20876.t1 Nov71|g21120.t1 Nov71|g21361.t1 Nov71|g22038.t1 Nov77|g20885.t1 Nov77|g20916.t1 Nov77|g8922.t1 Nov9|g22360.t1 Nov9|g22447.t1 Nov9|g22573.t1 Nov9|g5921.t1 ONT3|g10640.t1 ONT3|g13766.t1 ONT3|g16000.t1 ONT3|g20767.t1 ONT3|g21213.t1 ONT3|g23316.t1 ONT3|g25680.t1 SCRP245_v2|g13092.t1 SCRP245_v2|g19448.t1 SCRP245_v2|g20097.t1 SCRP245_v2|g20165.t1 SCRP245_v2|g20381.t1 SCRP245_v2|g20681.t1 SCRP245_v2|g24060.t1 SCRP245_v2|g25709.t1 SCRP249|g17916.t1 SCRP249|g17981.t1 SCRP249|g21409.t1 SCRP249|g26497.t1 SCRP249|g27684.t1 SCRP249|g28840.t1 SCRP249|g29359.t1 SCRP249|g29869.t1 SCRP324|g15304.t1 SCRP324|g17398.t1 SCRP324|g17690.t1 SCRP324|g19976.t1 SCRP324|g24061.t1 SCRP324|g27939.t1 SCRP324|g27946.t1 SCRP324|g28456.t1 SCRP324|g29324.t1 SCRP333|g19500.t1 SCRP333|g19553.t1 SCRP333|g19565.t1 SCRP333|g25693.t1 SCRP333|g28029.t1 SCRP333|g29504.t1 SCRP333|g30025.t1 SCRP333|g30131.t1 SCRP333|g30524.t1 SCRP333|g32065.t1
OG0000102: A4|g20230.t1 A4|g24459.t1 A4|g27089.t1 A4|g27525.t1 Bc16|g12388.t1 Bc16|g17663.t1 Bc16|g23794.t1 Bc16|g27390.t1 Bc16|g38299.t1 Bc16|g39349.t1 Bc16|g5126.t1 Bc1|g19327.t1 Bc1|g27115.t1 Bc1|g27355.t1 Bc1|g27620.t1 Bc1|g29606.t1 Bc1|g30107.t1 Bc23|g25274.t1 Bc23|g26503.t1 Bc23|g27053.t1 Bc23|g27332.t1 Bc23|g27963.t1 Bc23|g29474.t1 Nov27|g23738.t1 Nov27|g27527.t1 Nov27|g27569.t1 Nov27|g30659.t1 Nov5|g20078.t1 Nov5|g24611.t1 Nov5|g27008.t1 Nov5|g29770.t1 Nov71|g13469.t1 Nov71|g26087.t1 Nov71|g29951.t1 Nov71|g30039.t1 Nov77|g10888.t1 Nov77|g23308.t1 Nov77|g24437.t1 Nov77|g27155.t1 Nov77|g27284.t1 Nov9|g25062.t1 Nov9|g25972.t1 Nov9|g27580.t1 Nov9|g28268.t1 ONT3|g24794.t1 ONT3|g26901.t1 ONT3|g27062.t1 ONT3|g27472.t1 ONT3|g27590.t1 ONT3|g28867.t1 SCRP245_v2|g16428.t1 SCRP245_v2|g24097.t1 SCRP245_v2|g26010.t1 SCRP245_v2|g26571.t1 SCRP245_v2|g27041.t1 SCRP245_v2|g27156.t1 SCRP245_v2|g29484.t1 SCRP249|g17433.t1 SCRP249|g20915.t1 SCRP249|g25534.t1 SCRP249|g26830.t1 SCRP249|g27366.t1 SCRP249|g29858.t1 SCRP249|g30367.t1 SCRP249|g30452.t1 SCRP249|g30654.t1 SCRP324|g17952.t1 SCRP324|g18604.t1 SCRP324|g21228.t1 SCRP324|g21586.t1 SCRP324|g28308.t1 SCRP333|g18527.t1 SCRP333|g25725.t1 SCRP333|g26909.t1 SCRP333|g27158.t1 SCRP333|g28282.t1 SCRP333|g28852.t1 SCRP333|g29647.t1 SCRP333|g33643.t1 SCRP333|g34293.t1
OG0000103: A4|g20830.t1 A4|g31827.t1 A4|g33187.t1 Bc16|g10711.t1 Bc16|g1095.t1 Bc16|g12141.t1 Bc16|g13659.t1 Bc16|g16681.t1 Bc16|g16814.t1 Bc16|g19780.t1 Bc16|g20512.t1 Bc16|g2198.t1 Bc16|g2720.t1 Bc16|g30064.t1 Bc16|g32307.t1 Bc16|g37386.t1 Bc16|g3810.t1 Bc16|g50.t1 Bc16|g6022.t1 Bc1|g22479.t1 Bc1|g33584.t1 Bc23|g29458.t1 Bc23|g29799.t1 Bc23|g30935.t1 Bc23|g30981.t1 Bc23|g31042.t1 Bc23|g31405.t1 Bc23|g31535.t1 Bc23|g31739.t1 Bc23|g32112.t1 Bc23|g32697.t1 Nov27|g21722.t1 Nov5|g30324.t1 Nov5|g31160.t1 Nov5|g31303.t1 Nov5|g32408.t1 Nov71|g29417.t1 Nov71|g30121.t1 Nov71|g30437.t1 Nov71|g30663.t1 Nov71|g31117.t1 Nov71|g31508.t1 Nov71|g31586.t1 Nov71|g31758.t1 Nov77|g30205.t1 Nov77|g32319.t1 Nov9|g22358.t1 Nov9|g30966.t1 Nov9|g31026.t1 Nov9|g31476.t1 ONT3|g30871.t1 SCRP245_v2|g19891.t1 SCRP245_v2|g29643.t1 SCRP245_v2|g30901.t1 SCRP245_v2|g32196.t1 SCRP245_v2|g33197.t1 SCRP249|g28321.t1 SCRP249|g30099.t1 SCRP249|g30921.t1 SCRP249|g30990.t1 SCRP249|g31849.t1 SCRP249|g31909.t1 SCRP249|g32175.t1 SCRP249|g33937.t1 SCRP249|g33938.t1 SCRP324|g12901.t1 SCRP324|g29343.t1 SCRP324|g30821.t1 SCRP324|g30917.t1 SCRP324|g31024.t1 SCRP324|g31160.t1 SCRP324|g31183.t1 SCRP324|g31423.t1 SCRP324|g31613.t1 SCRP324|g31992.t1 SCRP324|g32020.t1 SCRP324|g32021.t1 SCRP324|g32033.t1 SCRP324|g32269.t1 SCRP333|g13456.t1
OG0000104: A4|g24509.t1 A4|g29020.t1 Bc16|g14973.t1 Bc16|g14988.t1 Bc16|g17611.t1 Bc16|g18757.t1 Bc16|g23588.t1 Bc16|g3563.t1 Bc16|g37514.t1 Bc16|g40421.t1 Bc16|g659.t1 Bc1|g19825.t1 Bc1|g25353.t1 Bc1|g26660.t1 Bc1|g32582.t1 Bc23|g22528.t1 Bc23|g26910.t1 Bc23|g28329.t1 Bc23|g30309.t1 Bc23|g30564.t1 Bc23|g30765.t1 Bc23|g31205.t1 Bc23|g31474.t1 Bc23|g31557.t1 Nov27|g28294.t1 Nov27|g29233.t1 Nov27|g31987.t1 Nov27|g32394.t1 Nov5|g17563.t1 Nov5|g20580.t1 Nov5|g26574.t1 Nov5|g29044.t1 Nov71|g16227.t1 Nov71|g25358.t1 Nov71|g29193.t1 Nov71|g29619.t1 Nov77|g17983.t1 Nov9|g19737.t1 Nov9|g24256.t1 Nov9|g29677.t1 Nov9|g31487.t1 ONT3|g17711.t1 ONT3|g26514.t1 ONT3|g29279.t1 ONT3|g30903.t1 ONT3|g31076.t1 SCRP245_v2|g16362.t1 SCRP245_v2|g24615.t1 SCRP245_v2|g27483.t1 SCRP245_v2|g28310.t1 SCRP245_v2|g31123.t1 SCRP245_v2|g31218.t1 SCRP245_v2|g31643.t1 SCRP249|g19053.t1 SCRP249|g22597.t1 SCRP249|g28406.t1 SCRP249|g29330.t1 SCRP249|g30491.t1 SCRP249|g30695.t1 SCRP249|g32053.t1 SCRP249|g32188.t1 SCRP324|g28801.t1 SCRP324|g30884.t1 SCRP324|g31121.t1 SCRP324|g31213.t1 SCRP324|g31214.t1 SCRP324|g31215.t1 SCRP324|g31250.t1 SCRP324|g31742.t1 SCRP333|g27566.t1 SCRP333|g29743.t1 SCRP333|g30059.t1 SCRP333|g30505.t1 SCRP333|g32493.t1 SCRP333|g32566.t1 SCRP333|g32619.t1 SCRP333|g32633.t1 SCRP333|g32990.t1 SCRP333|g33312.t1 SCRP333|g33802.t1
OG0000105: A4|g24932.t1 A4|g25698.t1 A4|g31815.t1 A4|g31837.t1 Bc16|g14351.t1 Bc16|g29463.t1 Bc16|g37453.t1 Bc16|g39545.t1 Bc16|g39733.t1 Bc16|g40115.t1 Bc1|g21970.t1 Bc1|g22457.t1 Bc1|g23283.t1 Bc1|g26170.t1 Bc1|g26943.t1 Bc1|g31508.t1 Bc1|g32076.t1 Bc23|g20718.t1 Bc23|g24587.t1 Bc23|g25197.t1 Bc23|g25407.t1 Bc23|g27682.t1 Bc23|g29333.t1 Bc23|g30629.t1 Nov27|g24347.t1 Nov27|g25725.t1 Nov27|g26365.t1 Nov27|g28668.t1 Nov27|g32384.t1 Nov5|g24222.t1 Nov5|g24743.t1 Nov5|g29677.t1 Nov5|g30503.t1 Nov5|g30786.t1 Nov5|g31191.t1 Nov71|g10612.t1 Nov71|g25221.t1 Nov71|g26130.t1 Nov71|g27279.t1 Nov71|g30975.t1 Nov71|g31102.t1 Nov71|g31596.t1 Nov77|g22022.t1 Nov77|g24624.t1 Nov77|g25394.t1 Nov77|g29280.t1 Nov77|g29747.t1 Nov77|g30162.t1 Nov77|g31992.t1 Nov9|g25588.t1 Nov9|g25842.t1 Nov9|g26195.t1 Nov9|g26972.t1 Nov9|g27217.t1 Nov9|g31462.t1 Nov9|g32028.t1 Nov9|g32252.t1 Nov9|g3361.t1 ONT3|g21077.t1 ONT3|g21924.t1 ONT3|g25204.t1 ONT3|g25909.t1 ONT3|g29530.t1 ONT3|g31009.t1 ONT3|g32062.t1 SCRP245_v2|g24061.t1 SCRP245_v2|g24897.t1 SCRP245_v2|g24920.t1 SCRP245_v2|g28078.t1 SCRP245_v2|g30567.t1 SCRP245_v2|g31418.t1 SCRP245_v2|g31602.t1 SCRP245_v2|g31657.t1 SCRP249|g32090.t1 SCRP324|g22661.t1 SCRP333|g22010.t1 SCRP333|g23399.t1 SCRP333|g31025.t1 SCRP333|g31624.t1 SCRP333|g33734.t1
OG0000106: A4|g11876.t1 A4|g21671.t1 A4|g21677.t1 A4|g24500.t1 A4|g26201.t1 A4|g27274.t1 A4|g5909.t1 Bc16|g10209.t1 Bc16|g17272.t1 Bc16|g28872.t1 Bc16|g34107.t1 Bc16|g34297.t1 Bc16|g37919.t1 Bc16|g37925.t1 Bc1|g14100.t1 Bc1|g26712.t1 Bc1|g27361.t1 Bc1|g9951.t1 Bc23|g10634.t1 Bc23|g17454.t1 Bc23|g18549.t1 Bc23|g28264.t1 Nov27|g19512.t1 Nov27|g24255.t1 Nov27|g24427.t1 Nov27|g25897.t1 Nov27|g26205.t1 Nov27|g28422.t1 Nov27|g29883.t1 Nov27|g32552.t1 Nov27|g9127.t1 Nov5|g12461.t1 Nov5|g22084.t1 Nov5|g26673.t1 Nov5|g27127.t1 Nov5|g27873.t1 Nov5|g29433.t1 Nov5|g8034.t1 Nov71|g17566.t1 Nov71|g24793.t1 Nov71|g29789.t1 Nov71|g8303.t1 Nov77|g12506.t1 Nov77|g13636.t1 Nov77|g17373.t1 Nov77|g22446.t1 Nov77|g25933.t1 Nov77|g27415.t1 Nov9|g13329.t1 Nov9|g24226.t1 Nov9|g24405.t1 Nov9|g26518.t1 Nov9|g26616.t1 Nov9|g27846.t1 Nov9|g6697.t1 Nov9|g9882.t1 ONT3|g11224.t1 ONT3|g16119.t1 ONT3|g23987.t1 ONT3|g29043.t1 ONT3|g29324.t1 ONT3|g29950.t1 ONT3|g9046.t1 SCRP245_v2|g19113.t1 SCRP245_v2|g23998.t1 SCRP245_v2|g26550.t1 SCRP245_v2|g30127.t1 SCRP245_v2|g8563.t1 SCRP249|g24548.t1 SCRP249|g31147.t1 SCRP249|g32170.t1 SCRP324|g23655.t1 SCRP324|g28659.t1 SCRP324|g28847.t1 SCRP333|g15867.t1 SCRP333|g23960.t1 SCRP333|g24633.t1 SCRP333|g30021.t1 SCRP333|g30869.t1
OG0000107: A4|g20650.t1 A4|g21382.t1 A4|g22069.t1 A4|g27441.t1 Bc16|g13322.t1 Bc16|g15358.t1 Bc16|g15361.t1 Bc16|g17252.t1 Bc16|g17814.t1 Bc16|g18643.t1 Bc16|g22995.t1 Bc16|g37452.t1 Bc16|g39277.t1 Bc1|g22455.t1 Bc1|g24888.t1 Bc1|g25197.t1 Bc1|g25634.t1 Bc1|g26942.t1 Bc1|g27023.t1 Bc23|g23115.t1 Bc23|g28979.t1 Bc23|g29223.t1 Nov27|g24084.t1 Nov27|g24348.t1 Nov27|g26190.t1 Nov27|g26367.t1 Nov27|g27441.t1 Nov27|g27705.t1 Nov27|g28366.t1 Nov27|g28467.t1 Nov5|g27116.t1 Nov5|g27646.t1 Nov71|g22309.t1 Nov71|g26129.t1 Nov71|g26195.t1 Nov71|g27091.t1 Nov77|g20592.t1 Nov77|g22879.t1 Nov77|g25003.t1 Nov77|g25868.t1 Nov77|g28266.t1 Nov9|g22520.t1 Nov9|g25307.t1 Nov9|g25843.t1 Nov9|g27487.t1 Nov9|g28874.t1 Nov9|g29839.t1 ONT3|g21925.t1 ONT3|g25916.t1 ONT3|g29775.t1 ONT3|g29883.t1 SCRP245_v2|g21372.t1 SCRP245_v2|g23893.t1 SCRP245_v2|g26226.t1 SCRP245_v2|g27522.t1 SCRP249|g10434.t1 SCRP249|g21199.t1 SCRP249|g24745.t1 SCRP249|g27034.t1 SCRP249|g27224.t1 SCRP249|g27649.t1 SCRP249|g28317.t1 SCRP249|g31257.t1 SCRP324|g19581.t1 SCRP324|g21894.t1 SCRP324|g22224.t1 SCRP324|g25596.t1 SCRP324|g26737.t1 SCRP324|g30780.t1 SCRP333|g19059.t1 SCRP333|g20102.t1 SCRP333|g22491.t1 SCRP333|g25763.t1 SCRP333|g26693.t1 SCRP333|g29042.t1 SCRP333|g30248.t1 SCRP333|g30321.t1 SCRP333|g31014.t1 SCRP333|g32043.t1
OG0000108: A4|g23429.t1 A4|g27646.t1 A4|g30297.t1 A4|g30904.t1 A4|g32203.t1 Bc16|g16149.t1 Bc16|g1629.t1 Bc16|g17708.t1 Bc16|g32930.t1 Bc16|g36959.t1 Bc16|g37617.t1 Bc16|g40136.t1 Bc16|g40803.t1 Bc16|g5116.t1 Bc16|g6289.t1 Bc1|g21353.t1 Bc1|g23644.t1 Bc1|g26364.t1 Bc1|g28764.t1 Bc1|g29003.t1 Bc1|g32095.t1 Bc1|g4489.t1 Bc23|g22127.t1 Bc23|g22984.t1 Bc23|g26124.t1 Bc23|g27446.t1 Bc23|g28850.t1 Bc23|g29309.t1 Bc23|g30927.t1 Nov27|g23096.t1 Nov27|g23369.t1 Nov27|g25239.t1 Nov27|g32831.t1 Nov5|g20433.t1 Nov5|g29135.t1 Nov5|g31096.t1 Nov5|g31334.t1 Nov5|g31601.t1 Nov5|g32595.t1 Nov71|g23193.t1 Nov71|g26583.t1 Nov71|g26894.t1 Nov71|g27000.t1 Nov71|g28718.t1 Nov71|g30018.t1 Nov71|g31965.t1 Nov71|g3993.t1 Nov77|g16355.t1 Nov77|g24692.t1 Nov77|g26798.t1 Nov77|g29437.t1 Nov9|g22670.t1 Nov9|g23745.t1 Nov9|g28554.t1 Nov9|g31649.t1 Nov9|g33133.t1 Nov9|g5516.t1 ONT3|g27048.t1 ONT3|g27414.t1 ONT3|g31897.t1 ONT3|g4722.t1 SCRP245_v2|g21264.t1 SCRP245_v2|g22177.t1 SCRP245_v2|g31894.t1 SCRP245_v2|g33012.t1 SCRP249|g27332.t1 SCRP249|g27945.t1 SCRP324|g17269.t1 SCRP324|g18230.t1 SCRP324|g24113.t1 SCRP324|g31122.t1 SCRP324|g31285.t1 SCRP324|g31349.t1 SCRP324|g31444.t1 SCRP324|g32065.t1 SCRP324|g32085.t1 SCRP324|g32944.t1 SCRP333|g29324.t1 SCRP333|g33783.t1
OG0000109: A4|g27732.t1 A4|g4733.t1 Bc16|g11358.t1 Bc16|g15002.t1 Bc16|g16738.t1 Bc16|g18235.t1 Bc16|g18378.t1 Bc16|g2101.t1 Bc16|g22111.t1 Bc16|g22460.t1 Bc16|g26872.t1 Bc16|g27310.t1 Bc16|g27362.t1 Bc16|g2773.t1 Bc16|g29760.t1 Bc16|g39381.t1 Bc16|g40005.t1 Bc16|g4894.t1 Bc16|g7308.t1 Bc16|g7656.t1 Bc16|g9611.t1 Bc16|g9615.t1 Bc1|g26341.t1 Bc1|g5688.t1 Bc1|g7845.t1 Bc23|g13972.t1 Bc23|g18599.t1 Bc23|g24327.t1 Bc23|g27229.t1 Bc23|g27325.t1 Bc23|g9521.t1 Nov27|g10635.t1 Nov27|g17487.t1 Nov27|g25560.t1 Nov27|g28068.t1 Nov27|g29747.t1 Nov27|g30377.t1 Nov27|g33771.t1 Nov27|g5497.t1 Nov5|g17921.t1 Nov5|g24931.t1 Nov5|g25693.t1 Nov5|g29496.t1 Nov5|g29758.t1 Nov5|g4238.t1 Nov71|g19124.t1 Nov71|g19139.t1 Nov71|g26553.t1 Nov71|g28055.t1 Nov71|g28342.t1 Nov71|g29592.t1 Nov71|g31588.t1 Nov71|g4787.t1 Nov71|g7050.t1 Nov71|g7837.t1 Nov77|g29558.t1 Nov9|g11871.t1 Nov9|g2794.t1 Nov9|g28815.t1 Nov9|g6039.t1 ONT3|g22456.t1 ONT3|g23050.t1 ONT3|g24787.t1 ONT3|g27401.t1 ONT3|g31809.t1 SCRP245_v2|g26967.t1 SCRP245_v2|g27386.t1 SCRP245_v2|g27932.t1 SCRP245_v2|g4290.t1 SCRP249|g15757.t1 SCRP249|g18418.t1 SCRP249|g8733.t1 SCRP324|g18848.t1 SCRP324|g20873.t1 SCRP333|g16807.t1 SCRP333|g19446.t1 SCRP333|g29617.t1
OG0000110: A4|g23438.t1 A4|g27155.t1 A4|g30444.t1 A4|g31087.t1 A4|g7695.t1 Bc16|g12114.t1 Bc16|g1597.t1 Bc16|g16337.t1 Bc16|g17980.t1 Bc16|g18463.t1 Bc16|g32399.t1 Bc16|g40604.t1 Bc1|g19053.t1 Bc1|g28446.t1 Bc1|g29703.t1 Bc1|g29750.t1 Bc1|g31002.t1 Bc1|g31574.t1 Bc1|g4457.t1 Bc1|g9245.t1 Bc23|g18419.t1 Bc23|g19107.t1 Bc23|g2286.t1 Bc23|g24768.t1 Bc23|g27101.t1 Bc23|g27921.t1 Bc23|g29276.t1 Bc23|g30048.t1 Nov27|g11489.t1 Nov27|g23798.t1 Nov27|g2539.t1 Nov27|g28436.t1 Nov27|g28785.t1 Nov27|g29807.t1 Nov5|g19442.t1 Nov5|g25678.t1 Nov5|g25859.t1 Nov5|g31046.t1 Nov5|g9748.t1 Nov71|g12729.t1 Nov71|g18446.t1 Nov71|g19630.t1 Nov71|g22174.t1 Nov71|g29591.t1 Nov71|g4022.t1 Nov77|g18224.t1 Nov77|g24972.t1 Nov77|g29784.t1 Nov9|g29593.t1 Nov9|g30541.t1 Nov9|g31668.t1 Nov9|g5485.t1 ONT3|g23299.t1 ONT3|g24636.t1 ONT3|g26580.t1 ONT3|g28186.t1 ONT3|g4694.t1 SCRP245_v2|g19145.t1 SCRP245_v2|g24157.t1 SCRP245_v2|g25792.t1 SCRP245_v2|g27000.t1 SCRP245_v2|g29307.t1 SCRP245_v2|g29967.t1 SCRP245_v2|g30398.t1 SCRP245_v2|g7491.t1 SCRP249|g15328.t1 SCRP249|g24775.t1 SCRP249|g7732.t1 SCRP324|g14574.t1 SCRP324|g18837.t1 SCRP324|g29438.t1 SCRP333|g15939.t1 SCRP333|g20701.t1 SCRP333|g31906.t1 SCRP333|g32527.t1 SCRP333|g32528.t1 SCRP333|g32529.t1
OG0000111: A4|g15984.t1 A4|g23052.t1 A4|g9583.t1 Bc16|g22781.t1 Bc16|g27940.t1 Bc16|g32712.t1 Bc16|g37031.t1 Bc16|g6219.t1 Bc1|g11865.t1 Bc1|g20144.t1 Bc1|g2451.t1 Bc1|g24883.t1 Bc23|g17196.t1 Bc23|g23522.t1 Bc23|g23708.t1 Bc23|g9291.t1 Nov27|g14149.t1 Nov27|g23802.t1 Nov27|g29397.t1 Nov27|g31776.t1 Nov5|g1708.t1 Nov5|g17813.t1 Nov5|g19227.t1 Nov5|g20824.t1 Nov5|g29575.t1 Nov5|g7755.t1 Nov71|g1416.t1 Nov71|g18135.t1 Nov71|g18414.t1 Nov71|g19872.t1 Nov77|g10029.t1 Nov77|g16990.t1 Nov77|g17390.t1 Nov77|g1964.t1 Nov77|g23279.t1 Nov77|g27778.t1 Nov77|g27839.t1 Nov9|g11261.t1 Nov9|g17966.t1 Nov9|g23030.t1 Nov9|g2356.t1 Nov9|g27204.t1 ONT3|g19188.t1 ONT3|g20101.t1 ONT3|g27782.t1 ONT3|g28189.t1 ONT3|g9861.t1 SCRP245_v2|g16175.t1 SCRP245_v2|g17117.t1 SCRP245_v2|g22619.t1 SCRP245_v2|g22764.t1 SCRP245_v2|g23860.t1 SCRP245_v2|g24489.t1 SCRP245_v2|g28433.t1 SCRP245_v2|g31886.t1 SCRP245_v2|g9811.t1 SCRP249|g12641.t1 SCRP249|g14806.t2 SCRP249|g17923.t1 SCRP249|g21967.t1 SCRP249|g24568.t1 SCRP249|g24600.t1 SCRP249|g26291.t1 SCRP324|g12260.t1 SCRP324|g13296.t1 SCRP324|g15822.t1 SCRP324|g20276.t1 SCRP324|g21317.t1 SCRP324|g22549.t1 SCRP333|g15800.t1 SCRP333|g20952.t1 SCRP333|g21703.t1 SCRP333|g23129.t1 SCRP333|g25287.t1 SCRP333|g25373.t1 SCRP333|g32322.t1 SCRP333|g8438.t1
OG0000112: A4|g11812.t1 A4|g14007.t1 A4|g17853.t1 A4|g21026.t1 A4|g21083.t1 A4|g26111.t1 A4|g27359.t1 A4|g29497.t1 A4|g32774.t1 A4|g32854.t1 Bc16|g12680.t1 Bc16|g14235.t1 Bc16|g23913.t1 Bc16|g26422.t1 Bc16|g30382.t1 Bc16|g32326.t1 Bc1|g1809.t1 Bc1|g18359.t1 Bc1|g19917.t1 Bc1|g21270.t1 Bc1|g24390.t1 Bc1|g27289.t1 Bc1|g28412.t1 Bc1|g33008.t1 Bc23|g1029.t1 Bc23|g16795.t1 Bc23|g19523.t1 Bc23|g26714.t1 Bc23|g30511.t1 Bc23|g31675.t1 Nov27|g10636.t1 Nov27|g18672.t1 Nov27|g22671.t1 Nov27|g24162.t1 Nov27|g25814.t1 Nov27|g26543.t1 Nov27|g27554.t1 Nov27|g27800.t1 Nov27|g33035.t1 Nov5|g27375.t1 Nov71|g19033.t1 Nov71|g20791.t1 Nov71|g20792.t1 Nov71|g31104.t1 Nov71|g32859.t1 Nov77|g16170.t1 Nov77|g16728.t1 Nov77|g21213.t1 Nov77|g2885.t1 Nov77|g33339.t1 Nov9|g28384.t1 ONT3|g19090.t1 SCRP245_v2|g16031.t1 SCRP245_v2|g21548.t1 SCRP245_v2|g23411.t1 SCRP245_v2|g26812.t1 SCRP245_v2|g28552.t1 SCRP245_v2|g2928.t1 SCRP245_v2|g29810.t1 SCRP249|g13714.t1 SCRP249|g16581.t1 SCRP249|g27873.t1 SCRP249|g32312.t1 SCRP249|g33849.t1 SCRP324|g16558.t1 SCRP324|g28813.t1 SCRP324|g29274.t1 SCRP324|g31363.t1 SCRP324|g32920.t1 SCRP324|g7113.t1 SCRP333|g10658.t1 SCRP333|g16945.t1 SCRP333|g29550.t1 SCRP333|g30388.t1 SCRP333|g32649.t1 SCRP333|g34750.t1 SCRP333|g7152.t1
OG0000113: A4|g16464.t1 Bc16|g1743.t1 Bc16|g17838.t1 Bc16|g28931.t1 Bc16|g33895.t1 Bc16|g35123.t1 Bc16|g36461.t1 Bc16|g39331.t1 Bc16|g40585.t1 Bc16|g5099.t1 Bc1|g10276.t1 Bc1|g2011.t1 Bc1|g27705.t1 Bc1|g28518.t1 Bc1|g4689.t1 Bc23|g13310.t1 Bc23|g1376.t1 Bc23|g14012.t1 Bc23|g22893.t1 Bc23|g26747.t1 Bc23|g29530.t1 Nov27|g1663.t1 Nov27|g23278.t1 Nov27|g23545.t1 Nov27|g24233.t1 Nov27|g24793.t1 Nov27|g28180.t1 Nov27|g31470.t1 Nov27|g4538.t1 Nov5|g13423.t1 Nov5|g1351.t1 Nov5|g18350.t1 Nov71|g17129.t1 Nov71|g26675.t1 Nov71|g28520.t1 Nov77|g1467.t1 Nov77|g19279.t1 Nov77|g24063.t1 Nov77|g25253.t1 Nov77|g29692.t1 Nov9|g13138.t1 Nov9|g1718.t1 Nov9|g24688.t1 Nov9|g30629.t1 ONT3|g13826.t1 ONT3|g23589.t1 ONT3|g997.t1 SCRP245_v2|g10857.t1 SCRP245_v2|g12870.t1 SCRP245_v2|g26184.t1 SCRP245_v2|g26418.t1 SCRP245_v2|g28410.t1 SCRP245_v2|g28782.t1 SCRP245_v2|g29119.t1 SCRP245_v2|g29737.t1 SCRP249|g14609.t1 SCRP249|g15702.t1 SCRP249|g16843.t1 SCRP249|g20134.t1 SCRP249|g22579.t1 SCRP249|g27716.t1 SCRP249|g28286.t1 SCRP249|g28344.t1 SCRP249|g29164.t1 SCRP249|g29968.t1 SCRP324|g13954.t1 SCRP324|g16473.t1 SCRP324|g16523.t1 SCRP324|g18891.t1 SCRP324|g24196.t1 SCRP324|g24772.t1 SCRP324|g28468.t1 SCRP333|g16559.t1 SCRP333|g19729.t1 SCRP333|g24236.t1 SCRP333|g27064.t1 SCRP333|g29794.t1
OG0000114: A4|g23631.t1 A4|g25616.t1 A4|g28334.t1 A4|g30184.t1 Bc16|g12722.t1 Bc16|g17745.t1 Bc16|g25374.t1 Bc16|g33846.t1 Bc16|g35597.t1 Bc16|g39968.t1 Bc16|g9084.t1 Bc1|g18085.t1 Bc1|g23010.t1 Bc1|g25004.t1 Bc1|g29212.t1 Bc1|g29441.t1 Bc1|g29696.t1 Bc1|g32499.t1 Bc23|g18315.t1 Bc23|g24886.t1 Bc23|g29088.t1 Nov27|g18282.t1 Nov27|g22342.t1 Nov27|g25019.t1 Nov27|g25761.t1 Nov27|g26038.t1 Nov27|g26610.t1 Nov27|g27187.t1 Nov27|g32044.t1 Nov5|g24783.t1 Nov5|g25031.t1 Nov5|g25072.t1 Nov5|g28346.t1 Nov71|g19579.t1 Nov71|g19584.t1 Nov71|g21316.t1 Nov71|g22062.t1 Nov71|g27721.t1 Nov71|g29009.t1 Nov71|g30828.t1 Nov77|g19019.t1 Nov77|g24067.t1 Nov77|g25885.t1 Nov77|g28037.t1 Nov9|g14565.t1 Nov9|g17271.t1 Nov9|g21293.t1 Nov9|g25099.t1 Nov9|g26770.t1 Nov9|g27457.t1 Nov9|g28953.t1 Nov9|g30147.t1 ONT3|g26529.t1 ONT3|g26770.t1 SCRP245_v2|g18356.t1 SCRP245_v2|g24954.t1 SCRP245_v2|g28321.t1 SCRP245_v2|g29437.t1 SCRP245_v2|g29599.t1 SCRP249|g1867.t1 SCRP249|g24891.t1 SCRP249|g26372.t1 SCRP249|g27019.t1 SCRP249|g29562.t1 SCRP249|g30903.t1 SCRP249|g33463.t1 SCRP324|g13957.t1 SCRP324|g22533.t1 SCRP324|g26638.t1 SCRP324|g29464.t1 SCRP324|g29824.t1 SCRP324|g32660.t1 SCRP333|g17140.t1 SCRP333|g23898.t1 SCRP333|g25436.t1 SCRP333|g25490.t1 SCRP333|g29266.t1
OG0000115: A4|g14088.t1 A4|g18446.t1 A4|g23205.t1 A4|g28455.t1 A4|g4317.t1 Bc16|g11174.t1 Bc16|g12115.t1 Bc16|g1275.t1 Bc16|g16336.t1 Bc16|g1635.t1 Bc16|g18462.t1 Bc16|g1966.t1 Bc16|g25458.t1 Bc16|g25792.t1 Bc16|g33503.t1 Bc16|g37227.t1 Bc1|g20414.t1 Bc1|g21418.t1 Bc1|g30909.t1 Bc1|g32179.t1 Bc1|g32373.t1 Bc1|g9455.t1 Bc23|g17552.t1 Bc23|g22029.t1 Bc23|g24177.t1 Bc23|g26013.t1 Bc23|g26696.t1 Bc23|g27721.t1 Bc23|g30892.t1 Bc23|g7958.t1 Nov27|g19239.t1 Nov27|g19983.t1 Nov27|g28435.t1 Nov27|g30538.t1 Nov27|g30995.t1 Nov27|g31836.t1 Nov27|g4832.t1 Nov27|g7999.t1 Nov5|g17699.t1 Nov5|g24655.t1 Nov5|g30988.t1 Nov71|g18721.t1 Nov71|g26520.t1 Nov71|g6166.t1 Nov77|g24865.t1 Nov77|g26295.t1 Nov77|g29650.t1 Nov77|g3733.t1 Nov9|g19972.t1 Nov9|g29592.t1 Nov9|g5387.t1 ONT3|g17449.t1 ONT3|g22230.t1 ONT3|g24080.t1 ONT3|g24687.t1 ONT3|g29722.t1 ONT3|g6793.t1 SCRP245_v2|g14721.t1 SCRP245_v2|g18082.t1 SCRP245_v2|g24126.t1 SCRP245_v2|g27631.t1 SCRP245_v2|g28174.t1 SCRP245_v2|g29770.t1 SCRP245_v2|g31227.t1 SCRP249|g15222.t1 SCRP249|g30042.t1 SCRP249|g31938.t1 SCRP249|g9464.t1 SCRP324|g19120.t1 SCRP324|g21652.t1 SCRP324|g29605.t1 SCRP324|g30096.t1 SCRP324|g6788.t1 SCRP333|g31693.t1 SCRP333|g32639.t1 SCRP333|g33662.t1
OG0000116: A4|g29597.t1 A4|g7693.t1 A4|g9674.t1 Bc16|g1595.t1 Bc16|g30724.t1 Bc1|g31927.t1 Bc1|g33191.t1 Bc23|g11122.t1 Bc23|g16477.t1 Bc23|g2289.t1 Bc23|g29382.t1 Bc23|g31152.t1 Bc23|g32405.t1 Bc23|g32597.t1 Bc23|g32891.t1 Nov27|g2537.t1 Nov27|g27521.t1 Nov27|g33517.t1 Nov27|g5821.t1 Nov5|g19193.t1 Nov5|g25597.t1 Nov5|g25861.t1 Nov5|g29647.t1 Nov5|g31812.t1 Nov5|g4207.t1 Nov71|g29119.t1 Nov77|g18605.t1 Nov77|g25384.t1 Nov77|g26178.t1 Nov77|g27766.t1 Nov77|g27970.t1 Nov77|g32647.t1 Nov77|g32944.t1 Nov9|g11236.t1 Nov9|g12599.t1 Nov9|g20149.t1 Nov9|g28071.t1 Nov9|g28251.t1 Nov9|g30183.t1 Nov9|g30690.t1 Nov9|g30700.t1 Nov9|g30749.t1 Nov9|g30751.t1 Nov9|g31868.t1 Nov9|g5483.t1 ONT3|g10094.t1 ONT3|g17089.t1 ONT3|g28726.t1 ONT3|g29282.t1 ONT3|g29739.t1 ONT3|g31460.t1 ONT3|g31467.t1 ONT3|g33023.t1 ONT3|g4692.t1 ONT3|g5022.t1 SCRP245_v2|g21836.t1 SCRP245_v2|g28201.t1 SCRP245_v2|g7493.t1 SCRP245_v2|g9316.t1 SCRP249|g15330.t1 SCRP249|g19836.t1 SCRP249|g24693.t1 SCRP249|g26600.t1 SCRP249|g8266.t1 SCRP324|g13914.t1 SCRP324|g15904.t1 SCRP324|g15910.t1 SCRP324|g17836.t1 SCRP324|g7565.t1 SCRP324|g9248.t1 SCRP333|g15937.t1 SCRP333|g17114.t1 SCRP333|g31201.t1 SCRP333|g32515.t1 SCRP333|g6553.t1 SCRP333|g7410.t1
OG0000117: A4|g11810.t1 A4|g11921.t1 A4|g12434.t1 A4|g24577.t1 A4|g29611.t1 A4|g31436.t1 Bc16|g10893.t1 Bc16|g13374.t1 Bc16|g13770.t1 Bc16|g14835.t1 Bc16|g16198.t1 Bc16|g19397.t1 Bc16|g2130.t1 Bc16|g24620.t1 Bc16|g2622.t1 Bc16|g27267.t1 Bc16|g2816.t1 Bc16|g34325.t1 Bc16|g35929.t1 Bc16|g36138.t1 Bc16|g36422.t1 Bc1|g14572.t1 Bc1|g19283.t1 Bc1|g24388.t1 Bc1|g28251.t1 Bc1|g30548.t1 Bc1|g31754.t1 Bc23|g19280.t1 Bc23|g21753.t1 Bc23|g24731.t1 Bc23|g805.t1 Nov27|g10638.t1 Nov27|g13118.t1 Nov27|g25416.t1 Nov27|g30221.t1 Nov27|g31621.t1 Nov5|g11325.t1 Nov5|g12901.t1 Nov5|g14210.t1 Nov5|g31734.t1 Nov5|g33249.t1 Nov71|g12660.t1 Nov71|g13357.t1 Nov71|g27433.t1 Nov71|g28609.t1 Nov71|g31031.t1 Nov77|g10913.t1 Nov77|g27108.t1 Nov77|g30960.t1 Nov9|g10157.t1 Nov9|g13692.t1 Nov9|g16363.t1 Nov9|g28371.t1 Nov9|g30526.t1 Nov9|g31691.t1 ONT3|g11514.t1 ONT3|g14662.t1 ONT3|g22712.t1 ONT3|g26536.t1 SCRP245_v2|g18067.t1 SCRP245_v2|g31601.t1 SCRP245_v2|g32703.t1 SCRP249|g12971.t1 SCRP249|g14892.t1 SCRP249|g23798.t1 SCRP249|g24958.t1 SCRP249|g32669.t1 SCRP324|g11035.t1 SCRP324|g13684.t1 SCRP324|g22876.t1 SCRP324|g25962.t1 SCRP324|g29636.t1 SCRP333|g12098.t1 SCRP333|g27145.t1 SCRP333|g27968.t1 SCRP333|g35150.t1
OG0000118: A4|g30553.t1 Bc16|g11040.t1 Bc16|g14910.t1 Bc16|g18867.t1 Bc16|g18868.t1 Bc16|g24360.t1 Bc16|g24749.t1 Bc16|g29726.t1 Bc16|g33377.t1 Bc16|g3348.t1 Bc16|g4224.t1 Bc16|g910.t1 Bc1|g10138.t1 Bc1|g16172.t1 Bc1|g19366.t1 Bc1|g19369.t1 Bc1|g19482.t1 Bc1|g22293.t1 Bc1|g9197.t1 Bc23|g13408.t1 Bc23|g14020.t1 Bc23|g20990.t1 Bc23|g22505.t1 Bc23|g4816.t1 Nov27|g11615.t1 Nov27|g13444.t1 Nov27|g21785.t1 Nov27|g23771.t1 Nov27|g27844.t1 Nov27|g30930.t1 Nov5|g17556.t1 Nov5|g18324.t1 Nov5|g24501.t1 Nov71|g14078.t1 Nov71|g32421.t1 Nov71|g8268.t1 Nov71|g8766.t1 Nov77|g15456.t1 Nov77|g30103.t1 Nov77|g33233.t1 Nov77|g7515.t1 Nov9|g21797.t1 ONT3|g23397.t1 SCRP245_v2|g12697.t1 SCRP245_v2|g13053.t1 SCRP245_v2|g24166.t1 SCRP245_v2|g30277.t1 SCRP245_v2|g30699.t1 SCRP245_v2|g9605.t1 SCRP249|g21351.t1 SCRP249|g24395.t1 SCRP249|g24562.t1 SCRP249|g26389.t1 SCRP249|g27907.t1 SCRP249|g30097.t1 SCRP249|g31421.t1 SCRP249|g31498.t1 SCRP249|g33934.t1 SCRP324|g14345.t1 SCRP324|g22297.t1 SCRP324|g26239.t1 SCRP324|g29090.t1 SCRP324|g29619.t1 SCRP324|g31022.t1 SCRP324|g32713.t1 SCRP333|g24964.t1 SCRP333|g25238.t1 SCRP333|g27864.t1 SCRP333|g28952.t1 SCRP333|g31243.t1 SCRP333|g31831.t1 SCRP333|g32767.t1 SCRP333|g33666.t1 SCRP333|g33996.t1 SCRP333|g35027.t1 SCRP333|g35092.t1
OG0000119: A4|g15536.t1 A4|g17967.t1 A4|g21138.t1 A4|g30980.t1 A4|g8121.t1 Bc16|g22790.t1 Bc16|g28522.t1 Bc16|g32153.t1 Bc16|g33365.t1 Bc16|g39268.t1 Bc16|g9096.t1 Bc1|g14365.t1 Bc1|g30872.t1 Bc1|g8826.t1 Bc23|g11435.t1 Bc23|g21016.t1 Bc23|g24934.t1 Bc23|g29752.t1 Bc23|g30495.t1 Bc23|g31618.t1 Nov27|g11446.t1 Nov27|g13847.t1 Nov27|g20925.t1 Nov27|g26263.t1 Nov27|g32492.t1 Nov27|g8932.t1 Nov5|g14651.t1 Nov5|g21134.t1 Nov5|g27896.t1 Nov5|g29043.t1 Nov5|g31230.t1 Nov5|g9321.t1 Nov71|g25684.t1 Nov71|g26305.t1 Nov71|g28916.t1 Nov71|g30849.t1 Nov71|g8764.t1 Nov77|g30885.t1 Nov9|g19240.t1 Nov9|g20523.t1 Nov9|g22562.t1 Nov9|g27001.t1 Nov9|g31174.t1 Nov9|g9044.t1 ONT3|g13771.t1 ONT3|g15689.t1 ONT3|g24039.t1 SCRP245_v2|g12441.t1 SCRP245_v2|g14863.t1 SCRP245_v2|g23813.t1 SCRP245_v2|g30888.t1 SCRP245_v2|g8789.t1 SCRP249|g11158.t1 SCRP249|g14461.t1 SCRP249|g19778.t1 SCRP249|g21211.t1 SCRP249|g25628.t1 SCRP249|g31051.t1 SCRP249|g32211.t1 SCRP249|g32361.t1 SCRP249|g4397.t1 SCRP324|g11300.t1 SCRP324|g17765.t1 SCRP324|g18974.t1 SCRP324|g1947.t1 SCRP324|g19725.t1 SCRP324|g28585.t1 SCRP324|g31053.t1 SCRP324|g7118.t1 SCRP333|g11896.t1 SCRP333|g19039.t1 SCRP333|g28375.t1 SCRP333|g33240.t1 SCRP333|g33339.t1 SCRP333|g4852.t1
OG0000120: A4|g13509.t1 A4|g26734.t1 A4|g27174.t1 A4|g27403.t1 A4|g30995.t1 A4|g32814.t1 Bc1|g22146.t1 Bc1|g22644.t1 Bc1|g22649.t1 Bc1|g27922.t1 Bc1|g31513.t1 Bc23|g26233.t1 Bc23|g26611.t1 Bc23|g26717.t1 Bc23|g30582.t1 Bc23|g32139.t1 Bc23|g6669.t1 Nov27|g21044.t1 Nov27|g27252.t1 Nov27|g27608.t1 Nov27|g27867.t1 Nov27|g31183.t1 Nov27|g33006.t1 Nov5|g20118.t1 Nov5|g26796.t1 Nov5|g27162.t1 Nov5|g27396.t1 Nov5|g31194.t1 Nov5|g32749.t1 Nov71|g21110.t1 Nov71|g26150.t1 Nov71|g27232.t1 Nov71|g27820.t1 Nov71|g30979.t1 Nov71|g32461.t1 Nov77|g11752.t1 Nov77|g22568.t1 Nov77|g22571.t1 Nov77|g26822.t1 Nov77|g30944.t1 Nov9|g21996.t1 Nov9|g26864.t1 Nov9|g27916.t1 Nov9|g28412.t1 Nov9|g31466.t1 Nov9|g32831.t1 ONT3|g20582.t1 ONT3|g26763.t1 ONT3|g27168.t1 ONT3|g27415.t1 ONT3|g30993.t1 ONT3|g32545.t1 SCRP245_v2|g19876.t1 SCRP245_v2|g26206.t1 SCRP245_v2|g26552.t1 SCRP245_v2|g26832.t1 SCRP245_v2|g30579.t1 SCRP245_v2|g32407.t1 SCRP249|g10193.t1 SCRP249|g21613.t1 SCRP249|g21617.t1 SCRP249|g30547.t1 SCRP249|g32017.t1 SCRP324|g22124.t1 SCRP324|g22128.t1 SCRP324|g28862.t1 SCRP324|g30395.t1 SCRP324|g31651.t1 SCRP333|g10565.t1 SCRP333|g22750.t1 SCRP333|g22754.t1 SCRP333|g24670.t1 SCRP333|g29103.t1 SCRP333|g31802.t1 SCRP333|g33357.t1
OG0000121: A4|g19012.t1 A4|g22068.t1 A4|g22565.t1 A4|g24408.t1 A4|g28663.t1 A4|g31151.t1 Bc16|g18037.t1 Bc16|g18644.t1 Bc16|g29298.t1 Bc16|g30571.t1 Bc16|g33915.t1 Bc16|g40553.t1 Bc16|g40908.t1 Bc1|g19146.t1 Bc1|g25023.t1 Bc1|g25633.t1 Bc1|g25674.t1 Bc1|g29944.t1 Bc1|g8828.t1 Bc23|g12393.t1 Bc23|g26354.t1 Bc23|g28010.t1 Nov27|g20197.t1 Nov27|g22017.t1 Nov27|g22955.t1 Nov27|g24083.t1 Nov27|g24111.t1 Nov27|g28921.t1 Nov5|g13665.t1 Nov5|g25647.t1 Nov5|g27619.t1 Nov5|g28495.t1 Nov5|g30858.t1 Nov71|g19941.t1 Nov71|g22564.t1 Nov71|g26136.t1 Nov77|g19452.t1 Nov77|g22256.t1 Nov77|g23505.t1 Nov77|g7882.t1 Nov9|g11451.t1 Nov9|g21562.t1 Nov9|g24754.t1 Nov9|g25645.t1 Nov9|g27036.t1 Nov9|g29881.t1 Nov9|g31218.t1 Nov9|g9431.t1 ONT3|g12899.t1 ONT3|g23246.t1 ONT3|g28539.t1 ONT3|g29370.t1 ONT3|g7368.t1 SCRP245_v2|g26886.t1 SCRP245_v2|g27759.t1 SCRP245_v2|g29552.t1 SCRP245_v2|g7163.t1 SCRP249|g1970.t1 SCRP249|g20254.t1 SCRP249|g23642.t1 SCRP249|g24746.t1 SCRP249|g25213.t1 SCRP249|g28100.t1 SCRP249|g30479.t1 SCRP249|g30713.t1 SCRP249|g31343.t1 SCRP324|g16846.t1 SCRP324|g27770.t1 SCRP324|g28755.t1 SCRP324|g31143.t1 SCRP333|g28660.t1 SCRP333|g29645.t1 SCRP333|g30322.t1 SCRP333|g30955.t1 SCRP333|g32187.t1
OG0000122: A4|g20447.t1 A4|g26643.t1 A4|g29946.t1 Bc16|g14437.t1 Bc16|g15608.t1 Bc16|g1624.t1 Bc16|g17779.t1 Bc16|g24398.t1 Bc16|g27589.t1 Bc16|g27594.t1 Bc16|g2950.t1 Bc16|g29801.t1 Bc16|g32726.t1 Bc16|g38707.t1 Bc16|g40369.t1 Bc16|g5123.t1 Bc16|g5542.t1 Bc16|g7776.t1 Bc16|g9038.t1 Bc1|g14538.t1 Bc1|g23113.t1 Bc1|g25599.t1 Bc1|g31452.t1 Bc1|g4485.t1 Bc23|g14296.t1 Bc23|g20785.t1 Bc23|g24006.t1 Bc23|g29030.t1 Nov27|g21397.t1 Nov27|g25128.t1 Nov27|g28246.t1 Nov27|g29800.t1 Nov5|g20439.t1 Nov5|g20837.t1 Nov5|g24511.t1 Nov5|g29470.t1 Nov5|g30159.t1 Nov71|g14427.t1 Nov71|g15343.t1 Nov71|g16631.t1 Nov71|g24224.t1 Nov71|g24495.t1 Nov71|g25249.t1 Nov71|g29498.t1 Nov71|g30577.t1 Nov71|g31105.t1 Nov71|g3999.t1 Nov71|g9076.t1 Nov77|g14546.t1 Nov77|g29238.t1 Nov9|g20317.t1 Nov9|g25863.t1 Nov9|g30270.t1 ONT3|g14576.t1 ONT3|g15911.t1 ONT3|g25163.t1 SCRP245_v2|g28287.t1 SCRP245_v2|g30024.t1 SCRP245_v2|g6556.t1 SCRP249|g12654.t1 SCRP249|g25233.t1 SCRP249|g27756.t1 SCRP249|g27916.t1 SCRP249|g29102.t1 SCRP249|g31919.t1 SCRP249|g31948.t1 SCRP324|g25800.t1 SCRP324|g28317.t1 SCRP333|g28820.t1 SCRP333|g30114.t1 SCRP333|g30369.t1 SCRP333|g30456.t1 SCRP333|g33109.t1 SCRP333|g34261.t1 SCRP333|g5890.t1
OG0000123: A4|g21233.t1 A4|g25790.t1 A4|g25998.t1 A4|g26101.t1 A4|g28623.t1 A4|g29269.t1 A4|g29615.t1 A4|g30042.t1 Bc16|g16984.t1 Bc16|g17146.t1 Bc16|g26234.t1 Bc16|g26463.t1 Bc16|g28877.t1 Bc16|g28890.t1 Bc16|g29272.t1 Bc16|g36661.t1 Bc16|g38126.t1 Bc16|g39232.t1 Bc16|g40606.t1 Bc16|g8097.t1 Bc16|g9333.t1 Bc1|g11012.t1 Bc1|g22708.t1 Bc1|g28801.t1 Bc1|g30287.t1 Bc23|g20879.t1 Nov27|g10401.t1 Nov27|g25614.t1 Nov27|g26541.t1 Nov27|g26598.t1 Nov27|g28050.t1 Nov5|g14053.t1 Nov5|g22360.t1 Nov5|g25773.t1 Nov5|g26677.t1 Nov5|g28716.t1 Nov5|g29318.t1 Nov5|g31213.t1 Nov5|g32043.t1 Nov71|g28006.t1 Nov71|g28533.t1 Nov71|g29415.t1 Nov71|g29552.t1 Nov71|g9463.t1 Nov77|g24806.t1 Nov77|g25841.t1 Nov77|g31437.t1 Nov77|g31827.t1 Nov9|g11596.t1 Nov9|g22729.t1 Nov9|g24312.t1 Nov9|g24800.t1 Nov9|g28678.t1 Nov9|g30330.t1 ONT3|g21033.t1 ONT3|g22304.t1 ONT3|g23243.t1 ONT3|g26938.t1 ONT3|g27311.t1 ONT3|g27398.t1 ONT3|g28362.t1 SCRP245_v2|g25298.t1 SCRP245_v2|g25994.t1 SCRP245_v2|g26006.t1 SCRP245_v2|g27086.t1 SCRP249|g25278.t1 SCRP249|g28653.t1 SCRP249|g30262.t1 SCRP324|g25628.t1 SCRP324|g27979.t1 SCRP324|g29808.t1 SCRP333|g25081.t1 SCRP333|g25503.t1 SCRP333|g3225.t1 SCRP333|g33706.t1
OG0000124: A4|g10212.t1 A4|g14214.t1 A4|g24208.t1 A4|g25468.t1 A4|g29178.t1 A4|g33011.t1 Bc16|g11372.t1 Bc16|g14366.t1 Bc16|g18515.t1 Bc16|g22097.t1 Bc16|g30605.t1 Bc16|g37448.t1 Bc16|g38500.t1 Bc1|g16782.t1 Bc1|g20422.t1 Bc1|g24965.t1 Bc1|g29915.t1 Bc1|g31217.t1 Bc1|g31413.t1 Bc1|g32224.t1 Bc1|g32910.t1 Bc23|g14466.t1 Bc23|g23247.t1 Bc23|g26637.t1 Nov27|g18416.t1 Nov27|g19352.t1 Nov27|g19488.t1 Nov27|g22560.t1 Nov27|g32228.t1 Nov27|g33580.t1 Nov5|g10315.t1 Nov5|g15910.t1 Nov5|g24890.t1 Nov5|g31696.t1 Nov5|g33116.t1 Nov71|g13280.t1 Nov71|g20305.t1 Nov71|g31189.t1 Nov71|g8097.t1 Nov71|g8311.t1 Nov77|g14488.t1 Nov77|g18552.t1 Nov77|g23483.t1 Nov77|g28287.t1 Nov77|g32236.t1 Nov9|g12001.t1 Nov9|g17569.t1 Nov9|g19810.t1 Nov9|g29816.t1 Nov9|g31896.t1 Nov9|g32736.t1 Nov9|g32898.t1 ONT3|g10360.t1 ONT3|g16990.t1 ONT3|g18052.t1 ONT3|g26854.t1 ONT3|g29160.t1 ONT3|g32740.t1 ONT3|g33071.t1 SCRP245_v2|g22084.t1 SCRP245_v2|g22404.t1 SCRP245_v2|g27431.t1 SCRP245_v2|g32166.t1 SCRP245_v2|g32279.t1 SCRP245_v2|g32591.t1 SCRP249|g13260.t1 SCRP249|g33659.t1 SCRP249|g33929.t1 SCRP324|g13011.t1 SCRP324|g19865.t1 SCRP324|g8845.t1 SCRP333|g14021.t1 SCRP333|g31555.t1 SCRP333|g34903.t1
OG0000125: A4|g16711.t1 A4|g17157.t1 A4|g29964.t1 Bc16|g11229.t1 Bc16|g11230.t1 Bc16|g11708.t1 Bc16|g23855.t1 Bc16|g25996.t1 Bc16|g33477.t1 Bc16|g36763.t1 Bc16|g36764.t1 Bc16|g37598.t1 Bc16|g38808.t1 Bc16|g38809.t1 Bc16|g4547.t1 Bc16|g4602.t1 Bc1|g15951.t1 Bc1|g18820.t1 Bc1|g18821.t1 Bc1|g25779.t1 Bc1|g29433.t1 Bc1|g31526.t1 Bc23|g16804.t1 Bc23|g17366.t1 Bc23|g29855.t1 Nov27|g12787.t1 Nov27|g14369.t1 Nov27|g15079.t1 Nov27|g19536.t1 Nov27|g28935.t1 Nov27|g29463.t1 Nov5|g16887.t1 Nov5|g27965.t1 Nov5|g29970.t1 Nov71|g15443.t1 Nov71|g28573.t1 Nov77|g15430.t1 Nov77|g17189.t1 Nov77|g17190.t1 Nov77|g30638.t1 Nov77|g30991.t1 Nov9|g16351.t1 Nov9|g29842.t1 Nov9|g29843.t1 Nov9|g9785.t1 ONT3|g14101.t1 ONT3|g17261.t1 SCRP245_v2|g13920.t1 SCRP245_v2|g28039.t1 SCRP245_v2|g31685.t1 SCRP245_v2|g31875.t1 SCRP245_v2|g7420.t1 SCRP249|g20021.t1 SCRP249|g23538.t1 SCRP249|g28194.t1 SCRP249|g30349.t1 SCRP249|g31032.t1 SCRP249|g31296.t1 SCRP249|g33183.t1 SCRP249|g7758.t1 SCRP324|g12101.t1 SCRP324|g20184.t1 SCRP324|g24531.t1 SCRP324|g24532.t1 SCRP324|g29079.t1 SCRP324|g30163.t1 SCRP324|g31527.t1 SCRP324|g6807.t1 SCRP333|g16074.t1 SCRP333|g21197.t1 SCRP333|g29039.t1 SCRP333|g29755.t1 SCRP333|g31731.t1 SCRP333|g6793.t1
OG0000126: A4|g12751.t1 A4|g16744.t1 A4|g31196.t1 A4|g31313.t1 A4|g31541.t1 A4|g32441.t1 A4|g33575.t1 A4|g3412.t1 Bc16|g17312.t1 Bc16|g21037.t1 Bc16|g22079.t1 Bc16|g22410.t1 Bc16|g22575.t1 Bc16|g36239.t1 Bc16|g36267.t1 Bc16|g6098.t1 Bc1|g15983.t1 Bc1|g27277.t1 Bc1|g30873.t1 Bc1|g31953.t1 Bc1|g33659.t1 Bc1|g9017.t1 Bc23|g12052.t1 Bc23|g24911.t1 Bc23|g26633.t1 Bc23|g28058.t1 Bc23|g31688.t1 Bc23|g31913.t1 Bc23|g32095.t1 Nov27|g10253.t1 Nov27|g18025.t1 Nov27|g31232.t1 Nov27|g31369.t1 Nov27|g31419.t1 Nov27|g31815.t1 Nov27|g33752.t1 Nov5|g15324.t1 Nov5|g27501.t1 Nov5|g31139.t1 Nov5|g31231.t1 Nov71|g17534.t1 Nov71|g28460.t1 Nov71|g29530.t1 Nov71|g31278.t1 Nov71|g4833.t1 Nov77|g14602.t1 Nov77|g26355.t1 Nov77|g31614.t1 Nov77|g32331.t1 Nov77|g32768.t1 Nov9|g12119.t1 Nov9|g14411.t1 Nov9|g26825.t1 Nov9|g31175.t1 Nov9|g31809.t1 Nov9|g33496.t1 Nov9|g5281.t1 ONT3|g13684.t1 ONT3|g22244.t1 ONT3|g28557.t1 ONT3|g7833.t1 SCRP245_v2|g14058.t1 SCRP245_v2|g20552.t1 SCRP245_v2|g31237.t1 SCRP245_v2|g4756.t1 SCRP249|g11345.t1 SCRP324|g18478.t1 SCRP324|g29920.t1 SCRP324|g32782.t1 SCRP333|g17158.t1 SCRP333|g24245.t1 SCRP333|g32421.t1 SCRP333|g8415.t1
OG0000127: A4|g13019.t1 A4|g22233.t1 A4|g25399.t1 A4|g26943.t1 A4|g29604.t1 A4|g31426.t1 A4|g9033.t1 Bc16|g10286.t1 Bc16|g2092.t1 Bc16|g35663.t1 Bc16|g919.t1 Bc1|g20433.t1 Bc1|g24195.t1 Bc1|g26962.t1 Bc1|g3390.t1 Bc23|g14290.t1 Bc23|g25091.t1 Bc23|g25531.t1 Bc23|g27698.t1 Bc23|g9480.t1 Nov27|g10931.t1 Nov27|g18076.t1 Nov27|g28471.t1 Nov27|g31592.t1 Nov27|g31597.t1 Nov27|g32250.t1 Nov5|g10260.t1 Nov5|g11114.t1 Nov5|g19928.t1 Nov5|g25434.t1 Nov5|g27909.t1 Nov71|g11409.t1 Nov71|g12049.t1 Nov71|g14951.t1 Nov71|g4566.t1 Nov77|g10453.t1 Nov77|g14020.t1 Nov77|g19232.t1 Nov77|g19280.t1 Nov9|g12585.t1 Nov9|g12699.t1 Nov9|g20956.t1 ONT3|g12982.t1 ONT3|g18954.t1 ONT3|g25600.t1 ONT3|g5944.t1 SCRP245_v2|g21131.t1 SCRP245_v2|g24146.t1 SCRP245_v2|g29118.t1 SCRP245_v2|g29361.t1 SCRP245_v2|g29664.t1 SCRP245_v2|g29763.t1 SCRP245_v2|g30091.t1 SCRP245_v2|g31247.t1 SCRP245_v2|g9720.t1 SCRP249|g22580.t1 SCRP249|g30092.t1 SCRP249|g31585.t1 SCRP324|g11291.t1 SCRP324|g16474.t1 SCRP324|g27009.t1 SCRP324|g30726.t1 SCRP324|g31405.t1 SCRP333|g14017.t1 SCRP333|g23330.t1 SCRP333|g24065.t1 SCRP333|g27222.t1 SCRP333|g28963.t1 SCRP333|g29206.t1 SCRP333|g29552.t1 SCRP333|g29958.t1 SCRP333|g31186.t1 SCRP333|g33171.t1
OG0000128: A4|g10544.t1 A4|g23204.t1 A4|g27083.t1 Bc16|g10166.t1 Bc16|g20803.t1 Bc16|g31776.t1 Bc16|g36160.t1 Bc16|g39721.t1 Bc23|g17503.t1 Bc23|g31218.t1 Nov27|g13998.t1 Nov27|g18646.t1 Nov27|g25105.t1 Nov27|g25318.t1 Nov27|g25738.t1 Nov27|g27504.t1 Nov27|g30240.t1 Nov27|g32920.t1 Nov5|g27052.t1 Nov5|g29066.t1 Nov5|g31831.t1 Nov71|g32364.t1 Nov9|g15745.t1 Nov9|g28153.t1 ONT3|g30914.t1 ONT3|g31242.t1 SCRP245_v2|g227.t1 SCRP245_v2|g23051.t1 SCRP245_v2|g25010.t1 SCRP245_v2|g26384.t1 SCRP245_v2|g28554.t1 SCRP245_v2|g29261.t1 SCRP245_v2|g30055.t1 SCRP245_v2|g31580.t1 SCRP245_v2|g31611.t1 SCRP245_v2|g31867.t1 SCRP245_v2|g32007.t1 SCRP249|g11343.t1 SCRP249|g18054.t1 SCRP249|g20390.t1 SCRP249|g20994.t1 SCRP249|g22517.t1 SCRP249|g23120.t1 SCRP249|g23236.t1 SCRP249|g24800.t1 SCRP249|g25626.t1 SCRP249|g29935.t1 SCRP249|g30333.t1 SCRP249|g31883.t1 SCRP249|g32332.t1 SCRP249|g32563.t1 SCRP249|g32769.t1 SCRP249|g33232.t1 SCRP249|g33868.t1 SCRP324|g11207.t1 SCRP324|g12032.t1 SCRP324|g18476.t1 SCRP324|g22764.t1 SCRP324|g27910.t1 SCRP324|g30132.t1 SCRP324|g30439.t1 SCRP324|g7116.t1 SCRP324|g7846.t1 SCRP333|g17156.t1 SCRP333|g19198.t1 SCRP333|g29110.t1 SCRP333|g29502.t1 SCRP333|g30191.t1 SCRP333|g32654.t1 SCRP333|g33496.t1 SCRP333|g34956.t1 SCRP333|g4854.t1 SCRP333|g7947.t1
OG0000129: A4|g20707.t1 A4|g29409.t1 A4|g30604.t1 A4|g31444.t1 Bc16|g13107.t1 Bc16|g14682.t1 Bc16|g15055.t1 Bc16|g15415.t1 Bc16|g16624.t1 Bc16|g17783.t1 Bc16|g17848.t1 Bc16|g19472.t1 Bc16|g22033.t1 Bc16|g2226.t1 Bc16|g2234.t1 Bc16|g23258.t1 Bc16|g25687.t1 Bc16|g26066.t1 Bc16|g28812.t1 Bc16|g29981.t1 Bc16|g32097.t1 Bc16|g34112.t1 Bc16|g34371.t1 Bc16|g39830.t1 Bc16|g9150.t1 Bc1|g28567.t1 Bc1|g28611.t1 Bc1|g31013.t1 Bc23|g26753.t1 Nov27|g23052.t1 Nov27|g30645.t1 Nov27|g32066.t1 Nov27|g32126.t1 Nov5|g28313.t1 Nov5|g28385.t1 Nov5|g8040.t1 Nov71|g28900.t1 Nov77|g30556.t1 Nov9|g26747.t1 Nov9|g29762.t1 Nov9|g30695.t1 Nov9|g30904.t1 Nov9|g31482.t1 ONT3|g21066.t1 SCRP245_v2|g19383.t1 SCRP245_v2|g27429.t1 SCRP249|g10233.t1 SCRP249|g15335.t1 SCRP249|g17441.t1 SCRP249|g17574.t1 SCRP249|g21988.t1 SCRP249|g23064.t1 SCRP249|g30256.t1 SCRP249|g30828.t1 SCRP249|g31646.t1 SCRP249|g32342.t1 SCRP249|g32971.t1 SCRP249|g33046.t1 SCRP324|g10334.t1 SCRP324|g20298.t1 SCRP324|g5449.t1 SCRP333|g15045.t1 SCRP333|g20526.t1 SCRP333|g23134.t1 SCRP333|g24365.t1 SCRP333|g26335.t1 SCRP333|g28506.t1 SCRP333|g29218.t1 SCRP333|g31303.t1 SCRP333|g31768.t1 SCRP333|g32607.t1 SCRP333|g32689.t1 SCRP333|g33857.t1
OG0000130: A4|g27711.t1 A4|g28831.t1 Bc16|g30985.t1 Bc16|g30986.t1 Bc16|g30987.t1 Bc1|g26881.t1 Bc1|g32132.t1 Bc23|g27025.t1 Bc23|g29284.t1 Bc23|g30368.t1 Nov27|g28123.t1 Nov27|g29212.t1 Nov27|g31002.t1 Nov27|g31246.t1 Nov27|g31671.t1 Nov27|g32205.t1 Nov27|g32325.t1 Nov27|g33541.t1 Nov5|g27687.t1 Nov5|g32227.t1 Nov5|g33091.t1 Nov71|g27952.t1 Nov71|g31434.t1 Nov71|g31889.t1 Nov77|g25558.t1 Nov77|g29744.t1 Nov9|g28017.t1 Nov9|g28388.t1 Nov9|g30757.t1 Nov9|g31338.t1 Nov9|g31632.t1 Nov9|g32450.t1 Nov9|g33389.t1 ONT3|g25593.t1 ONT3|g27385.t1 ONT3|g27798.t1 ONT3|g29704.t1 ONT3|g31552.t1 ONT3|g31635.t1 ONT3|g32452.t1 ONT3|g32917.t1 ONT3|g33028.t1 ONT3|g33292.t1 SCRP245_v2|g27063.t1 SCRP245_v2|g27347.t1 SCRP245_v2|g28443.t1 SCRP245_v2|g32194.t1 SCRP245_v2|g32520.t1 SCRP245_v2|g33045.t1 SCRP249|g25607.t1 SCRP249|g29735.t1 SCRP249|g30496.t1 SCRP249|g30788.t1 SCRP249|g32735.t1 SCRP249|g33033.t1 SCRP249|g33147.t1 SCRP249|g33824.t1 SCRP249|g9782.t1 SCRP324|g1392.t1 SCRP324|g28556.t1 SCRP324|g31098.t1 SCRP324|g31836.t1 SCRP324|g31911.t1 SCRP324|g32596.t1 SCRP324|g32983.t1 SCRP324|g33050.t1 SCRP324|g33126.t1 SCRP333|g30302.t1 SCRP333|g31277.t1 SCRP333|g33326.t1 SCRP333|g33920.t1 SCRP333|g34561.t1 SCRP333|g34812.t1
OG0000131: A4|g1924.t1 A4|g23197.t1 A4|g31609.t1 A4|g31866.t1 Bc16|g1645.t1 Bc16|g1661.t1 Bc16|g22340.t1 Bc16|g22341.t1 Bc16|g27952.t1 Bc16|g29419.t1 Bc16|g38714.t1 Bc16|g4090.t1 Bc16|g9951.t1 Bc1|g14414.t1 Bc1|g27593.t1 Bc1|g28925.t1 Bc1|g33564.t1 Bc23|g26934.t1 Bc23|g27506.t1 Bc23|g27567.t1 Bc23|g29154.t1 Nov27|g16949.t1 Nov27|g1967.t1 Nov27|g26801.t1 Nov27|g29858.t1 Nov27|g6818.t1 Nov5|g20822.t1 Nov5|g26079.t1 Nov5|g26080.t1 Nov5|g26380.t1 Nov71|g26217.t1 Nov71|g27986.t1 Nov71|g29726.t1 Nov71|g29727.t1 Nov77|g1264.t1 Nov77|g27780.t1 Nov77|g28267.t1 Nov9|g14203.t1 Nov9|g1886.t1 Nov9|g1887.t1 Nov9|g22953.t1 Nov9|g22954.t1 Nov9|g5002.t1 ONT3|g22359.t1 ONT3|g27780.t1 ONT3|g28169.t1 ONT3|g28170.t1 SCRP245_v2|g1518.t1 SCRP245_v2|g18905.t1 SCRP245_v2|g26970.t1 SCRP245_v2|g29078.t1 SCRP249|g26646.t1 SCRP249|g27488.t1 SCRP249|g28340.t1 SCRP249|g30712.t1 SCRP249|g30950.t1 SCRP249|g32576.t1 SCRP324|g18365.t1 SCRP324|g25644.t1 SCRP324|g28612.t1 SCRP324|g29031.t1 SCRP324|g29075.t1 SCRP324|g29076.t1 SCRP324|g31528.t1 SCRP324|g32343.t1 SCRP333|g23770.t1 SCRP333|g23979.t1 SCRP333|g27588.t1 SCRP333|g28418.t1 SCRP333|g28419.t1 SCRP333|g29353.t1 SCRP333|g29459.t1
OG0000132: A4|g11695.t1 A4|g14609.t1 A4|g2358.t1 A4|g28032.t1 A4|g28369.t1 A4|g30985.t1 A4|g32017.t1 A4|g5241.t1 Bc16|g21317.t1 Bc1|g11512.t1 Bc1|g11696.t1 Bc1|g18747.t1 Bc1|g18878.t1 Bc1|g25568.t1 Bc23|g11151.t1 Bc23|g14894.t1 Bc23|g14924.t1 Bc23|g22494.t1 Bc23|g27181.t1 Bc23|g28679.t1 Bc23|g28802.t1 Bc23|g30020.t1 Nov27|g12091.t1 Nov27|g15279.t1 Nov27|g20307.t1 Nov27|g21954.t1 Nov27|g31272.t1 Nov27|g31957.t1 Nov27|g33739.t1 Nov27|g8627.t1 Nov5|g16999.t1 Nov5|g22071.t1 Nov5|g31022.t1 Nov5|g31789.t1 Nov71|g11026.t1 Nov71|g17331.t1 Nov71|g18807.t1 Nov71|g21140.t1 Nov71|g27493.t1 Nov71|g31076.t1 Nov71|g31509.t1 Nov77|g14519.t1 Nov77|g19535.t1 Nov9|g18994.t1 ONT3|g10913.t1 SCRP245_v2|g12754.t1 SCRP245_v2|g20357.t1 SCRP245_v2|g26432.t1 SCRP245_v2|g27247.t1 SCRP245_v2|g29554.t1 SCRP249|g10107.t1 SCRP249|g17464.t1 SCRP249|g17885.t1 SCRP249|g17895.t1 SCRP249|g19746.t1 SCRP249|g20227.t1 SCRP249|g30321.t1 SCRP249|g32775.t1 SCRP249|g3716.t1 SCRP324|g10122.t1 SCRP324|g14202.t1 SCRP324|g23904.t1 SCRP324|g25498.t1 SCRP324|g30166.t1 SCRP333|g10513.t1 SCRP333|g21795.t1 SCRP333|g23118.t1 SCRP333|g23763.t1 SCRP333|g31572.t1 SCRP333|g33795.t1 SCRP333|g33822.t1 SCRP333|g34699.t1
OG0000133: A4|g16166.t1 A4|g19894.t1 A4|g26903.t1 A4|g30512.t1 Bc16|g10890.t1 Bc16|g13767.t1 Bc16|g2126.t1 Bc16|g24202.t1 Bc16|g24624.t1 Bc16|g25449.t1 Bc16|g2833.t1 Bc16|g35933.t1 Bc16|g36142.t1 Bc16|g36418.t1 Bc1|g21503.t1 Bc1|g29286.t1 Bc1|g29724.t1 Bc1|g30270.t1 Bc1|g32180.t1 Bc23|g14816.t1 Bc23|g15242.t1 Bc23|g22639.t1 Bc23|g25555.t1 Bc23|g30619.t1 Bc23|g31325.t1 Bc23|g31966.t1 Bc23|g5637.t1 Nov27|g17825.t1 Nov27|g29260.t1 Nov5|g23632.t1 Nov5|g29516.t1 Nov5|g7748.t1 Nov71|g19776.t1 Nov71|g19793.t1 Nov71|g24942.t1 Nov71|g27105.t1 Nov71|g28581.t1 Nov77|g19414.t1 Nov77|g27793.t1 Nov77|g29510.t1 Nov77|g29590.t1 Nov77|g32183.t1 Nov77|g32914.t1 Nov9|g18782.t1 Nov9|g21172.t1 Nov9|g25692.t1 Nov9|g29222.t1 Nov9|g32630.t1 Nov9|g7191.t1 ONT3|g11511.t1 ONT3|g19833.t1 ONT3|g30278.t1 ONT3|g30583.t1 ONT3|g7591.t1 SCRP245_v2|g27675.t1 SCRP245_v2|g28385.t1 SCRP245_v2|g32122.t1 SCRP249|g14888.t1 SCRP249|g18382.t1 SCRP249|g22287.t1 SCRP249|g22802.t1 SCRP324|g11032.t1 SCRP324|g15687.t1 SCRP324|g18100.t1 SCRP324|g19440.t1 SCRP324|g23060.t1 SCRP324|g30988.t1 SCRP333|g12101.t1 SCRP333|g14800.t1 SCRP333|g15284.t1 SCRP333|g344.t1 SCRP333|g35173.t1
OG0000134: A4|g18369.t1 A4|g27790.t1 Bc16|g11198.t1 Bc16|g17979.t1 Bc16|g18049.t1 Bc16|g22574.t1 Bc16|g26446.t1 Bc16|g26450.t1 Bc16|g30010.t1 Bc16|g36266.t1 Bc16|g37472.t1 Bc16|g37903.t1 Bc16|g39603.t1 Bc16|g40404.t1 Bc16|g40525.t1 Bc16|g40611.t1 Bc16|g8028.t1 Bc1|g27403.t1 Bc1|g30121.t1 Bc23|g15444.t1 Bc23|g18219.t1 Bc23|g19108.t1 Bc23|g26458.t1 Bc23|g27022.t1 Bc23|g28422.t1 Bc23|g29268.t1 Bc23|g29269.t1 Bc23|g29270.t1 Bc23|g29673.t1 Bc23|g30269.t1 Nov27|g15956.t1 Nov27|g19978.t1 Nov27|g27438.t1 Nov27|g29133.t1 Nov27|g30949.t1 Nov5|g14903.t1 Nov5|g19192.t1 Nov5|g19443.t1 Nov5|g24814.t1 Nov71|g19461.t1 Nov71|g22173.t1 Nov71|g28750.t1 Nov77|g25383.t1 Nov77|g28074.t1 Nov77|g29329.t1 Nov9|g20310.t1 Nov9|g21894.t1 Nov9|g22120.t1 Nov9|g28072.t1 Nov9|g29284.t1 ONT3|g15589.t1 ONT3|g17586.t1 ONT3|g18627.t1 ONT3|g28187.t1 ONT3|g5023.t1 SCRP245_v2|g13372.t1 SCRP245_v2|g18224.t1 SCRP245_v2|g25857.t1 SCRP245_v2|g26999.t1 SCRP245_v2|g28676.t1 SCRP249|g21402.t1 SCRP249|g26218.t1 SCRP249|g28320.t1 SCRP249|g29682.t1 SCRP249|g7018.t1 SCRP249|g8665.t1 SCRP324|g29608.t1 SCRP324|g4185.t1 SCRP333|g19103.t1 SCRP333|g29367.t1 SCRP333|g30927.t1 SCRP333|g31376.t1
OG0000135: A4|g20723.t1 A4|g27753.t1 A4|g28633.t1 A4|g30845.t1 A4|g32223.t1 Bc16|g17249.t1 Bc16|g17803.t1 Bc16|g17806.t1 Bc16|g18053.t1 Bc16|g29467.t1 Bc16|g34931.t1 Bc16|g39281.t1 Bc16|g40230.t1 Bc16|g40911.t1 Bc16|g4097.t1 Bc16|g8456.t1 Bc1|g19570.t1 Bc1|g20130.t1 Bc1|g27645.t1 Bc1|g29744.t1 Bc1|g32168.t1 Bc23|g20455.t1 Bc23|g26551.t1 Bc23|g29729.t1 Bc23|g30059.t1 Nov27|g21601.t1 Nov27|g21935.t1 Nov27|g30478.t1 Nov27|g30985.t1 Nov27|g31326.t1 Nov27|g32010.t1 Nov5|g28207.t1 Nov5|g28730.t1 Nov5|g29909.t1 Nov5|g30550.t1 Nov71|g22314.t1 Nov71|g28355.t1 Nov71|g29899.t1 Nov71|g31295.t1 Nov77|g20588.t1 Nov77|g28538.t1 Nov77|g30531.t1 Nov77|g31288.t1 Nov9|g23008.t1 Nov9|g27038.t1 Nov9|g29003.t1 Nov9|g31018.t1 ONT3|g21403.t1 ONT3|g28266.t1 ONT3|g28437.t1 ONT3|g30546.t1 SCRP245_v2|g20813.t1 SCRP245_v2|g28396.t1 SCRP249|g24111.t1 SCRP249|g25285.t1 SCRP249|g26283.t1 SCRP249|g28573.t1 SCRP249|g29227.t1 SCRP249|g29698.t1 SCRP249|g30485.t1 SCRP324|g27104.t1 SCRP324|g28074.t1 SCRP324|g29158.t1 SCRP324|g29166.t1 SCRP324|g29356.t1 SCRP324|g29709.t1 SCRP333|g26080.t1 SCRP333|g28112.t1 SCRP333|g29306.t1 SCRP333|g29768.t1 SCRP333|g30879.t1 SCRP333|g31245.t1
OG0000136: A4|g15721.t1 A4|g26493.t1 A4|g27324.t1 A4|g8494.t1 Bc16|g12633.t1 Bc16|g16636.t1 Bc16|g21478.t1 Bc16|g2245.t1 Bc16|g22619.t1 Bc16|g34460.t1 Bc16|g39887.t1 Bc16|g6427.t1 Bc1|g14759.t1 Bc1|g25296.t1 Bc1|g25488.t1 Bc1|g25913.t1 Bc1|g28343.t1 Bc23|g12231.t1 Bc23|g16189.t1 Bc23|g17021.t1 Bc23|g26746.t1 Bc23|g27196.t1 Bc23|g29968.t1 Bc23|g30068.t1 Nov27|g1718.t1 Nov27|g24529.t1 Nov27|g25013.t1 Nov27|g27214.t1 Nov27|g30264.t1 Nov5|g12175.t1 Nov5|g17207.t1 Nov5|g19127.t1 Nov5|g26105.t1 Nov5|g27119.t1 Nov71|g1943.t1 Nov71|g24472.t1 Nov71|g24989.t1 Nov71|g25954.t1 Nov71|g27616.t1 Nov77|g24550.t1 Nov77|g26445.t1 Nov77|g28393.t1 Nov9|g10254.t1 Nov9|g13089.t1 Nov9|g23521.t1 Nov9|g25394.t1 Nov9|g2995.t1 ONT3|g12825.t1 ONT3|g17171.t1 ONT3|g18617.t1 ONT3|g28085.t1 ONT3|g9100.t1 SCRP245_v2|g12871.t1 SCRP245_v2|g13979.t1 SCRP245_v2|g17765.t1 SCRP245_v2|g23252.t1 SCRP245_v2|g26185.t1 SCRP245_v2|g26588.t1 SCRP245_v2|g29541.t1 SCRP249|g21372.t1 SCRP249|g27417.t1 SCRP249|g27446.t1 SCRP249|g30016.t1 SCRP249|g6451.t1 SCRP324|g17692.t1 SCRP324|g22705.t1 SCRP324|g27525.t1 SCRP324|g28737.t1 SCRP324|g29259.t1 SCRP333|g30217.t1 SCRP333|g30943.t1
OG0000137: A4|g17317.t1 A4|g27631.t1 Bc16|g13369.t1 Bc16|g26082.t1 Bc16|g35092.t1 Bc16|g3818.t1 Bc16|g40224.t1 Bc16|g40335.t1 Bc16|g8458.t1 Bc1|g11853.t1 Bc1|g22427.t1 Bc1|g22623.t1 Bc1|g23002.t1 Bc1|g31674.t1 Bc1|g3733.t1 Bc23|g13085.t1 Bc23|g17695.t1 Bc23|g19899.t1 Bc23|g25511.t1 Bc23|g2563.t1 Bc23|g30147.t1 Nov27|g13985.t1 Nov27|g15714.t1 Nov27|g21051.t1 Nov27|g27407.t1 Nov27|g31531.t1 Nov5|g17253.t1 Nov5|g23666.t1 Nov5|g25418.t1 Nov5|g27962.t1 Nov5|g2940.t1 Nov5|g31354.t1 Nov71|g15057.t1 Nov71|g18977.t1 Nov71|g21085.t1 Nov77|g1641.t1 Nov77|g19181.t1 Nov77|g20326.t1 Nov77|g23026.t1 Nov77|g23749.t1 Nov77|g25063.t1 Nov77|g33478.t1 Nov9|g12300.t1 Nov9|g18880.t1 Nov9|g22627.t1 Nov9|g32015.t1 Nov9|g3213.t1 ONT3|g13625.t1 ONT3|g18388.t1 ONT3|g20681.t1 ONT3|g21899.t1 ONT3|g2890.t1 ONT3|g30426.t1 SCRP245_v2|g12946.t1 SCRP245_v2|g17578.t1 SCRP245_v2|g19900.t1 SCRP245_v2|g21858.t1 SCRP245_v2|g2831.t1 SCRP245_v2|g30280.t1 SCRP249|g20168.t1 SCRP249|g28142.t1 SCRP249|g33879.t1 SCRP249|g7207.t1 SCRP324|g18422.t1 SCRP324|g25680.t1 SCRP324|g28082.t1 SCRP333|g24860.t1 SCRP333|g26580.t1 SCRP333|g30523.t1 SCRP333|g34966.t1 SCRP333|g5866.t1
OG0000138: A4|g20179.t1 A4|g24945.t1 A4|g25518.t1 A4|g29238.t1 A4|g29450.t1 Bc16|g13709.t1 Bc16|g21054.t1 Bc16|g27291.t1 Bc16|g28734.t1 Bc16|g28783.t1 Bc16|g36091.t1 Bc1|g10360.t1 Bc1|g27298.t1 Bc1|g27436.t1 Bc1|g29049.t1 Bc1|g31391.t1 Bc23|g21693.t1 Bc23|g26875.t1 Bc23|g28835.t1 Bc23|g29252.t1 Bc23|g29317.t1 Bc23|g30730.t1 Nov27|g18996.t1 Nov27|g22380.t1 Nov27|g26660.t1 Nov27|g30268.t1 Nov27|g31205.t1 Nov5|g21171.t1 Nov5|g26760.t1 Nov5|g28034.t1 Nov5|g28624.t1 Nov5|g29076.t1 Nov5|g29471.t1 Nov71|g20775.t1 Nov71|g21820.t1 Nov71|g28157.t1 Nov71|g29845.t1 Nov77|g24825.t1 Nov77|g29582.t1 Nov77|g30416.t1 Nov77|g9907.t1 Nov9|g18035.t1 Nov9|g22835.t1 Nov9|g27498.t1 Nov9|g28429.t1 Nov9|g28552.t1 Nov9|g28778.t1 ONT3|g23602.t1 ONT3|g27247.t1 ONT3|g28524.t1 SCRP245_v2|g24712.t1 SCRP245_v2|g25601.t1 SCRP245_v2|g26700.t1 SCRP245_v2|g27974.t1 SCRP245_v2|g29339.t1 SCRP245_v2|g30208.t1 SCRP245_v2|g30445.t1 SCRP249|g18234.t1 SCRP249|g26270.t1 SCRP249|g27411.t1 SCRP249|g28750.t1 SCRP249|g30150.t1 SCRP249|g30356.t1 SCRP249|g31450.t1 SCRP324|g26833.t1 SCRP324|g31107.t1 SCRP333|g26722.t1 SCRP333|g29410.t1 SCRP333|g30282.t1 SCRP333|g32482.t1 SCRP333|g32505.t1
OG0000139: A4|g29864.t1 A4|g32298.t1 A4|g32526.t1 Bc16|g1093.t1 Bc16|g11680.t1 Bc16|g12139.t1 Bc16|g15183.t1 Bc16|g19777.t1 Bc16|g20509.t1 Bc16|g23079.t1 Bc16|g24228.t1 Bc16|g30066.t1 Bc16|g34139.t1 Bc16|g37768.t1 Bc16|g6020.t1 Bc1|g20585.t1 Bc1|g29646.t1 Bc1|g30700.t1 Bc1|g31232.t1 Bc1|g31307.t1 Bc1|g31536.t1 Bc1|g31731.t1 Bc23|g28017.t1 Bc23|g28089.t1 Bc23|g31116.t1 Bc23|g31319.t1 Nov27|g29559.t1 Nov27|g31133.t1 Nov27|g32778.t1 Nov5|g30533.t1 Nov5|g30725.t1 Nov5|g31025.t1 Nov5|g31053.t1 Nov5|g33244.t1 Nov71|g18866.t1 Nov71|g23466.t1 Nov71|g29896.t1 Nov71|g32850.t1 Nov77|g26300.t1 Nov77|g28412.t1 Nov77|g30431.t1 Nov77|g31703.t1 Nov9|g2053.t1 Nov9|g29130.t1 Nov9|g29238.t1 Nov9|g29320.t1 Nov9|g29923.t1 Nov9|g31077.t1 Nov9|g31158.t1 Nov9|g31404.t1 Nov9|g31537.t1 Nov9|g31610.t1 Nov9|g31613.t1 ONT3|g28895.t1 ONT3|g28986.t1 ONT3|g30768.t1 ONT3|g31672.t1 ONT3|g32397.t1 SCRP245_v2|g27297.t1 SCRP245_v2|g28836.t1 SCRP245_v2|g30761.t1 SCRP245_v2|g31373.t1 SCRP245_v2|g31807.t1 SCRP245_v2|g32100.t1 SCRP249|g29530.t1 SCRP249|g31034.t1 SCRP324|g27563.t1 SCRP324|g28998.t1 SCRP324|g31068.t1 SCRP324|g32824.t1 SCRP333|g32926.t1
OG0000140: A4|g12504.t1 A4|g12665.t1 A4|g1408.t1 A4|g15517.t1 A4|g25631.t1 Bc16|g10858.t1 Bc16|g15097.t1 Bc16|g18731.t1 Bc16|g19738.t1 Bc16|g7019.t1 Bc1|g12662.t1 Bc1|g14699.t1 Bc1|g14795.t1 Bc1|g17511.t1 Bc1|g23625.t1 Bc1|g2499.t1 Bc23|g10057.t1 Bc23|g12504.t1 Bc23|g12739.t1 Bc23|g13300.t1 Bc23|g15497.t1 Bc23|g7023.t1 Nov27|g10444.t1 Nov27|g11208.t1 Nov27|g16492.t1 Nov27|g2272.t1 Nov27|g23894.t1 Nov27|g8204.t1 Nov5|g12380.t1 Nov5|g12416.t1 Nov5|g15581.t1 Nov5|g2240.t1 Nov71|g11051.t1 Nov71|g13543.t1 Nov71|g13781.t1 Nov71|g2174.t1 Nov77|g14710.t1 Nov77|g15608.t1 Nov77|g8113.t1 Nov9|g14931.t1 Nov9|g17847.t1 Nov9|g2403.t1 Nov9|g9114.t1 ONT3|g12805.t1 ONT3|g12953.t1 ONT3|g16018.t1 ONT3|g7017.t1 SCRP245_v2|g11628.t1 SCRP245_v2|g12354.t1 SCRP245_v2|g14471.t1 SCRP245_v2|g2047.t1 SCRP245_v2|g7153.t1 SCRP249|g10203.t1 SCRP249|g13772.t1 SCRP249|g6284.t1 SCRP249|g7727.t1 SCRP249|g9689.t1 SCRP324|g11684.t1 SCRP324|g14049.t1 SCRP324|g1561.t1 SCRP324|g18640.t1 SCRP324|g19240.t1 SCRP324|g6042.t1 SCRP324|g8201.t1 SCRP333|g10556.t1 SCRP333|g14437.t1 SCRP333|g1679.t1 SCRP333|g18974.t1 SCRP333|g34935.t1 SCRP333|g6071.t1
OG0000141: A4|g10142.t1 A4|g15116.t1 A4|g21361.t1 A4|g22497.t1 A4|g26095.t1 Bc16|g24246.t1 Bc16|g26415.t1 Bc16|g34131.t1 Bc16|g34154.t1 Bc16|g9632.t1 Bc1|g13618.t1 Bc1|g17194.t1 Bc1|g23791.t1 Bc1|g23920.t1 Bc1|g28711.t1 Bc23|g21558.t1 Bc23|g24704.t1 Bc23|g26171.t1 Bc23|g6166.t1 Nov27|g11128.t1 Nov27|g12157.t1 Nov27|g20902.t1 Nov27|g23405.t1 Nov27|g25854.t1 Nov27|g29732.t1 Nov27|g30839.t1 Nov5|g15668.t1 Nov5|g21919.t1 Nov5|g4255.t1 Nov71|g12262.t1 Nov71|g13994.t1 Nov71|g26782.t1 Nov77|g21208.t1 Nov77|g23288.t1 Nov77|g25607.t1 Nov77|g8222.t1 Nov9|g26906.t1 ONT3|g22198.t1 ONT3|g23936.t1 ONT3|g23995.t1 ONT3|g28913.t1 ONT3|g9665.t1 SCRP245_v2|g14253.t1 SCRP245_v2|g17414.t1 SCRP245_v2|g21449.t1 SCRP245_v2|g26257.t1 SCRP245_v2|g27503.t1 SCRP245_v2|g29529.t1 SCRP245_v2|g30125.t1 SCRP249|g10947.t1 SCRP249|g12348.t1 SCRP249|g18187.t1 SCRP249|g8592.t1 SCRP324|g13137.t1 SCRP324|g13365.t1 SCRP324|g15462.t1 SCRP324|g18514.t1 SCRP324|g19310.t1 SCRP324|g20159.t1 SCRP324|g24001.t1 SCRP324|g24658.t1 SCRP324|g26907.t1 SCRP324|g29547.t1 SCRP324|g30939.t1 SCRP333|g10111.t1 SCRP333|g12338.t1 SCRP333|g13589.t1 SCRP333|g14060.t1 SCRP333|g22296.t1 SCRP333|g32244.t1
OG0000142: A4|g17312.t1 A4|g25311.t1 A4|g25739.t1 A4|g25740.t1 Bc16|g15821.t1 Bc16|g16406.t1 Bc16|g28488.t1 Bc16|g38034.t1 Bc16|g5866.t1 Bc16|g7566.t1 Bc1|g13829.t1 Bc1|g13830.t1 Bc1|g14895.t1 Bc1|g18706.t1 Bc1|g26391.t1 Bc1|g26763.t1 Bc23|g15516.t2 Bc23|g19813.t1 Bc23|g21806.t1 Bc23|g24486.t1 Nov27|g10895.t1 Nov27|g12242.t1 Nov27|g16705.t1 Nov27|g25317.t1 Nov27|g26409.t1 Nov27|g26410.t1 Nov5|g20043.t1 Nov5|g24429.t1 Nov5|g25790.t1 Nov5|g25791.t1 Nov5|g9345.t1 Nov71|g10476.t1 Nov71|g12935.t1 Nov71|g18368.t1 Nov71|g30231.t1 Nov77|g15775.t1 Nov77|g16943.t1 Nov77|g20183.t1 Nov77|g20733.t1 Nov77|g24986.t1 Nov9|g14040.t2 Nov9|g14558.t1 Nov9|g19672.t1 Nov9|g24562.t1 Nov9|g31145.t1 ONT3|g17853.t1 ONT3|g20392.t1 ONT3|g20419.t1 ONT3|g25933.t1 ONT3|g25934.t1 ONT3|g32024.t1 SCRP245_v2|g15872.t1 SCRP245_v2|g15873.t1 SCRP245_v2|g17215.t1 SCRP245_v2|g19855.t1 SCRP245_v2|g21142.t1 SCRP245_v2|g25663.t1 SCRP249|g17099.t1 SCRP249|g22032.t1 SCRP249|g23207.t1 SCRP249|g23807.t1 SCRP249|g25001.t1 SCRP324|g15881.t1 SCRP324|g26866.t1 SCRP324|g27129.t1 SCRP333|g16010.t1 SCRP333|g20062.t1 SCRP333|g21300.t1 SCRP333|g27857.t1 SCRP333|g28085.t1
OG0000143: A4|g25164.t1 A4|g28424.t1 A4|g29675.t1 A4|g29676.t1 A4|g29678.t1 Bc16|g37205.t1 Bc16|g37205.t2 Bc16|g37207.t1 Bc16|g37208.t1 Bc16|g37210.t1 Bc16|g37211.t1 Bc16|g37213.t1 Bc1|g26723.t1 Bc1|g29352.t1 Bc1|g30325.t1 Bc1|g30327.t1 Bc1|g30328.t1 Bc23|g24667.t1 Bc23|g25444.t1 Bc23|g25445.t1 Bc23|g25447.t1 Bc23|g25448.t1 Bc23|g30119.t1 Nov27|g25859.t1 Nov27|g28800.t1 Nov27|g29963.t1 Nov27|g29964.t1 Nov27|g29966.t1 Nov5|g25277.t1 Nov5|g28430.t1 Nov5|g29708.t1 Nov5|g29709.t1 Nov5|g29711.t1 Nov71|g25893.t1 Nov71|g28691.t1 Nov71|g29755.t1 Nov71|g29756.t1 Nov71|g29758.t1 Nov77|g24439.t1 Nov77|g28389.t1 Nov77|g30854.t1 Nov77|g30855.t1 Nov9|g26590.t1 Nov9|g29303.t1 Nov9|g30320.t1 Nov9|g30321.t1 Nov9|g30323.t1 ONT3|g25361.t1 ONT3|g25986.t1 ONT3|g25987.t1 ONT3|g25989.t1 ONT3|g25990.t1 ONT3|g30519.t1 SCRP245_v2|g24605.t1 SCRP245_v2|g26022.t1 SCRP245_v2|g30189.t1 SCRP249|g10399.t1 SCRP249|g11610.t1 SCRP249|g30437.t1 SCRP249|g30438.t1 SCRP324|g10589.t1 SCRP324|g20007.t1 SCRP324|g30291.t1 SCRP324|g30292.t1 SCRP333|g10708.t1 SCRP333|g24614.t1 SCRP333|g24615.t1 SCRP333|g24618.t1 SCRP333|g24619.t1 SCRP333|g26595.t1
OG0000144: A4|g13349.t1 A4|g21906.t1 A4|g25407.t1 A4|g28198.t1 A4|g28519.t1 A4|g29826.t1 A4|g30532.t1 A4|g8992.t1 Bc16|g16825.t1 Bc16|g17960.t1 Bc16|g23603.t1 Bc16|g31596.t1 Bc16|g38608.t1 Bc16|g39871.t1 Bc16|g6001.t1 Bc1|g15314.t1 Bc1|g21470.t1 Bc1|g23207.t1 Bc1|g28940.t1 Bc1|g9551.t1 Bc23|g20995.t1 Bc23|g22540.t1 Bc23|g22558.t1 Bc23|g24925.t1 Nov27|g13888.t1 Nov27|g22221.t1 Nov27|g22436.t1 Nov5|g21233.t1 Nov5|g21337.t1 Nov5|g21521.t1 Nov5|g26649.t1 Nov5|g27810.t1 Nov5|g30452.t1 Nov71|g22208.t1 Nov71|g22304.t1 Nov71|g22496.t1 Nov71|g26000.t1 Nov71|g29746.t1 Nov77|g12118.t1 Nov77|g12790.t1 Nov77|g17708.t1 Nov77|g21690.t1 Nov77|g27914.t1 Nov77|g4245.t1 Nov9|g23037.t1 Nov9|g23193.t1 Nov9|g23558.t1 Nov9|g25103.t1 Nov9|g25182.t1 Nov9|g28323.t1 Nov9|g28597.t1 ONT3|g21450.t1 ONT3|g21550.t1 ONT3|g21951.t1 ONT3|g22115.t1 ONT3|g25120.t1 SCRP245_v2|g14696.t1 SCRP245_v2|g23632.t1 SCRP245_v2|g8431.t1 SCRP249|g21935.t1 SCRP249|g22421.t1 SCRP249|g28044.t1 SCRP249|g30093.t1 SCRP324|g15527.t1 SCRP324|g22248.t1 SCRP324|g22523.t1 SCRP324|g23417.t1 SCRP324|g29969.t1 SCRP333|g25978.t1
OG0000145: A4|g18749.t1 A4|g22645.t1 A4|g24986.t1 A4|g25918.t1 A4|g29603.t1 A4|g31307.t1 A4|g33305.t1 Bc16|g18790.t1 Bc16|g22478.t1 Bc16|g28499.t1 Bc1|g23536.t1 Bc1|g31936.t1 Bc1|g32805.t1 Bc1|g32965.t1 Bc1|g33459.t1 Bc23|g22883.t1 Bc23|g22896.t1 Bc23|g23111.t1 Bc23|g31092.t1 Bc23|g32846.t1 Nov27|g15722.t1 Nov27|g21086.t1 Nov27|g33497.t1 Nov5|g15893.t1 Nov5|g19927.t1 Nov5|g22731.t1 Nov5|g30702.t1 Nov5|g31669.t1 Nov5|g31695.t1 Nov5|g32412.t1 Nov5|g33379.t1 Nov71|g14950.t1 Nov71|g22969.t1 Nov71|g24729.t1 Nov71|g31987.t1 Nov71|g32915.t1 Nov77|g10452.t1 Nov77|g17411.t1 Nov77|g22909.t1 Nov77|g31305.t1 Nov77|g31946.t1 Nov77|g32400.t1 Nov77|g32614.t1 Nov77|g8281.t1 Nov9|g12690.t1 Nov9|g12698.t1 Nov9|g17546.t1 Nov9|g17658.t1 Nov9|g23404.t1 Nov9|g30456.t1 Nov9|g33275.t1 ONT3|g12983.t1 ONT3|g16561.t1 ONT3|g23425.t1 ONT3|g26368.t1 ONT3|g31169.t1 ONT3|g33084.t1 SCRP245_v2|g17237.t1 SCRP245_v2|g22198.t1 SCRP245_v2|g26055.t1 SCRP245_v2|g26229.t1 SCRP245_v2|g32817.t1 SCRP249|g11153.t1 SCRP249|g21059.t1 SCRP249|g27139.t1 SCRP324|g11293.t1 SCRP324|g24197.t1 SCRP333|g11888.t1 SCRP333|g29960.t1
OG0000146: A4|g19483.t1 A4|g30355.t1 A4|g31711.t1 A4|g33203.t1 A4|g33243.t1 A4|g33376.t1 Bc16|g1834.t1 Bc16|g3483.t1 Bc16|g4084.t1 Bc16|g4674.t1 Bc1|g21086.t1 Bc1|g30911.t1 Bc1|g32247.t1 Bc1|g32456.t1 Bc1|g32775.t1 Bc1|g33179.t1 Bc23|g30593.t1 Bc23|g31571.t1 Nov27|g29482.t1 Nov27|g29934.t1 Nov27|g32578.t1 Nov27|g32591.t1 Nov27|g33655.t1 Nov5|g27121.t1 Nov5|g31254.t1 Nov5|g31355.t1 Nov5|g31758.t1 Nov5|g32475.t1 Nov5|g32702.t1 Nov5|g33129.t1 Nov71|g29673.t1 Nov71|g32085.t1 Nov77|g27203.t1 Nov77|g32131.t1 Nov77|g32141.t1 Nov77|g32571.t1 Nov77|g33121.t1 Nov9|g16451.t1 Nov9|g21441.t1 Nov9|g26213.t1 Nov9|g26236.t1 Nov9|g28852.t1 Nov9|g32735.t1 Nov9|g33019.t1 Nov9|g33167.t1 ONT3|g19737.t1 ONT3|g27605.t1 ONT3|g27606.t1 ONT3|g31725.t1 ONT3|g33318.t1 SCRP245_v2|g26653.t1 SCRP245_v2|g30625.t1 SCRP245_v2|g30706.t1 SCRP245_v2|g31272.t1 SCRP245_v2|g32232.t1 SCRP245_v2|g32819.t1 SCRP249|g31360.t1 SCRP249|g32783.t1 SCRP249|g33021.t1 SCRP249|g33479.t1 SCRP324|g29837.t1 SCRP324|g31307.t1 SCRP324|g31952.t1 SCRP324|g32359.t1 SCRP324|g32636.t1 SCRP333|g25058.t1 SCRP333|g33567.t1 SCRP333|g35129.t1 SCRP333|g35174.t1
OG0000147: A4|g13372.t1 A4|g7160.t1 A4|g7376.t1 A4|g9594.t1 Bc16|g10986.t1 Bc16|g11077.t1 Bc16|g14991.t1 Bc16|g22765.t1 Bc16|g33662.t1 Bc16|g37645.t1 Bc16|g6732.t1 Bc16|g8444.t1 Bc1|g11876.t1 Bc1|g13686.t1 Bc1|g1424.t1 Bc1|g19467.t1 Bc1|g20044.t1 Bc1|g24457.t1 Bc1|g8946.t1 Bc1|g9328.t1 Bc23|g17556.t1 Bc23|g7324.t1 Bc23|g7366.t1 Bc23|g9280.t1 Nov27|g1207.t1 Nov27|g14298.t1 Nov27|g18745.t1 Nov27|g18903.t1 Nov27|g27658.t1 Nov27|g30085.t1 Nov27|g6616.t1 Nov27|g999.t1 Nov5|g7428.t1 Nov5|g7587.t1 Nov5|g822.t1 Nov71|g1127.t1 Nov71|g12336.t1 Nov71|g1238.t1 Nov71|g14900.t1 Nov71|g16417.t1 Nov71|g18621.t1 Nov71|g27734.t1 Nov71|g8123.t1 Nov77|g22405.t1 Nov77|g2657.t1 Nov77|g7779.t1 Nov9|g10831.t1 Nov9|g11272.t1 Nov9|g13309.t1 Nov9|g15418.t1 Nov9|g5747.t1 Nov9|g6729.t1 Nov9|g8945.t1 Nov9|g997.t1 ONT3|g1755.t1 ONT3|g7425.t1 ONT3|g7717.t1 SCRP245_v2|g16338.t1 SCRP245_v2|g17713.t1 SCRP245_v2|g4913.t1 SCRP245_v2|g7248.t1 SCRP249|g12602.t1 SCRP249|g2221.t1 SCRP324|g13060.t1 SCRP324|g2174.t1 SCRP333|g23037.t1 SCRP333|g34480.t1 SCRP333|g4429.t1
OG0000148: A4|g12452.t1 A4|g21568.t1 A4|g22010.t1 A4|g30533.t1 A4|g32220.t1 Bc16|g14801.t1 Bc16|g2320.t1 Bc16|g28687.t1 Bc16|g30554.t1 Bc16|g37020.t1 Bc16|g8017.t1 Bc1|g14374.t1 Bc1|g23456.t1 Bc1|g25018.t1 Bc1|g27232.t1 Bc1|g28833.t1 Bc1|g30392.t1 Bc23|g15058.t1 Bc23|g21594.t1 Bc23|g23844.t1 Bc23|g27364.t1 Bc23|g29697.t1 Bc23|g29970.t1 Nov27|g12930.t1 Nov27|g22464.t1 Nov27|g22834.t1 Nov27|g30024.t1 Nov27|g31569.t1 Nov27|g33461.t1 Nov5|g12256.t1 Nov5|g22053.t1 Nov5|g24415.t1 Nov5|g28122.t1 Nov5|g31108.t1 Nov71|g12648.t1 Nov71|g22857.t1 Nov71|g25369.t1 Nov71|g26220.t1 Nov71|g31026.t1 Nov77|g10022.t1 Nov77|g15263.t1 Nov77|g16039.t1 Nov77|g22356.t1 Nov77|g31707.t1 Nov77|g33033.t1 Nov77|g33493.t1 Nov9|g14177.t1 Nov9|g23246.t1 Nov9|g27110.t1 Nov9|g31784.t1 Nov9|g33343.t1 ONT3|g15527.t1 ONT3|g21737.t1 ONT3|g33094.t1 SCRP245_v2|g15030.t1 SCRP245_v2|g21631.t1 SCRP245_v2|g27527.t1 SCRP245_v2|g28964.t1 SCRP245_v2|g30867.t1 SCRP245_v2|g31864.t1 SCRP249|g29034.t1 SCRP249|g33789.t1 SCRP324|g20300.t1 SCRP324|g20785.t1 SCRP324|g32655.t1 SCRP333|g20919.t1 SCRP333|g25875.t1 SCRP333|g34890.t1
OG0000149: A4|g14738.t1 A4|g28464.t1 A4|g29581.t1 A4|g32763.t1 A4|g33199.t1 Bc16|g30812.t1 Bc16|g36443.t1 Bc16|g7484.t1 Bc1|g15541.t1 Bc1|g28572.t1 Bc1|g33687.t1 Bc23|g23959.t1 Bc23|g25426.t1 Bc23|g26509.t1 Bc23|g27143.t1 Bc23|g27974.t1 Bc23|g32054.t1 Bc23|g32281.t1 Bc23|g32704.t1 Nov27|g13677.t1 Nov27|g21062.t1 Nov27|g23177.t1 Nov27|g32732.t1 Nov27|g33776.t1 Nov5|g23953.t1 Nov5|g25380.t1 Nov5|g31986.t1 Nov5|g33274.t1 Nov5|g33659.t1 Nov71|g16602.t1 Nov71|g17660.t1 Nov71|g22965.t1 Nov71|g25154.t1 Nov71|g29298.t1 Nov77|g20110.t1 Nov77|g29488.t1 Nov77|g31361.t1 Nov77|g32705.t1 Nov77|g33008.t1 Nov77|g33143.t1 Nov77|g33566.t1 Nov9|g16570.t1 Nov9|g29200.t1 Nov9|g30612.t1 Nov9|g33509.t1 ONT3|g14355.t1 ONT3|g23719.t1 ONT3|g24816.t1 ONT3|g29935.t1 ONT3|g30739.t1 SCRP245_v2|g12309.t1 SCRP245_v2|g25824.t1 SCRP245_v2|g27720.t1 SCRP245_v2|g33208.t1 SCRP249|g24504.t1 SCRP249|g28807.t1 SCRP249|g28921.t1 SCRP324|g11158.t1 SCRP324|g25008.t1 SCRP324|g26053.t1 SCRP324|g27126.t1 SCRP324|g27308.t1 SCRP324|g31365.t1 SCRP324|g31767.t1 SCRP333|g25156.t1 SCRP333|g25929.t1 SCRP333|g26764.t1 SCRP333|g31022.t1
OG0000150: A4|g21587.t1 A4|g22126.t1 A4|g25049.t1 A4|g29321.t1 A4|g29802.t1 Bc16|g18114.t1 Bc16|g28798.t1 Bc16|g35299.t1 Bc16|g35829.t1 Bc1|g17176.t1 Bc1|g20189.t1 Bc1|g21994.t1 Bc1|g22390.t1 Bc1|g24515.t1 Bc1|g26565.t1 Bc1|g27166.t1 Bc1|g30904.t1 Bc23|g18907.t1 Bc23|g24573.t1 Nov27|g10720.t1 Nov27|g19739.t1 Nov27|g23134.t1 Nov27|g23778.t1 Nov27|g25539.t1 Nov27|g26014.t1 Nov27|g29399.t1 Nov27|g30769.t1 Nov5|g20997.t1 Nov5|g23027.t1 Nov5|g25159.t1 Nov5|g27552.t1 Nov5|g30162.t1 Nov71|g20223.t1 Nov71|g20619.t1 Nov71|g25726.t1 Nov71|g28593.t1 Nov71|g29601.t1 Nov77|g20343.t1 Nov77|g22390.t1 Nov77|g22997.t1 Nov77|g29052.t1 Nov77|g29323.t1 Nov77|g30194.t1 Nov9|g21005.t1 Nov9|g23819.t1 Nov9|g24615.t1 Nov9|g26466.t1 Nov9|g29892.t1 ONT3|g22964.t1 ONT3|g25193.t1 ONT3|g27353.t1 ONT3|g7508.t1 SCRP245_v2|g12518.t1 SCRP245_v2|g24472.t1 SCRP245_v2|g8898.t1 SCRP249|g13362.t1 SCRP249|g19998.t1 SCRP249|g20892.t1 SCRP249|g21904.t1 SCRP324|g13468.t1 SCRP324|g14828.t1 SCRP324|g18097.t1 SCRP324|g19056.t1 SCRP324|g24201.t1 SCRP324|g27636.t1 SCRP333|g20470.t1 SCRP333|g22952.t1 SCRP333|g23619.t1
OG0000151: A4|g28997.t1 Bc16|g1.t1 Bc16|g14641.t1 Bc16|g17858.t1 Bc16|g18150.t1 Bc16|g20796.t1 Bc16|g24787.t1 Bc16|g40409.t1 Bc1|g21345.t1 Bc1|g21493.t1 Bc1|g23351.t1 Bc1|g25387.t1 Bc1|g27826.t1 Bc1|g29858.t1 Bc23|g18148.t1 Bc23|g26532.t1 Bc23|g26912.t1 Bc23|g28213.t1 Bc23|g28609.t1 Nov27|g19571.t1 Nov27|g19944.t1 Nov27|g27142.t1 Nov27|g28952.t1 Nov27|g29318.t1 Nov5|g19005.t1 Nov5|g25287.t1 Nov5|g26509.t1 Nov5|g29815.t1 Nov71|g23260.t1 Nov71|g26191.t1 Nov71|g26578.t1 Nov71|g29177.t1 Nov71|g29638.t1 Nov77|g18444.t1 Nov77|g18867.t1 Nov77|g20131.t1 Nov77|g26394.t1 Nov9|g21195.t1 Nov9|g21272.t1 Nov9|g27781.t1 Nov9|g29410.t1 Nov9|g29739.t1 Nov9|g31631.t1 ONT3|g19105.t1 ONT3|g21765.t1 ONT3|g25730.t1 ONT3|g29026.t1 ONT3|g29735.t1 SCRP245_v2|g18680.t1 SCRP245_v2|g24811.t1 SCRP245_v2|g25279.t1 SCRP245_v2|g28491.t1 SCRP245_v2|g29219.t1 SCRP249|g18135.t1 SCRP249|g19625.t1 SCRP249|g22180.t1 SCRP249|g26412.t1 SCRP249|g27580.t1 SCRP249|g28308.t1 SCRP324|g19282.t1 SCRP324|g19971.t1 SCRP324|g21570.t1 SCRP324|g24089.t1 SCRP324|g26352.t1 SCRP324|g29447.t1 SCRP333|g18015.t1 SCRP333|g20042.t1 SCRP333|g28460.t1
OG0000152: A4|g30623.t1 A4|g31041.t1 A4|g33180.t1 Bc16|g11567.t1 Bc16|g12709.t1 Bc16|g16798.t1 Bc16|g19214.t1 Bc16|g22970.t1 Bc16|g24055.t1 Bc16|g30866.t1 Bc16|g31995.t1 Bc16|g32013.t1 Bc16|g34879.t1 Bc16|g35584.t1 Bc16|g36485.t1 Bc16|g523.t1 Bc16|g525.t1 Bc16|g526.t1 Bc16|g527.t1 Bc16|g528.t1 Bc16|g5968.t1 Bc16|g6310.t1 Bc16|g7734.t1 Bc16|g7894.t1 Bc16|g8639.t1 Bc16|g8897.t1 Bc1|g2247.t1 Bc1|g31280.t1 Bc1|g31397.t1 Bc1|g33260.t1 Bc23|g30191.t1 Bc23|g30548.t1 Bc23|g30549.t1 Bc23|g32492.t1 Nov27|g31066.t1 Nov27|g8131.t1 Nov5|g29430.t1 Nov5|g29431.t1 Nov5|g30855.t1 Nov5|g33195.t1 Nov71|g30646.t1 Nov71|g30945.t1 Nov71|g32727.t1 Nov71|g8188.t1 Nov77|g31183.t1 Nov77|g31184.t1 Nov77|g31402.t1 Nov9|g31215.t1 Nov9|g31436.t1 Nov9|g33082.t1 ONT3|g29374.t1 ONT3|g29375.t1 ONT3|g30431.t1 ONT3|g32863.t1 SCRP245_v2|g14437.t1 SCRP245_v2|g14460.t1 SCRP245_v2|g28807.t1 SCRP245_v2|g30320.t1 SCRP249|g11800.t1 SCRP249|g29378.t1 SCRP249|g31368.t1 SCRP249|g32373.t1 SCRP249|g33510.t1 SCRP324|g12155.t1 SCRP324|g31599.t1 SCRP333|g28519.t1 SCRP333|g32876.t1 SCRP333|g4407.t1
OG0000153: A4|g31318.t1 A4|g31399.t1 A4|g32641.t1 A4|g33009.t1 Bc16|g36623.t1 Bc16|g36628.t1 Bc16|g36630.t1 Bc16|g36636.t1 Bc16|g36637.t1 Bc16|g36640.t1 Bc16|g36641.t1 Bc16|g36642.t1 Bc16|g36643.t1 Bc16|g36645.t1 Bc16|g36646.t1 Bc16|g36647.t1 Bc16|g36648.t1 Bc16|g36649.t1 Bc16|g36650.t1 Bc16|g36652.t1 Bc16|g36654.t1 Bc16|g36657.t1 Bc16|g36658.t1 Bc1|g32432.t1 Bc1|g32433.t1 Bc1|g32926.t1 Bc1|g33133.t1 Bc23|g29722.t1 Nov27|g26448.t1 Nov27|g26595.t1 Nov27|g32320.t1 Nov27|g32321.t1 Nov27|g32396.t1 Nov27|g33167.t1 Nov5|g28647.t1 Nov5|g32040.t1 Nov5|g32294.t1 Nov5|g32295.t1 Nov5|g33087.t1 Nov5|g33282.t1 Nov71|g31900.t1 Nov71|g32782.t1 Nov77|g30343.t1 Nov77|g31248.t1 Nov77|g31249.t1 Nov77|g31250.t1 Nov77|g31497.t1 Nov77|g31688.t1 Nov9|g31216.t1 Nov9|g32330.t1 Nov9|g32331.t1 Nov9|g33129.t1 Nov9|g33168.t1 ONT3|g31172.t1 ONT3|g32400.t1 ONT3|g32984.t1 ONT3|g33230.t1 SCRP245_v2|g31885.t1 SCRP249|g19089.t1 SCRP249|g19090.t1 SCRP249|g30863.t1 SCRP249|g32257.t1 SCRP249|g33491.t1 SCRP324|g23744.t1 SCRP333|g18693.t1 SCRP333|g18694.t1 SCRP333|g28504.t1 SCRP333|g34870.t1
OG0000154: A4|g11807.t1 A4|g11919.t1 A4|g12431.t1 A4|g26905.t1 A4|g29414.t1 Bc16|g10892.t1 Bc16|g13372.t1 Bc16|g14838.t1 Bc16|g16195.t1 Bc16|g19401.t1 Bc16|g2128.t1 Bc16|g24200.t1 Bc16|g24622.t1 Bc16|g2624.t1 Bc16|g27264.t1 Bc16|g2818.t1 Bc16|g34327.t1 Bc16|g35931.t1 Bc16|g36420.t1 Bc1|g12815.t1 Bc1|g14569.t1 Bc1|g29287.t1 Bc1|g32563.t1 Bc23|g22638.t1 Bc23|g30088.t1 Bc23|g31336.t1 Nov27|g12569.t1 Nov27|g28712.t1 Nov27|g33263.t1 Nov5|g11323.t1 Nov5|g12900.t1 Nov5|g14213.t1 Nov5|g28967.t1 Nov5|g29518.t1 Nov71|g12658.t1 Nov71|g13354.t1 Nov71|g27107.t1 Nov71|g28582.t1 Nov71|g29557.t1 Nov77|g10910.t1 Nov77|g29511.t1 Nov77|g29959.t1 Nov77|g30533.t1 Nov9|g10154.t1 Nov9|g13690.t1 Nov9|g16366.t1 Nov9|g29224.t1 Nov9|g30090.t1 Nov9|g30805.t1 ONT3|g11512.t1 ONT3|g14665.t1 ONT3|g25068.t1 ONT3|g28863.t1 SCRP245_v2|g11441.t1 SCRP245_v2|g18064.t1 SCRP245_v2|g27676.t1 SCRP245_v2|g32804.t1 SCRP249|g14889.t1 SCRP249|g19736.t1 SCRP249|g30632.t1 SCRP249|g31783.t1 SCRP249|g32666.t1 SCRP324|g31507.t1 SCRP324|g31776.t1 SCRP333|g32877.t1 SCRP333|g33028.t1 SCRP333|g33524.t1
OG0000155: A4|g13379.t1 A4|g19289.t1 A4|g24015.t1 A4|g28223.t1 A4|g30488.t1 Bc16|g16914.t1 Bc16|g26321.t1 Bc16|g26467.t1 Bc16|g28550.t1 Bc16|g29275.t1 Bc16|g3943.t1 Bc16|g8093.t1 Bc1|g11016.t1 Bc1|g21381.t1 Bc1|g24160.t1 Bc1|g25888.t1 Bc1|g27457.t1 Bc23|g22549.t1 Nov27|g15374.t1 Nov27|g20181.t1 Nov27|g24155.t1 Nov5|g19060.t1 Nov5|g21096.t1 Nov5|g22364.t1 Nov5|g23168.t1 Nov5|g24107.t1 Nov5|g29188.t1 Nov71|g20579.t1 Nov71|g21919.t1 Nov71|g22241.t1 Nov71|g26883.t1 Nov71|g29280.t1 Nov77|g13503.t1 Nov77|g16035.t1 Nov77|g19559.t1 Nov77|g21100.t1 Nov77|g24580.t1 Nov77|g25155.t1 Nov77|g25961.t1 Nov77|g28398.t1 Nov77|g31800.t1 Nov9|g15802.t1 Nov9|g24326.t1 Nov9|g25010.t1 Nov9|g25410.t1 Nov9|g5827.t1 ONT3|g14866.t1 ONT3|g21115.t1 ONT3|g22144.t1 ONT3|g22308.t1 ONT3|g25351.t1 ONT3|g28148.t1 SCRP245_v2|g23311.t1 SCRP245_v2|g23417.t1 SCRP245_v2|g28464.t1 SCRP249|g27829.t1 SCRP249|g28774.t1 SCRP249|g30512.t1 SCRP249|g31964.t1 SCRP324|g13951.t1 SCRP324|g25656.t1 SCRP324|g27547.t1 SCRP324|g28040.t1 SCRP324|g3128.t1 SCRP333|g19731.t1 SCRP333|g21893.t1 SCRP333|g27979.t1
OG0000156: A4|g13837.t1 A4|g32624.t1 Bc16|g12160.t1 Bc16|g13286.t1 Bc16|g13300.t1 Bc16|g13605.t1 Bc16|g15003.t1 Bc16|g20730.t1 Bc16|g22476.t1 Bc16|g26370.t1 Bc16|g29042.t1 Bc16|g33009.t1 Bc16|g38818.t1 Bc16|g5578.t1 Bc16|g6034.t1 Bc1|g32329.t1 Bc23|g13605.t1 Bc23|g31180.t1 Bc23|g6802.t1 Nov27|g14322.t1 Nov27|g32583.t1 Nov27|g7118.t1 Nov5|g13575.t1 Nov5|g1568.t1 Nov71|g14648.t1 Nov71|g27800.t1 Nov71|g31365.t1 Nov71|g7836.t1 Nov77|g7166.t1 Nov9|g25736.t1 Nov9|g31951.t1 Nov9|g32610.t1 Nov9|g5861.t1 Nov9|g622.t1 ONT3|g1572.t1 SCRP245_v2|g11210.t1 SCRP245_v2|g11398.t1 SCRP245_v2|g16861.t1 SCRP245_v2|g23256.t1 SCRP245_v2|g26891.t1 SCRP245_v2|g30975.t1 SCRP245_v2|g4030.t1 SCRP249|g20531.t1 SCRP249|g24373.t1 SCRP249|g2786.t1 SCRP249|g31597.t1 SCRP249|g8222.t1 SCRP249|g9888.t1 SCRP324|g13708.t1 SCRP324|g17103.t1 SCRP324|g17171.t1 SCRP324|g26183.t1 SCRP324|g29743.t1 SCRP324|g5399.t1 SCRP324|g8998.t1 SCRP333|g16991.t1 SCRP333|g17225.t1 SCRP333|g19560.t1 SCRP333|g19921.t1 SCRP333|g21781.t1 SCRP333|g22957.t1 SCRP333|g26150.t1 SCRP333|g28089.t1 SCRP333|g30351.t1 SCRP333|g30860.t1 SCRP333|g31182.t1 SCRP333|g5214.t1
OG0000157: A4|g19800.t1 A4|g22183.t1 A4|g22689.t1 A4|g25480.t1 A4|g25979.t1 Bc16|g18416.t1 Bc16|g23230.t1 Bc16|g23471.t1 Bc16|g5530.t1 Bc1|g20407.t1 Bc1|g23188.t1 Bc1|g24330.t1 Bc1|g26733.t1 Bc1|g8931.t1 Bc23|g12262.t1 Bc23|g22250.t1 Bc23|g25189.t1 Bc23|g25856.t1 Bc23|g4718.t1 Nov27|g19148.t1 Nov27|g20451.t1 Nov27|g23289.t1 Nov27|g26219.t1 Nov27|g26345.t1 Nov5|g18138.t1 Nov5|g18935.t1 Nov5|g21360.t1 Nov5|g22180.t1 Nov5|g25768.t1 Nov71|g18942.t1 Nov71|g19945.t1 Nov71|g22542.t1 Nov71|g26365.t1 Nov71|g7990.t1 Nov77|g16159.t1 Nov77|g18657.t1 Nov77|g18692.t1 Nov77|g26372.t1 Nov9|g20932.t1 Nov9|g23108.t1 Nov9|g24034.t1 Nov9|g26677.t1 Nov9|g5707.t1 ONT3|g12445.t1 ONT3|g19427.t1 ONT3|g23770.t1 ONT3|g26422.t1 ONT3|g26775.t1 SCRP245_v2|g19132.t1 SCRP245_v2|g23602.t1 SCRP245_v2|g24803.t1 SCRP245_v2|g24882.t1 SCRP245_v2|g25429.t1 SCRP249|g19383.t1 SCRP249|g22933.t1 SCRP249|g24994.t1 SCRP249|g25202.t1 SCRP249|g9831.t1 SCRP324|g18687.t1 SCRP324|g19509.t1 SCRP324|g19902.t1 SCRP324|g25166.t1 SCRP324|g29362.t1 SCRP333|g11337.t1 SCRP333|g20450.t1 SCRP333|g25571.t1 SCRP333|g3310.t1
OG0000158: A4|g20720.t1 A4|g24824.t1 A4|g28538.t1 Bc16|g18167.t1 Bc16|g37466.t1 Bc16|g8453.t1 Bc16|g9498.t1 Bc1|g21335.t1 Bc1|g27205.t1 Bc1|g28650.t1 Bc1|g28982.t1 Bc1|g31777.t1 Bc23|g20453.t1 Bc23|g22217.t1 Bc23|g26809.t1 Bc23|g30679.t1 Nov27|g21599.t1 Nov27|g26359.t1 Nov27|g28017.t1 Nov27|g30352.t1 Nov27|g30411.t1 Nov27|g31640.t1 Nov27|g31734.t1 Nov5|g22756.t1 Nov5|g23309.t1 Nov5|g25699.t1 Nov71|g19805.t1 Nov71|g25668.t1 Nov71|g27565.t1 Nov77|g20591.t1 Nov77|g23032.t1 Nov77|g25004.t1 Nov77|g26541.t1 Nov77|g28707.t1 Nov9|g23011.t1 Nov9|g26732.t1 Nov9|g28464.t1 Nov9|g31724.t1 ONT3|g21406.t1 ONT3|g23267.t1 ONT3|g29993.t1 SCRP245_v2|g14829.t1 SCRP245_v2|g21371.t1 SCRP245_v2|g24941.t1 SCRP245_v2|g25341.t1 SCRP245_v2|g26885.t1 SCRP245_v2|g27478.t1 SCRP245_v2|g27905.t1 SCRP245_v2|g29754.t1 SCRP249|g10435.t1 SCRP249|g18099.t1 SCRP249|g1971.t1 SCRP249|g21200.t1 SCRP249|g27650.t1 SCRP249|g29685.t1 SCRP249|g30294.t1 SCRP324|g10949.t1 SCRP324|g18106.t1 SCRP333|g13787.t1 SCRP333|g18672.t1 SCRP333|g22492.t1 SCRP333|g27533.t1 SCRP333|g28746.t1 SCRP333|g30173.t1 SCRP333|g32221.t1 SCRP333|g32776.t1 SCRP333|g32967.t1
OG0000159: A4|g28314.t1 A4|g30259.t1 A4|g30897.t1 Bc16|g21346.t1 Bc16|g28002.t1 Bc16|g33305.t1 Bc16|g36225.t1 Bc16|g803.t1 Bc16|g804.t1 Bc1|g29406.t1 Bc1|g29874.t1 Bc1|g30601.t1 Bc1|g30602.t1 Bc1|g30837.t1 Bc1|g31480.t1 Bc23|g29600.t1 Bc23|g30055.t1 Bc23|g30230.t1 Bc23|g30686.t1 Bc23|g32248.t1 Nov27|g21851.t1 Nov27|g30710.t1 Nov27|g30711.t1 Nov27|g31336.t1 Nov27|g32092.t1 Nov27|g32667.t1 Nov5|g28998.t1 Nov5|g29978.t1 Nov5|g30620.t1 Nov71|g28262.t1 Nov71|g28263.t1 Nov71|g28657.t1 Nov71|g30752.t1 Nov71|g32346.t1 Nov71|g32564.t1 Nov77|g28320.t1 Nov77|g32035.t1 Nov77|g32304.t1 Nov9|g25636.t1 Nov9|g29688.t1 Nov9|g30578.t1 Nov9|g32560.t1 ONT3|g29252.t1 ONT3|g29689.t1 ONT3|g29930.t1 ONT3|g29931.t1 ONT3|g30176.t1 ONT3|g31595.t1 ONT3|g32991.t1 SCRP245_v2|g28021.t1 SCRP245_v2|g29167.t1 SCRP245_v2|g30049.t1 SCRP245_v2|g30163.t1 SCRP245_v2|g30937.t1 SCRP249|g26928.t1 SCRP249|g30721.t1 SCRP249|g32625.t1 SCRP324|g27758.t1 SCRP324|g27759.t1 SCRP324|g31606.t1 SCRP324|g31741.t1 SCRP324|g32476.t1 SCRP324|g32990.t1 SCRP333|g28109.t1 SCRP333|g28110.t1 SCRP333|g31701.t1 SCRP333|g33286.t1
OG0000160: A4|g32020.t1 A4|g32122.t1 A4|g32533.t1 A4|g33012.t1 Bc16|g29839.t1 Bc16|g29841.t1 Bc16|g29842.t1 Bc16|g29843.t1 Bc16|g29844.t1 Bc16|g29845.t1 Bc16|g29846.t1 Bc16|g29847.t1 Bc16|g29848.t1 Bc16|g29849.t1 Bc16|g29850.t1 Bc16|g29851.t1 Bc16|g29854.t1 Bc16|g29855.t1 Bc16|g29856.t1 Bc1|g28905.t1 Bc1|g28906.t1 Bc1|g28907.t1 Bc1|g30675.t1 Bc1|g30676.t1 Bc1|g30677.t1 Bc1|g32120.t1 Bc23|g32012.t1 Bc23|g32465.t1 Bc23|g32538.t1 Nov27|g32335.t1 Nov27|g32740.t1 Nov27|g32799.t1 Nov27|g33322.t1 Nov5|g31375.t1 Nov5|g32566.t1 Nov5|g32826.t1 Nov71|g25561.t1 Nov71|g30586.t1 Nov71|g30587.t1 Nov71|g31883.t1 Nov71|g32389.t1 Nov71|g32481.t1 Nov9|g26072.t1 Nov9|g31159.t1 Nov9|g31160.t1 Nov9|g31793.t1 Nov9|g31794.t1 Nov9|g31980.t1 Nov9|g32299.t1 ONT3|g32530.t1 SCRP245_v2|g30846.t1 SCRP245_v2|g30910.t1 SCRP245_v2|g30911.t1 SCRP245_v2|g31106.t1 SCRP245_v2|g31107.t1 SCRP245_v2|g31471.t1 SCRP245_v2|g32769.t1 SCRP245_v2|g32772.t1 SCRP245_v2|g33088.t1 SCRP249|g32195.t1 SCRP324|g31583.t1 SCRP333|g31470.t1 SCRP333|g31471.t1 SCRP333|g32020.t1 SCRP333|g32021.t1 SCRP333|g32471.t1 SCRP333|g33945.t1
OG0000161: A4|g11045.t1 A4|g25029.t1 A4|g4864.t1 Bc16|g25418.t1 Bc16|g26097.t1 Bc16|g3166.t1 Bc16|g35699.t1 Bc16|g8145.t1 Bc1|g14299.t1 Bc1|g28128.t1 Bc1|g28380.t1 Bc1|g8338.t1 Bc1|g9593.t1 Bc23|g11831.t1 Bc23|g19085.t1 Bc23|g20582.t1 Bc23|g26583.t1 Bc23|g7141.t1 Nov27|g14506.t1 Nov27|g16020.t1 Nov27|g16670.t1 Nov27|g20318.t1 Nov27|g30941.t1 Nov5|g13610.t1 Nov5|g14061.t1 Nov5|g15352.t1 Nov5|g26252.t1 Nov5|g30263.t1 Nov71|g10923.t1 Nov71|g12244.t1 Nov71|g14827.t1 Nov71|g22515.t1 Nov71|g30820.t1 Nov77|g12219.t1 Nov77|g16018.t1 Nov77|g28063.t1 Nov77|g28565.t1 Nov77|g8884.t1 Nov9|g13432.t1 Nov9|g21198.t1 Nov9|g30980.t1 Nov9|g6179.t1 Nov9|g9307.t1 ONT3|g11573.t1 ONT3|g11996.t1 ONT3|g16127.t1 ONT3|g19657.t1 ONT3|g27119.t1 SCRP245_v2|g13531.t1 SCRP245_v2|g26435.t1 SCRP245_v2|g31465.t1 SCRP245_v2|g6607.t1 SCRP245_v2|g7089.t1 SCRP249|g11349.t1 SCRP249|g11645.t1 SCRP249|g11769.t1 SCRP249|g33780.t1 SCRP324|g10590.t1 SCRP324|g17738.t1 SCRP324|g24607.t1 SCRP324|g25758.t1 SCRP333|g11541.t1 SCRP333|g11708.t1 SCRP333|g26129.t1 SCRP333|g28616.t1 SCRP333|g29563.t1
OG0000162: A4|g17548.t1 A4|g21572.t1 A4|g28910.t1 A4|g31710.t1 A4|g8040.t1 A4|g9350.t1 Bc16|g17010.t1 Bc16|g19599.t1 Bc16|g19727.t1 Bc16|g29607.t1 Bc16|g3004.t1 Bc16|g36536.t1 Bc16|g37055.t1 Bc16|g38953.t1 Bc16|g39971.t1 Bc16|g9746.t1 Bc1|g12192.t1 Bc1|g16053.t1 Bc1|g19721.t1 Bc1|g29331.t1 Bc1|g29727.t1 Bc1|g9695.t1 Bc23|g17295.t1 Bc23|g28841.t1 Bc23|g29428.t1 Bc23|g30993.t1 Bc23|g32773.t1 Bc23|g7609.t1 Nov27|g18329.t1 Nov27|g22093.t1 Nov27|g28826.t1 Nov27|g8900.t1 Nov5|g17281.t1 Nov5|g21317.t1 Nov5|g21573.t1 Nov5|g28937.t1 Nov5|g8099.t1 Nov5|g9411.t1 Nov71|g18382.t1 Nov71|g20296.t1 Nov71|g29101.t1 Nov77|g1314.t1 Nov77|g26421.t1 Nov77|g32925.t1 Nov9|g19347.t1 Nov9|g29682.t1 ONT3|g15454.t1 ONT3|g17735.t1 ONT3|g28403.t1 ONT3|g29349.t1 ONT3|g8097.t1 ONT3|g9455.t1 SCRP245_v2|g18853.t1 SCRP245_v2|g24649.t1 SCRP249|g25057.t1 SCRP249|g32802.t1 SCRP249|g32802.t2 SCRP324|g25360.t1 SCRP324|g32297.t1 SCRP324|g32297.t2 SCRP324|g32297.t3 SCRP324|g9697.t1 SCRP333|g1561.t1 SCRP333|g23218.t1 SCRP333|g33871.t1 SCRP333|g33871.t2
OG0000163: A4|g16135.t1 A4|g31757.t1 A4|g32366.t1 A4|g33111.t1 Bc16|g1293.t1 Bc16|g13106.t1 Bc16|g14683.t1 Bc16|g15054.t1 Bc16|g15416.t1 Bc16|g20909.t1 Bc16|g22032.t1 Bc16|g2225.t1 Bc16|g23092.t1 Bc16|g23259.t1 Bc16|g26067.t1 Bc16|g28811.t1 Bc16|g31695.t1 Bc16|g38159.t1 Bc16|g38588.t1 Bc16|g9151.t1 Bc1|g31165.t1 Bc23|g28496.t1 Bc23|g31427.t1 Bc23|g32016.t1 Bc23|g32037.t1 Bc23|g32208.t1 Bc23|g32867.t1 Nov27|g29324.t1 Nov27|g30438.t1 Nov27|g32610.t1 Nov27|g33207.t1 Nov27|g33337.t1 Nov27|g33392.t1 Nov27|g33433.t1 Nov5|g28860.t1 Nov5|g32334.t1 Nov5|g32383.t1 Nov5|g32596.t1 Nov5|g33058.t1 Nov71|g27788.t1 Nov71|g31618.t1 Nov71|g32466.t1 Nov77|g14396.t1 Nov77|g30521.t1 Nov77|g31255.t1 Nov77|g31634.t1 Nov77|g33083.t1 Nov9|g32698.t1 Nov9|g32908.t1 Nov9|g33020.t1 ONT3|g28921.t1 ONT3|g32690.t1 SCRP245_v2|g31781.t1 SCRP245_v2|g32512.t1 SCRP245_v2|g32773.t1 SCRP249|g30121.t1 SCRP249|g33186.t1 SCRP249|g33363.t1 SCRP324|g29393.t1 SCRP324|g30339.t1 SCRP324|g30779.t1 SCRP324|g31647.t1 SCRP324|g32561.t1 SCRP333|g26930.t1 SCRP333|g27782.t1 SCRP333|g34449.t1
OG0000164: A4|g204.t1 Bc16|g15838.t1 Bc16|g18117.t1 Bc16|g20110.t1 Bc16|g35832.t1 Bc16|g38064.t1 Bc16|g41039.t1 Bc1|g197.t1 Bc1|g21991.t1 Bc1|g24597.t1 Bc23|g11912.t1 Bc23|g126.t1 Bc23|g24407.t1 Bc23|g27749.t1 Nov27|g10717.t1 Nov27|g19742.t1 Nov27|g20137.t1 Nov27|g202.t1 Nov5|g28214.t1 Nov5|g741.t1 Nov71|g17086.t1 Nov71|g203.t1 Nov77|g20362.t1 Nov77|g916.t1 Nov9|g202.t1 Nov9|g23432.t1 ONT3|g14695.t1 ONT3|g198.t1 ONT3|g24958.t1 SCRP245_v2|g12515.t1 SCRP245_v2|g20198.t1 SCRP245_v2|g622.t1 SCRP249|g12428.t1 SCRP249|g14160.t1 SCRP249|g16855.t1 SCRP249|g17759.t1 SCRP249|g18395.t1 SCRP249|g18440.t1 SCRP249|g20001.t1 SCRP249|g22482.t1 SCRP249|g23824.t1 SCRP249|g25322.t1 SCRP249|g25451.t1 SCRP249|g29371.t1 SCRP249|g29401.t1 SCRP324|g14831.t1 SCRP324|g15134.t1 SCRP324|g18880.t1 SCRP324|g19024.t1 SCRP324|g20053.t1 SCRP324|g22688.t1 SCRP324|g24203.t1 SCRP324|g25712.t1 SCRP324|g25929.t1 SCRP324|g27035.t1 SCRP333|g14583.t1 SCRP333|g15870.t1 SCRP333|g19610.t1 SCRP333|g23851.t1 SCRP333|g24932.t1 SCRP333|g26139.t1 SCRP333|g27382.t1 SCRP333|g27556.t1 SCRP333|g27621.t1 SCRP333|g30575.t1
OG0000165: A4|g10020.t1 A4|g11037.t1 A4|g11692.t1 A4|g1238.t1 A4|g29679.t1 Bc16|g22259.t1 Bc16|g25426.t1 Bc16|g32185.t1 Bc16|g5389.t1 Bc16|g9758.t1 Bc1|g1720.t1 Bc1|g23907.t1 Bc1|g9600.t1 Bc23|g3416.t1 Nov27|g1497.t1 Nov5|g10125.t1 Nov5|g14103.t1 Nov5|g21682.t1 Nov5|g2915.t1 Nov5|g29692.t1 Nov71|g10931.t1 Nov71|g11004.t1 Nov71|g1287.t1 Nov71|g23326.t1 Nov71|g24154.t1 Nov77|g19088.t1 Nov77|g20348.t1 Nov77|g30059.t1 Nov77|g3538.t1 Nov77|g8891.t1 Nov9|g1446.t1 Nov9|g24899.t1 Nov9|g9315.t1 ONT3|g10298.t1 ONT3|g1124.t1 ONT3|g22729.t1 ONT3|g29636.t1 SCRP245_v2|g21865.t1 SCRP245_v2|g22729.t1 SCRP245_v2|g7096.t1 SCRP245_v2|g814.t1 SCRP245_v2|g9904.t1 SCRP249|g10692.t1 SCRP249|g14982.t1 SCRP249|g15064.t1 SCRP249|g15967.t1 SCRP249|g16207.t1 SCRP249|g19239.t1 SCRP249|g27274.t1 SCRP249|g28279.t1 SCRP324|g11763.t1 SCRP324|g15802.t1 SCRP324|g17701.t1 SCRP324|g19140.t1 SCRP324|g19834.t1 SCRP324|g20349.t1 SCRP324|g24342.t1 SCRP324|g28192.t1 SCRP333|g11549.t1 SCRP333|g15546.t1 SCRP333|g16244.t1 SCRP333|g18820.t1 SCRP333|g25295.t1 SCRP333|g26896.t1 SCRP333|g5461.t1
OG0000166: A4|g16846.t1 A4|g30105.t1 A4|g32147.t1 Bc16|g13184.t1 Bc16|g18051.t1 Bc16|g2329.t1 Bc16|g25480.t1 Bc16|g30731.t1 Bc16|g34118.t1 Bc16|g39273.t1 Bc1|g32366.t1 Bc1|g5629.t1 Bc23|g4052.t1 Nov27|g26465.t1 Nov27|g27566.t1 Nov27|g30156.t1 Nov27|g31842.t1 Nov27|g31871.t1 Nov27|g4798.t1 Nov5|g22118.t1 Nov5|g26301.t1 Nov5|g27666.t1 Nov5|g31488.t1 Nov5|g32819.t1 Nov5|g4028.t1 Nov71|g19637.t1 Nov71|g22406.t1 Nov71|g24209.t1 Nov71|g29525.t1 Nov77|g22122.t1 Nov77|g24970.t1 Nov77|g2675.t1 Nov77|g28789.t1 Nov77|g29941.t1 Nov77|g30290.t1 Nov77|g5080.t1 Nov9|g27792.t1 Nov9|g29794.t1 Nov9|g31607.t1 Nov9|g5119.t1 ONT3|g22139.t1 ONT3|g28763.t1 ONT3|g29956.t1 ONT3|g31487.t1 ONT3|g31816.t1 SCRP245_v2|g21137.t1 SCRP245_v2|g28405.t1 SCRP245_v2|g30832.t1 SCRP245_v2|g3841.t1 SCRP249|g16526.t1 SCRP249|g24074.t1 SCRP249|g26556.t1 SCRP249|g31086.t1 SCRP249|g33596.t1 SCRP324|g16347.t1 SCRP324|g26454.t1 SCRP324|g29889.t1 SCRP324|g9574.t1 SCRP333|g13649.t1 SCRP333|g23670.t1 SCRP333|g32582.t1 SCRP333|g33204.t1 SCRP333|g33520.t1 SCRP333|g34184.t1 SCRP333|g34687.t1
OG0000167: A4|g19168.t1 A4|g23377.t1 A4|g28117.t1 A4|g30036.t1 Bc16|g11367.t1 Bc16|g14912.t1 Bc16|g27991.t1 Bc16|g3350.t1 Bc16|g34345.t1 Bc16|g37621.t1 Bc16|g4251.t1 Bc1|g16174.t1 Bc1|g17382.t1 Bc1|g19363.t1 Bc1|g21580.t1 Bc1|g23946.t1 Bc1|g28895.t1 Bc23|g20692.t1 Bc23|g21529.t1 Bc23|g23302.t1 Bc23|g26954.t1 Nov27|g11613.t1 Nov27|g22656.t1 Nov27|g25766.t1 Nov27|g27367.t1 Nov27|g27496.t1 Nov5|g18666.t1 Nov5|g20460.t1 Nov71|g14036.t1 Nov71|g20049.t1 Nov71|g27904.t1 Nov71|g29904.t1 Nov71|g30859.t1 Nov77|g19366.t1 Nov77|g22937.t1 Nov77|g25201.t1 Nov77|g30880.t1 Nov77|g31277.t1 Nov77|g31397.t1 Nov9|g12576.t1 Nov9|g21591.t1 Nov9|g24712.t1 Nov9|g27335.t1 Nov9|g28040.t1 Nov9|g29204.t1 ONT3|g12598.t1 ONT3|g19495.t1 ONT3|g28020.t1 SCRP245_v2|g18039.t1 SCRP245_v2|g19400.t1 SCRP245_v2|g22073.t1 SCRP245_v2|g26986.t1 SCRP245_v2|g29130.t1 SCRP249|g25568.t1 SCRP249|g31640.t1 SCRP249|g9580.t1 SCRP324|g22470.t1 SCRP324|g25749.t1 SCRP324|g28373.t1 SCRP324|g30346.t1 SCRP324|g30502.t1 SCRP333|g14835.t1 SCRP333|g20030.t1 SCRP333|g28042.t1 SCRP333|g29843.t1
OG0000168: A4|g19293.t1 A4|g29365.t1 A4|g29967.t1 A4|g33215.t1 Bc16|g16910.t1 Bc16|g17147.t1 Bc16|g26235.t1 Bc16|g28556.t1 Bc16|g28891.t1 Bc16|g28893.t1 Bc16|g29271.t1 Bc16|g31603.t1 Bc16|g36667.t1 Bc16|g38125.t1 Bc16|g9332.t1 Bc1|g15267.t1 Bc1|g22136.t1 Bc1|g28800.t1 Bc23|g30234.t1 Bc23|g3967.t1 Nov27|g30206.t1 Nov27|g31609.t1 Nov27|g33387.t1 Nov27|g4610.t1 Nov5|g14640.t1 Nov5|g18481.t1 Nov5|g19056.t1 Nov5|g28717.t1 Nov5|g28747.t1 Nov71|g17688.t1 Nov71|g20575.t1 Nov71|g28570.t1 Nov77|g10224.t1 Nov77|g13275.t1 Nov77|g15231.t1 Nov77|g18021.t1 Nov77|g19563.t1 Nov77|g27625.t1 Nov77|g29478.t1 Nov77|g29639.t1 Nov9|g11597.t1 Nov9|g17301.t1 Nov9|g17955.t1 Nov9|g26384.t1 Nov9|g26709.t1 Nov9|g28677.t1 Nov9|g30909.t1 ONT3|g18275.t1 ONT3|g23244.t1 ONT3|g32076.t1 SCRP245_v2|g16979.t1 SCRP245_v2|g26683.t1 SCRP245_v2|g29985.t1 SCRP245_v2|g3764.t1 SCRP249|g23694.t1 SCRP249|g24413.t1 SCRP249|g28466.t1 SCRP249|g28593.t1 SCRP249|g29461.t1 SCRP324|g19567.t1 SCRP324|g28871.t1 SCRP324|g29260.t1 SCRP324|g32869.t1 SCRP333|g31427.t1 SCRP333|g33397.t1
OG0000169: A4|g21236.t1 A4|g23716.t1 A4|g24104.t1 A4|g24762.t1 A4|g30520.t1 Bc16|g12476.t1 Bc16|g16986.t1 Bc16|g17263.t1 Bc16|g22071.t1 Bc16|g28882.t1 Bc16|g36693.t1 Bc16|g8094.t1 Bc1|g11015.t1 Bc1|g12785.t1 Bc1|g23637.t1 Bc1|g25671.t1 Bc1|g26781.t1 Bc23|g27436.t1 Bc23|g28367.t1 Bc23|g29275.t1 Bc23|g30184.t1 Bc23|g30975.t1 Nov27|g24156.t1 Nov27|g25611.t1 Nov27|g25803.t1 Nov27|g30202.t1 Nov5|g22363.t1 Nov5|g23813.t1 Nov71|g22240.t1 Nov71|g25092.t1 Nov71|g25957.t1 Nov71|g26884.t1 Nov71|g29356.t1 Nov71|g9465.t1 Nov77|g19745.t1 Nov77|g21101.t1 Nov77|g24139.t1 Nov77|g24579.t1 Nov77|g25962.t1 Nov77|g30836.t1 Nov77|g31311.t1 Nov9|g22578.t1 Nov9|g24327.t1 Nov9|g24798.t1 Nov9|g28950.t1 ONT3|g22145.t1 ONT3|g22307.t1 ONT3|g23241.t1 ONT3|g23897.t1 ONT3|g29926.t1 SCRP245_v2|g23237.t1 SCRP245_v2|g25211.t1 SCRP245_v2|g28387.t1 SCRP249|g19525.t1 SCRP249|g27164.t1 SCRP249|g28262.t1 SCRP249|g29806.t1 SCRP324|g13950.t1 SCRP324|g24070.t1 SCRP324|g25657.t1 SCRP324|g27548.t1 SCRP333|g23554.t1 SCRP333|g24817.t1 SCRP333|g26973.t1 SCRP333|g27067.t1
OG0000170: A4|g24572.t1 A4|g30358.t1 A4|g30838.t1 A4|g32481.t1 Bc16|g14178.t1 Bc16|g20198.t1 Bc16|g20805.t1 Bc16|g25477.t1 Bc16|g27415.t1 Bc16|g35385.t1 Bc16|g41080.t1 Bc16|g7393.t1 Bc16|g8000.t1 Bc16|g8140.t1 Bc16|g9242.t1 Bc16|g9506.t1 Bc1|g18997.t1 Bc1|g20856.t1 Bc1|g30757.t1 Bc1|g31893.t1 Bc1|g32274.t1 Bc23|g27687.t1 Bc23|g29165.t1 Bc23|g29651.t1 Bc23|g31812.t1 Nov27|g22083.t1 Nov27|g30098.t1 Nov27|g31113.t1 Nov27|g31130.t1 Nov27|g32637.t1 Nov5|g28532.t1 Nov5|g30407.t1 Nov5|g32568.t1 Nov71|g21983.t1 Nov77|g28973.t1 Nov77|g29134.t1 Nov77|g30364.t1 Nov77|g31678.t1 Nov77|g31804.t1 Nov9|g22608.t1 Nov9|g30699.t1 Nov9|g32614.t1 ONT3|g20367.t1 ONT3|g26320.t1 ONT3|g26907.t1 ONT3|g29532.t1 ONT3|g30096.t1 SCRP245_v2|g29962.t1 SCRP245_v2|g31410.t1 SCRP245_v2|g31890.t1 SCRP249|g12057.t1 SCRP249|g28950.t1 SCRP249|g30537.t1 SCRP249|g32026.t1 SCRP249|g32071.t1 SCRP249|g33704.t1 SCRP324|g12033.t1 SCRP324|g24722.t1 SCRP324|g8909.t1 SCRP333|g21252.t1 SCRP333|g23107.t1 SCRP333|g29111.t1 SCRP333|g33883.t1 SCRP333|g35112.t1 SCRP333|g9071.t1
OG0000171: A4|g25253.t1 Bc16|g39085.t1 Bc16|g39086.t1 Bc16|g39087.t1 Bc16|g39089.t1 Bc16|g39090.t1 Bc16|g39092.t1 Bc16|g39093.t1 Bc16|g39094.t1 Bc16|g39095.t1 Bc16|g39096.t1 Bc16|g39097.t1 Bc16|g39098.t1 Bc16|g39099.t1 Bc16|g39100.t1 Bc16|g39101.t1 Bc16|g39102.t1 Bc16|g39103.t1 Bc16|g39104.t1 Bc16|g39105.t1 Bc16|g39106.t1 Bc16|g39107.t1 Bc16|g39108.t1 Bc16|g39109.t1 Bc16|g39110.t1 Bc16|g39111.t1 Bc16|g39112.t1 Bc16|g39113.t1 Bc16|g39114.t1 Bc16|g39115.t1 Bc16|g39116.t1 Bc16|g39117.t1 Bc16|g39119.t1 Bc16|g39120.t1 Bc16|g39121.t1 Bc1|g25852.t1 Bc1|g25853.t1 Bc1|g25854.t1 Bc23|g32092.t1 Bc23|g32373.t1 Bc23|g33028.t1 Bc23|g33054.t1 Nov27|g28111.t1 Nov5|g22232.t1 Nov71|g25936.t1 Nov77|g31787.t1 Nov77|g31788.t1 Nov77|g32420.t1 Nov77|g32550.t1 Nov77|g32613.t1 Nov77|g32636.t1 Nov77|g33374.t1 Nov9|g26506.t1 SCRP245_v2|g21525.t1 SCRP245_v2|g27266.t1 SCRP245_v2|g31430.t1 SCRP245_v2|g31431.t1 SCRP245_v2|g31445.t1 SCRP245_v2|g31636.t1 SCRP245_v2|g32725.t1 SCRP245_v2|g32808.t1 SCRP249|g32246.t1 SCRP249|g33514.t1 SCRP249|g33707.t1 SCRP249|g33763.t1
OG0000172: A4|g26292.t1 Bc16|g15816.t1 Bc16|g26210.t1 Bc16|g28490.t1 Bc16|g35925.t1 Bc16|g38030.t1 Bc16|g4738.t1 Bc16|g5868.t1 Bc16|g7567.t1 Bc1|g11030.t1 Bc1|g14893.t1 Bc1|g18702.t1 Bc1|g22193.t1 Bc1|g25276.t1 Bc1|g26389.t1 Bc23|g19810.t1 Bc23|g21804.t1 Bc23|g23105.t1 Bc23|g23645.t1 Bc23|g25979.t1 Nov27|g10892.t1 Nov27|g12244.t1 Nov27|g16702.t1 Nov27|g20673.t1 Nov27|g25313.t1 Nov27|g4983.t1 Nov5|g19761.t1 Nov5|g20047.t1 Nov5|g23673.t1 Nov5|g28636.t1 Nov5|g3460.t1 Nov5|g9343.t1 Nov71|g10474.t1 Nov71|g11062.t1 Nov71|g18364.t1 Nov71|g2005.t1 Nov71|g20879.t1 Nov71|g27559.t1 Nov77|g16947.t1 Nov77|g1762.t1 Nov77|g20187.t1 Nov77|g20728.t1 Nov77|g20729.t1 Nov77|g22031.t1 Nov77|g24984.t1 Nov9|g14560.t1 Nov9|g19668.t1 Nov9|g2034.t1 Nov9|g24802.t1 Nov9|g28352.t1 Nov9|g28797.t1 ONT3|g20052.t1 ONT3|g27254.t1 SCRP245_v2|g19779.t1 SCRP245_v2|g25661.t1 SCRP245_v2|g31647.t1 SCRP249|g17101.t1 SCRP249|g25240.t1 SCRP249|g26861.t1 SCRP249|g33279.t1 SCRP324|g21116.t1 SCRP333|g16008.t1 SCRP333|g20060.t1 SCRP333|g28275.t1 SCRP333|g30185.t1
OG0000173: A4|g17874.t1 A4|g717.t1 Bc16|g11776.t1 Bc16|g12842.t1 Bc16|g12890.t1 Bc16|g13599.t1 Bc16|g16073.t1 Bc16|g16554.t1 Bc16|g19170.t1 Bc16|g21275.t1 Bc16|g25385.t1 Bc16|g27607.t1 Bc16|g29721.t1 Bc16|g30632.t1 Bc16|g30945.t1 Bc16|g31237.t1 Bc16|g32070.t1 Bc16|g32716.t1 Bc16|g32952.t1 Bc16|g34481.t1 Bc16|g34816.t1 Bc16|g35528.t1 Bc16|g3576.t1 Bc16|g36935.t1 Bc16|g3801.t1 Bc16|g3805.t1 Bc16|g4002.t1 Bc16|g4833.t1 Bc16|g504.t1 Bc16|g5760.t1 Bc16|g785.t1 Bc16|g9638.t1 Bc1|g19803.t1 Bc1|g738.t1 Bc23|g15322.t1 Bc23|g738.t1 Nov27|g14607.t1 Nov27|g14761.t1 Nov27|g537.t1 Nov5|g10307.t1 Nov5|g13701.t1 Nov5|g16725.t1 Nov5|g29662.t1 Nov5|g6127.t1 Nov5|g9389.t1 Nov71|g18105.t1 Nov71|g25458.t1 Nov77|g15944.t1 Nov77|g20506.t1 Nov77|g27861.t1 Nov9|g17015.t1 Nov9|g25096.t1 Nov9|g2694.t1 ONT3|g14274.t1 ONT3|g20578.t1 ONT3|g28969.t1 ONT3|g690.t1 ONT3|g7887.t1 SCRP245_v2|g22149.t1 SCRP245_v2|g324.t1 SCRP245_v2|g388.t1 SCRP249|g23568.t1 SCRP324|g23955.t1 SCRP333|g18712.t1
OG0000174: A4|g1254.t1 A4|g14617.t1 A4|g21481.t1 A4|g33223.t1 Bc16|g10254.t1 Bc16|g20931.t1 Bc16|g32908.t1 Bc16|g34094.t1 Bc16|g36592.t1 Bc16|g37482.t1 Bc16|g5405.t1 Bc1|g12370.t1 Bc1|g1735.t1 Bc1|g23554.t1 Bc1|g32662.t1 Bc1|g6331.t1 Bc23|g10704.t1 Bc23|g22048.t1 Bc23|g24214.t1 Bc23|g31951.t1 Bc23|g3431.t1 Nov27|g11651.t1 Nov27|g14775.t1 Nov27|g1512.t1 Nov27|g32626.t1 Nov27|g32958.t1 Nov27|g33135.t1 Nov5|g10844.t1 Nov5|g2931.t1 Nov5|g32237.t1 Nov5|g5350.t1 Nov71|g10174.t1 Nov71|g1304.t1 Nov71|g22423.t1 Nov77|g14938.t1 Nov77|g17958.t1 Nov77|g28871.t1 Nov77|g31034.t1 Nov77|g31712.t1 Nov77|g3556.t1 Nov9|g1429.t1 Nov9|g16008.t1 Nov9|g1786.t1 Nov9|g18626.t1 ONT3|g11107.t1 ONT3|g1137.t1 ONT3|g18213.t1 ONT3|g30784.t1 SCRP245_v2|g14612.t1 SCRP245_v2|g16556.t1 SCRP245_v2|g32249.t1 SCRP245_v2|g5383.t1 SCRP245_v2|g828.t1 SCRP249|g26078.t1 SCRP249|g27046.t1 SCRP249|g31203.t1 SCRP249|g7565.t1 SCRP324|g13386.t1 SCRP324|g30938.t1 SCRP333|g13846.t1 SCRP333|g27975.t1 SCRP333|g32318.t1 SCRP333|g34760.t1 SCRP333|g34761.t1
OG0000175: A4|g19003.t1 A4|g23145.t1 A4|g23967.t1 A4|g26775.t1 A4|g9606.t1 Bc16|g11288.t1 Bc16|g15801.t1 Bc16|g25706.t1 Bc16|g31542.t1 Bc16|g36775.t1 Bc16|g6318.t1 Bc1|g14846.t1 Bc1|g23609.t1 Bc1|g25046.t1 Bc1|g30906.t1 Bc1|g9118.t1 Bc23|g18972.t1 Bc23|g24724.t1 Bc23|g26470.t1 Bc23|g9205.t1 Nov27|g10273.t1 Nov27|g12955.t1 Nov27|g16371.t1 Nov27|g23902.t1 Nov27|g25110.t1 Nov5|g7166.t1 Nov71|g18574.t1 Nov71|g19979.t1 Nov71|g23944.t1 Nov71|g25126.t1 Nov71|g8589.t1 Nov77|g17236.t1 Nov77|g17947.t1 Nov77|g22056.t1 Nov77|g24772.t1 Nov77|g9885.t1 Nov9|g14434.t1 Nov9|g19482.t1 Nov9|g22367.t1 Nov9|g23830.t1 Nov9|g8788.t1 ONT3|g14835.t1 ONT3|g19375.t1 ONT3|g24082.t1 ONT3|g25542.t1 ONT3|g6034.t1 SCRP245_v2|g16693.t1 SCRP245_v2|g23401.t1 SCRP245_v2|g25583.t1 SCRP245_v2|g9143.t1 SCRP249|g16177.t1 SCRP249|g20213.t1 SCRP249|g24313.t1 SCRP249|g29454.t1 SCRP249|g29907.t1 SCRP324|g15557.t1 SCRP324|g18331.t1 SCRP324|g23707.t1 SCRP324|g25213.t1 SCRP324|g32077.t1 SCRP333|g16253.t1 SCRP333|g16473.t1 SCRP333|g20928.t1 SCRP333|g25433.t1
OG0000176: A4|g16925.t1 A4|g19366.t1 A4|g19367.t1 A4|g25048.t1 A4|g25048.t2 Bc16|g38194.t1 Bc16|g7508.t1 Bc1|g16681.t1 Bc1|g20239.t1 Bc1|g20239.t2 Bc1|g20240.t1 Bc1|g8727.t1 Bc1|g8728.t1 Bc1|g8745.t1 Bc1|g8746.t1 Bc23|g19037.t1 Bc23|g19038.t1 Bc23|g19672.t1 Bc23|g22295.t1 Nov27|g17537.t1 Nov27|g19827.t1 Nov27|g19827.t2 Nov27|g19828.t1 Nov27|g24414.t1 Nov27|g24415.t1 Nov5|g19389.t1 Nov5|g19390.t1 Nov5|g21346.t1 Nov5|g23175.t1 Nov71|g17145.t1 Nov71|g21959.t1 Nov71|g21960.t1 Nov71|g24175.t1 Nov71|g24176.t1 Nov77|g16642.t1 Nov77|g19753.t1 Nov77|g24698.t1 Nov9|g16533.t1 Nov9|g19088.t1 Nov9|g19089.t1 Nov9|g19895.t1 Nov9|g19896.t1 ONT3|g22382.t1 ONT3|g27701.t1 ONT3|g29389.t1 SCRP245_v2|g16673.t1 SCRP245_v2|g19536.t1 SCRP245_v2|g19536.t2 SCRP245_v2|g28655.t1 SCRP249|g15809.t1 SCRP249|g17534.t1 SCRP249|g24664.t1 SCRP249|g24665.t1 SCRP249|g27935.t1 SCRP324|g20608.t1 SCRP324|g20634.t1 SCRP324|g20635.t1 SCRP324|g20958.t1 SCRP324|g22361.t1 SCRP333|g16155.t1 SCRP333|g16156.t1 SCRP333|g17469.t1 SCRP333|g25686.t1 SCRP333|g27341.t1
OG0000177: A4|g17689.t1 A4|g19969.t1 A4|g24072.t1 A4|g25512.t1 A4|g29945.t1 A4|g29990.t1 A4|g33188.t1 A4|g33435.t1 Bc16|g14436.t1 Bc16|g15607.t1 Bc16|g1626.t1 Bc16|g19470.t1 Bc16|g20411.t1 Bc16|g20424.t1 Bc16|g20425.t1 Bc16|g24397.t1 Bc16|g33630.t1 Bc16|g35190.t1 Bc16|g36027.t1 Bc16|g36028.t1 Bc16|g36030.t1 Bc16|g36031.t1 Bc16|g36034.t1 Bc16|g36035.t1 Bc16|g36043.t1 Bc16|g5541.t1 Bc16|g6224.t1 Bc1|g25864.t1 Bc23|g23939.t1 Nov27|g25092.t1 Nov5|g10397.t1 Nov5|g20437.t1 Nov5|g20494.t1 Nov5|g24477.t1 Nov5|g25564.t1 Nov5|g30141.t1 Nov71|g14972.t1 Nov71|g21350.t1 Nov71|g25161.t1 Nov71|g28475.t1 Nov71|g32281.t1 Nov71|g33016.t1 Nov71|g3997.t1 Nov77|g14445.t1 Nov77|g16358.t1 Nov77|g24767.t1 Nov77|g30552.t1 Nov77|g30908.t1 Nov77|g30909.t1 Nov77|g8008.t1 Nov9|g12523.t1 Nov9|g21380.t1 Nov9|g22169.t1 Nov9|g30637.t1 Nov9|g33399.t1 Nov9|g5512.t1 ONT3|g20015.t1 ONT3|g24881.t1 ONT3|g4718.t1 SCRP245_v2|g23927.t1 SCRP249|g34134.t1 SCRP324|g33236.t1 SCRP333|g20674.t1 SCRP333|g33999.t1
OG0000178: A4|g19577.t1 A4|g20740.t1 A4|g21128.t1 A4|g25358.t1 A4|g31879.t1 A4|g32519.t1 Bc16|g10339.t1 Bc16|g13885.t1 Bc16|g15137.t1 Bc16|g16603.t1 Bc16|g1816.t1 Bc16|g19162.t1 Bc16|g25252.t1 Bc16|g2591.t1 Bc16|g29970.t1 Bc16|g33350.t1 Bc16|g37124.t1 Bc16|g37398.t1 Bc16|g6164.t1 Bc16|g7641.t1 Bc16|g9008.t1 Bc1|g10430.t1 Bc1|g26298.t1 Bc1|g30551.t1 Bc1|g33648.t1 Bc1|g7826.t1 Bc1|g7827.t1 Bc23|g20611.t1 Bc23|g24915.t1 Nov27|g21852.t1 Nov27|g26861.t1 Nov27|g29387.t1 Nov27|g33514.t1 Nov5|g20593.t1 Nov5|g21083.t1 Nov5|g21583.t1 Nov5|g25399.t1 Nov5|g30660.t1 Nov5|g32571.t1 Nov5|g33385.t1 Nov5|g33624.t1 Nov71|g7033.t1 Nov77|g12877.t1 Nov77|g24562.t1 Nov9|g10248.t1 Nov9|g18850.t1 Nov9|g22588.t1 Nov9|g26817.t1 SCRP245_v2|g24493.t1 SCRP249|g18144.t1 SCRP249|g29389.t1 SCRP249|g33515.t1 SCRP249|g7149.t1 SCRP324|g23720.t1 SCRP324|g28065.t1 SCRP324|g28692.t1 SCRP324|g31016.t1 SCRP324|g7610.t1 SCRP333|g17290.t1 SCRP333|g29165.t1 SCRP333|g29920.t1 SCRP333|g32254.t1 SCRP333|g7669.t1 SCRP333|g9416.t1
OG0000179: A4|g19648.t1 A4|g21069.t1 A4|g22846.t1 A4|g23224.t1 A4|g27496.t1 Bc16|g10518.t1 Bc16|g30256.t1 Bc1|g17099.t1 Bc1|g18841.t1 Bc1|g22270.t1 Bc1|g24765.t1 Bc1|g27073.t1 Bc1|g30390.t1 Bc1|g31090.t1 Bc1|g3829.t1 Bc23|g23580.t1 Bc23|g24482.t1 Bc23|g25716.t1 Bc23|g28526.t1 Bc23|g28840.t1 Bc23|g29420.t1 Nov27|g21992.t1 Nov27|g23947.t1 Nov27|g25427.t1 Nov27|g26647.t1 Nov5|g20334.t1 Nov5|g25844.t1 Nov71|g15904.t1 Nov71|g17047.t1 Nov71|g22026.t1 Nov71|g24228.t1 Nov71|g26289.t1 Nov71|g26419.t1 Nov71|g30026.t1 Nov77|g21164.t1 Nov77|g23539.t1 Nov77|g25186.t1 Nov77|g30984.t1 Nov9|g18205.t1 Nov9|g19139.t1 Nov9|g22813.t1 Nov9|g24152.t1 Nov9|g24796.t1 Nov9|g27478.t1 Nov9|g28581.t1 ONT3|g26882.t1 SCRP245_v2|g28716.t1 SCRP245_v2|g3986.t1 SCRP249|g19394.t1 SCRP249|g19595.t1 SCRP249|g22645.t1 SCRP249|g26230.t1 SCRP249|g26737.t1 SCRP324|g22249.t1 SCRP324|g23642.t1 SCRP324|g24905.t1 SCRP324|g25372.t1 SCRP324|g28751.t1 SCRP333|g18939.t1 SCRP333|g24272.t1 SCRP333|g29858.t1 SCRP333|g30031.t1 SCRP333|g30569.t1 SCRP333|g31591.t1
OG0000180: A4|g25076.t1 A4|g27297.t1 Bc16|g26229.t1 Bc16|g26747.t1 Bc16|g27062.t1 Bc16|g28496.t1 Bc16|g32376.t1 Bc16|g33637.t1 Bc16|g38112.t1 Bc1|g10232.t1 Bc1|g14086.t1 Bc1|g20601.t1 Bc1|g21746.t1 Bc1|g26315.t1 Bc1|g26393.t1 Bc1|g26534.t1 Bc1|g26917.t1 Bc1|g27815.t1 Bc23|g20120.t1 Bc23|g28418.t1 Bc23|g29503.t1 Nov27|g19748.t1 Nov27|g21509.t1 Nov27|g28059.t1 Nov27|g8590.t1 Nov27|g935.t1 Nov5|g19988.t1 Nov5|g24968.t1 Nov5|g27469.t1 Nov5|g28298.t1 Nov5|g30147.t1 Nov71|g20176.t1 Nov71|g24740.t1 Nov77|g12800.t1 Nov77|g24250.t1 Nov77|g24959.t1 Nov77|g25617.t1 Nov77|g28350.t1 Nov9|g19703.t1 Nov9|g20036.t1 Nov9|g21734.t1 Nov9|g24909.t1 Nov9|g28495.t1 Nov9|g5917.t1 ONT3|g13341.t1 ONT3|g22616.t1 ONT3|g27445.t1 SCRP245_v2|g15239.t1 SCRP245_v2|g21649.t1 SCRP245_v2|g24268.t1 SCRP245_v2|g30739.t1 SCRP249|g21853.t1 SCRP249|g22079.t1 SCRP249|g22142.t1 SCRP249|g29965.t1 SCRP249|g4801.t1 SCRP324|g18615.t1 SCRP324|g19672.t1 SCRP324|g25790.t1 SCRP324|g29868.t1 SCRP333|g20323.t1 SCRP333|g25861.t1 SCRP333|g31055.t1 SCRP333|g5054.t1
OG0000181: A4|g25316.t1 A4|g33092.t1 A4|g33545.t1 A4|g33546.t1 A4|g33554.t1 A4|g33555.t1 A4|g33578.t1 Bc16|g38511.t1 Bc16|g38512.t1 Bc16|g38513.t1 Bc16|g38514.t1 Bc16|g38515.t1 Bc16|g38516.t1 Bc16|g38518.t1 Bc16|g38519.t1 Bc16|g38520.t1 Bc1|g8282.t1 Bc23|g24593.t1 Bc23|g32214.t1 Bc23|g32568.t1 Bc23|g33109.t1 Nov27|g26183.t1 Nov5|g25142.t1 Nov5|g33588.t1 Nov71|g13271.t1 Nov71|g32175.t1 Nov71|g32677.t1 Nov77|g23161.t1 Nov77|g23164.t1 Nov77|g32516.t1 Nov77|g32545.t1 Nov77|g33062.t1 Nov77|g33426.t1 Nov9|g26173.t1 Nov9|g26174.t1 Nov9|g33032.t1 Nov9|g33462.t1 ONT3|g25440.t1 SCRP245_v2|g22077.t1 SCRP245_v2|g32855.t1 SCRP245_v2|g33185.t1 SCRP245_v2|g33186.t1 SCRP249|g13255.t1 SCRP249|g29970.t1 SCRP249|g29971.t1 SCRP249|g29972.t1 SCRP249|g30773.t1 SCRP249|g32414.t1 SCRP249|g32481.t1 SCRP324|g13001.t1 SCRP324|g13002.t1 SCRP324|g30376.t1 SCRP324|g30377.t1 SCRP324|g31051.t1 SCRP324|g31977.t1 SCRP324|g32159.t1 SCRP324|g32962.t1 SCRP333|g14014.t1 SCRP333|g33024.t1 SCRP333|g33589.t1 SCRP333|g33641.t1 SCRP333|g34227.t1 SCRP333|g34632.t1 SCRP333|g34865.t1
OG0000182: A4|g14390.t1 A4|g310.t1 A4|g31273.t1 A4|g32886.t1 A4|g33457.t1 A4|g6352.t1 Bc16|g10186.t1 Bc16|g16061.t1 Bc16|g7104.t1 Bc1|g26893.t1 Bc1|g27276.t1 Bc1|g30817.t1 Bc1|g32608.t1 Bc1|g33563.t1 Bc1|g4858.t1 Bc23|g10036.t1 Bc23|g15068.t1 Bc23|g17325.t1 Bc23|g29011.t1 Nov27|g30257.t1 Nov27|g31965.t1 Nov27|g7554.t1 Nov5|g17626.t1 Nov5|g22507.t1 Nov5|g30693.t1 Nov5|g31140.t1 Nov5|g31168.t1 Nov5|g6169.t1 Nov71|g11347.t1 Nov71|g24307.t1 Nov71|g29476.t1 Nov71|g29529.t1 Nov71|g31650.t1 Nov71|g33027.t1 Nov71|g7341.t1 Nov77|g132.t1 Nov77|g32780.t1 Nov9|g13301.t1 Nov9|g24286.t1 Nov9|g25832.t1 Nov9|g26826.t1 Nov9|g32294.t1 Nov9|g7766.t1 ONT3|g206.t1 ONT3|g22243.t1 ONT3|g29568.t1 ONT3|g32036.t1 ONT3|g6296.t1 SCRP245_v2|g20553.t1 SCRP245_v2|g28615.t1 SCRP245_v2|g32478.t1 SCRP245_v2|g32827.t1 SCRP249|g27860.t1 SCRP249|g33300.t1 SCRP324|g1050.t1 SCRP324|g20027.t1 SCRP324|g27683.t1 SCRP324|g29655.t1 SCRP324|g29876.t1 SCRP333|g28801.t1 SCRP333|g30854.t1 SCRP333|g33352.t1 SCRP333|g34101.t1
OG0000183: A4|g10024.t1 A4|g28686.t1 Bc16|g14136.t1 Bc16|g32195.t1 Bc16|g9762.t1 Bc1|g12059.t1 Bc1|g14935.t1 Bc1|g25524.t1 Bc1|g29517.t1 Bc23|g10665.t1 Bc23|g19582.t1 Bc23|g24503.t1 Bc23|g28224.t1 Bc23|g9881.t1 Nov27|g10849.t1 Nov27|g21078.t1 Nov27|g29110.t1 Nov5|g10129.t1 Nov5|g25376.t1 Nov5|g27324.t1 Nov5|g7181.t1 Nov5|g7182.t1 Nov71|g11008.t1 Nov71|g28929.t1 Nov77|g1813.t1 Nov77|g19095.t1 Nov77|g19956.t1 Nov77|g19957.t1 Nov77|g28722.t1 Nov9|g11889.t1 Nov9|g22099.t1 Nov9|g22100.t1 Nov9|g25431.t1 Nov9|g29505.t1 ONT3|g10301.t1 ONT3|g20599.t1 ONT3|g25333.t1 ONT3|g28759.t1 SCRP245_v2|g16247.t1 SCRP245_v2|g23431.t1 SCRP245_v2|g28159.t1 SCRP245_v2|g6384.t1 SCRP245_v2|g9901.t1 SCRP249|g10690.t1 SCRP249|g11843.t1 SCRP249|g14294.t1 SCRP249|g17520.t1 SCRP249|g18684.t1 SCRP249|g19242.t1 SCRP249|g7032.t1 SCRP324|g11760.t1 SCRP324|g14708.t1 SCRP324|g14709.t1 SCRP324|g17613.t1 SCRP324|g20344.t1 SCRP333|g11553.t1 SCRP333|g13238.t1 SCRP333|g15195.t1 SCRP333|g18413.t1 SCRP333|g19391.t1 SCRP333|g22551.t1 SCRP333|g23535.t1 SCRP333|g5458.t1
OG0000184: A4|g15530.t1 A4|g24321.t1 A4|g29724.t1 Bc16|g28530.t1 Bc16|g28620.t1 Bc16|g33028.t1 Bc16|g33035.t1 Bc16|g40682.t1 Bc16|g40792.t1 Bc16|g8119.t1 Bc1|g14358.t1 Bc1|g21260.t1 Bc1|g22819.t1 Bc1|g26134.t1 Bc1|g26707.t1 Bc1|g28293.t1 Bc23|g21561.t1 Bc23|g24759.t1 Bc23|g28377.t1 Nov27|g13841.t1 Nov27|g22012.t1 Nov27|g25497.t1 Nov27|g25731.t1 Nov5|g14658.t1 Nov5|g24877.t1 Nov5|g29750.t1 Nov71|g17232.t1 Nov71|g20875.t1 Nov71|g22039.t1 Nov71|g25492.t1 Nov71|g26922.t1 Nov77|g17310.t1 Nov77|g17967.t1 Nov77|g20867.t1 Nov77|g29711.t1 Nov9|g22088.t1 Nov9|g22574.t1 Nov9|g26647.t1 Nov9|g27003.t1 Nov9|g29051.t1 ONT3|g13765.t1 ONT3|g21214.t1 ONT3|g23357.t1 ONT3|g29654.t1 SCRP245_v2|g20096.t1 SCRP245_v2|g20380.t1 SCRP245_v2|g20682.t1 SCRP245_v2|g25072.t1 SCRP245_v2|g25710.t1 SCRP245_v2|g29082.t1 SCRP249|g14044.t1 SCRP249|g27479.t1 SCRP249|g29718.t1 SCRP249|g7879.t1 SCRP324|g13756.t1 SCRP324|g14318.t1 SCRP324|g15303.t1 SCRP324|g24060.t1 SCRP324|g29976.t1 SCRP333|g13910.t1 SCRP333|g21205.t1 SCRP333|g30650.t1 SCRP333|g8692.t1
OG0000185: A4|g15569.t1 A4|g20907.t1 A4|g24770.t1 A4|g26241.t1 A4|g27315.t1 A4|g30123.t1 A4|g31536.t1 Bc16|g19999.t1 Bc16|g25454.t1 Bc16|g27697.t1 Bc16|g29662.t1 Bc16|g33023.t1 Bc16|g4812.t1 Bc16|g8561.t1 Bc16|g874.t1 Bc16|g8922.t1 Bc16|g9156.t1 Bc1|g14410.t1 Bc1|g24439.t1 Bc1|g27581.t1 Bc23|g31390.t1 Nov27|g23104.t1 Nov27|g27761.t1 Nov27|g29165.t1 Nov5|g20942.t1 Nov5|g27635.t1 Nov71|g25811.t1 Nov71|g30089.t1 Nov77|g19061.t1 Nov9|g14989.t1 Nov9|g20835.t1 Nov9|g24648.t1 Nov9|g27497.t1 Nov9|g30638.t1 ONT3|g20062.t1 ONT3|g20122.t1 ONT3|g30250.t1 SCRP245_v2|g20685.t1 SCRP245_v2|g27612.t1 SCRP245_v2|g29773.t1 SCRP249|g14791.t1 SCRP249|g19048.t1 SCRP249|g20257.t1 SCRP249|g21605.t1 SCRP249|g23191.t1 SCRP249|g25832.t1 SCRP249|g28827.t1 SCRP249|g28854.t1 SCRP249|g29987.t1 SCRP324|g27611.t1 SCRP324|g28565.t1 SCRP333|g14798.t1 SCRP333|g14987.t1 SCRP333|g17802.t1 SCRP333|g20238.t1 SCRP333|g22176.t1 SCRP333|g22431.t1 SCRP333|g22784.t1 SCRP333|g25662.t1 SCRP333|g26322.t1 SCRP333|g28784.t1 SCRP333|g29796.t1 SCRP333|g29956.t1
OG0000186: A4|g19361.t1 A4|g22271.t1 A4|g32323.t1 A4|g32925.t1 A4|g33622.t1 Bc16|g38197.t1 Bc16|g6864.t1 Bc16|g7503.t1 Bc16|g8793.t1 Bc16|g8795.t1 Bc16|g8797.t1 Bc16|g8799.t1 Bc16|g8801.t1 Bc16|g8803.t1 Bc16|g8805.t1 Bc16|g8807.t1 Bc1|g20220.t1 Bc1|g32525.t1 Bc1|g33059.t1 Bc1|g33691.t1 Bc1|g8723.t1 Bc1|g8750.t1 Bc23|g13913.t1 Bc23|g19032.t1 Bc23|g23974.t1 Nov27|g21423.t1 Nov27|g25287.t1 Nov27|g32716.t1 Nov27|g33380.t1 Nov5|g18483.t1 Nov5|g19384.t1 Nov5|g32366.t1 Nov5|g32992.t1 Nov5|g33697.t1 Nov71|g21493.t1 Nov71|g21954.t1 Nov71|g32569.t1 Nov71|g32734.t1 Nov71|g33143.t1 Nov77|g14023.t1 Nov77|g28071.t1 Nov77|g33424.t1 Nov9|g19083.t1 Nov9|g22437.t1 Nov9|g33525.t1 Nov9|g9747.t1 ONT3|g14603.t1 ONT3|g19587.t1 ONT3|g22418.t1 SCRP245_v2|g23371.t1 SCRP245_v2|g25685.t1 SCRP245_v2|g27736.t1 SCRP245_v2|g4074.t1 SCRP249|g27197.t1 SCRP249|g28562.t1 SCRP324|g29278.t1 SCRP324|g31955.t1 SCRP324|g32276.t1 SCRP324|g32522.t1 SCRP333|g14163.t1 SCRP333|g27521.t1 SCRP333|g31492.t1 SCRP333|g34637.t1
OG0000187: A4|g12683.t1 A4|g20550.t1 A4|g22821.t1 A4|g28660.t1 A4|g3799.t1 Bc16|g10524.t1 Bc16|g14613.t1 Bc16|g14741.t1 Bc16|g17391.t1 Bc16|g23005.t1 Bc16|g6136.t1 Bc1|g22487.t1 Bc1|g24623.t1 Bc1|g29414.t1 Bc1|g5138.t1 Bc1|g7768.t1 Bc23|g11890.t1 Bc23|g20311.t1 Bc23|g28101.t1 Bc23|g3657.t1 Nov27|g14172.t1 Nov27|g23255.t1 Nov27|g27736.t1 Nov27|g4244.t1 Nov5|g20309.t1 Nov5|g22878.t1 Nov5|g28778.t1 Nov5|g33120.t1 Nov5|g3660.t1 Nov5|g4761.t1 Nov71|g23611.t1 Nov71|g28874.t1 Nov71|g4251.t1 Nov71|g4650.t1 Nov77|g2003.t1 Nov77|g20759.t1 Nov77|g28711.t1 Nov77|g3727.t1 Nov77|g3728.t1 Nov9|g22313.t1 Nov9|g28313.t1 Nov9|g2879.t1 Nov9|g4802.t1 ONT3|g20947.t1 ONT3|g2334.t1 ONT3|g27318.t1 ONT3|g3759.t1 SCRP245_v2|g20223.t1 SCRP245_v2|g21965.t1 SCRP245_v2|g26658.t1 SCRP245_v2|g2998.t1 SCRP245_v2|g4506.t1 SCRP249|g12901.t1 SCRP249|g16250.t1 SCRP249|g25485.t1 SCRP324|g16617.t1 SCRP324|g25768.t1 SCRP324|g25769.t1 SCRP324|g5826.t1 SCRP333|g13860.t1 SCRP333|g21274.t1 SCRP333|g26792.t1
OG0000188: A4|g19243.t1 A4|g23611.t1 A4|g4569.t1 Bc16|g25401.t1 Bc1|g20763.t1 Bc1|g6268.t1 Bc23|g28878.t1 Bc23|g4353.t1 Nov27|g13549.t1 Nov27|g25852.t1 Nov27|g27727.t1 Nov27|g29720.t1 Nov5|g18245.t1 Nov5|g19075.t1 Nov5|g21149.t1 Nov5|g31174.t1 Nov71|g17564.t1 Nov71|g18562.t1 Nov71|g19826.t1 Nov71|g24949.t1 Nov71|g28247.t1 Nov71|g5615.t1 Nov77|g13181.t1 Nov77|g18277.t1 Nov77|g24793.t1 Nov77|g29173.t1 Nov77|g30603.t1 Nov77|g4603.t1 Nov9|g16315.t1 Nov9|g25154.t1 Nov9|g29377.t1 ONT3|g18870.t1 ONT3|g24155.t1 ONT3|g29791.t1 ONT3|g30103.t1 ONT3|g4111.t1 SCRP245_v2|g18577.t1 SCRP245_v2|g27505.t1 SCRP245_v2|g27712.t1 SCRP245_v2|g28161.t1 SCRP245_v2|g29029.t1 SCRP245_v2|g4404.t1 SCRP249|g17343.t1 SCRP249|g23583.t1 SCRP249|g28782.t1 SCRP249|g29621.t1 SCRP249|g7678.t1 SCRP249|g9375.t1 SCRP324|g28140.t1 SCRP324|g28455.t1 SCRP324|g31339.t1 SCRP324|g31807.t1 SCRP324|g4328.t1 SCRP324|g9720.t1 SCRP333|g21510.t1 SCRP333|g26255.t1 SCRP333|g29289.t1 SCRP333|g30483.t1 SCRP333|g31466.t1 SCRP333|g32567.t1 SCRP333|g9612.t1 SCRP333|g9948.t1
OG0000189: A4|g10750.t1 A4|g21649.t1 A4|g24499.t1 A4|g31744.t1 A4|g8780.t1 Bc16|g3048.t1 Bc16|g8132.t1 Bc1|g12507.t1 Bc1|g32283.t1 Bc1|g9748.t1 Bc23|g20815.t1 Bc23|g22826.t1 Bc23|g24466.t1 Bc23|g28265.t1 Bc23|g30114.t1 Bc23|g31606.t1 Nov27|g23247.t1 Nov27|g31586.t1 Nov27|g32000.t1 Nov27|g32737.t1 Nov27|g7678.t1 Nov27|g8970.t1 Nov5|g21948.t1 Nov5|g23524.t1 Nov5|g27872.t1 Nov5|g30720.t1 Nov5|g6802.t1 Nov71|g11215.t1 Nov71|g31113.t1 Nov71|g31443.t1 Nov71|g6926.t1 Nov77|g25973.t1 Nov77|g31296.t1 Nov9|g24404.t1 Nov9|g31926.t1 Nov9|g32167.t1 Nov9|g8342.t1 Nov9|g9797.t1 ONT3|g10923.t1 ONT3|g28069.t1 ONT3|g31795.t1 SCRP245_v2|g25425.t1 SCRP245_v2|g30126.t1 SCRP245_v2|g31527.t1 SCRP245_v2|g31558.t1 SCRP245_v2|g31927.t1 SCRP245_v2|g32593.t1 SCRP245_v2|g7875.t1 SCRP249|g16867.t1 SCRP249|g22124.t1 SCRP249|g22616.t1 SCRP249|g26282.t1 SCRP249|g32976.t1 SCRP324|g31299.t1 SCRP324|g31561.t1 SCRP324|g31715.t1 SCRP324|g31723.t1 SCRP324|g32157.t1 SCRP324|g4891.t1 SCRP333|g26783.t1 SCRP333|g32061.t1 SCRP333|g35167.t1
OG0000190: A4|g12646.t1 A4|g18470.t1 A4|g27341.t1 Bc16|g29405.t1 Bc16|g29406.t1 Bc16|g31928.t1 Bc16|g3545.t1 Bc16|g3546.t1 Bc1|g13743.t1 Bc1|g13767.t1 Bc1|g27782.t1 Bc1|g30378.t1 Bc1|g8312.t1 Bc1|g9389.t1 Bc1|g9390.t1 Bc23|g21848.t1 Bc23|g25451.t1 Bc23|g31262.t1 Bc23|g6108.t1 Bc23|g8219.t1 Nov27|g14841.t1 Nov27|g16071.t1 Nov27|g22678.t1 Nov27|g24791.t1 Nov27|g27506.t1 Nov27|g7572.t1 Nov5|g11299.t1 Nov5|g11708.t1 Nov5|g11709.t1 Nov5|g31097.t1 Nov71|g12403.t1 Nov71|g16137.t1 Nov71|g28161.t1 Nov71|g9150.t1 Nov77|g23376.t1 Nov77|g7879.t1 Nov77|g7880.t1 Nov9|g15918.t1 Nov9|g8632.t1 ONT3|g11781.t1 ONT3|g12633.t1 ONT3|g23726.t1 ONT3|g31359.t1 SCRP245_v2|g17910.t1 SCRP245_v2|g26771.t1 SCRP245_v2|g31433.t1 SCRP245_v2|g32337.t1 SCRP245_v2|g7590.t1 SCRP249|g20523.t1 SCRP249|g24222.t1 SCRP249|g25154.t1 SCRP249|g7874.t1 SCRP249|g9481.t1 SCRP324|g14822.t1 SCRP324|g17870.t1 SCRP324|g19702.t1 SCRP324|g24709.t1 SCRP324|g30191.t1 SCRP324|g9974.t1 SCRP333|g10004.t1 SCRP333|g27436.t1 SCRP333|g28183.t1
OG0000191: A4|g16551.t1 A4|g19491.t1 A4|g24057.t1 A4|g25832.t1 A4|g27955.t1 A4|g28406.t1 Bc16|g12233.t1 Bc16|g14965.t1 Bc16|g30544.t1 Bc16|g34636.t1 Bc16|g38397.t1 Bc16|g3867.t1 Bc16|g9354.t1 Bc1|g10944.t1 Bc1|g18526.t1 Bc1|g21681.t1 Bc1|g27202.t1 Bc1|g27545.t1 Bc1|g28705.t1 Bc1|g4350.t1 Bc23|g19375.t1 Bc23|g25377.t1 Bc23|g25490.t1 Bc23|g27835.t1 Nov27|g10134.t1 Nov27|g12961.t1 Nov27|g20411.t1 Nov27|g2496.t1 Nov27|g25807.t1 Nov27|g26845.t1 Nov27|g28855.t1 Nov27|g3605.t1 Nov27|g9779.t1 Nov5|g19391.t1 Nov5|g25953.t1 Nov5|g26219.t1 Nov5|g28405.t1 Nov71|g20496.t1 Nov71|g26818.t1 Nov71|g28275.t1 Nov71|g28335.t1 Nov77|g13651.t1 Nov77|g21332.t1 Nov77|g25032.t1 Nov77|g25833.t1 Nov77|g26198.t1 Nov77|g32220.t1 Nov9|g18012.t1 Nov9|g21455.t1 Nov9|g27516.t1 Nov9|g28903.t1 Nov9|g29278.t1 ONT3|g19605.t1 ONT3|g25831.t1 SCRP245_v2|g25328.t1 SCRP245_v2|g27379.t1 SCRP245_v2|g27987.t1 SCRP249|g15944.t1 SCRP249|g33052.t1 SCRP324|g13590.t1 SCRP333|g18379.t1 SCRP333|g22048.t1
OG0000192: A4|g16811.t1 A4|g21175.t1 A4|g27040.t1 Bc16|g12966.t1 Bc16|g17961.t1 Bc16|g22059.t1 Bc16|g28513.t1 Bc16|g36700.t1 Bc16|g36705.t1 Bc16|g36711.t1 Bc16|g38168.t1 Bc16|g8839.t1 Bc1|g11982.t1 Bc1|g19001.t1 Bc23|g25279.t1 Bc23|g26448.t1 Nov27|g15497.t1 Nov27|g21713.t1 Nov27|g22081.t1 Nov27|g24486.t1 Nov5|g19084.t1 Nov5|g21819.t1 Nov5|g24265.t1 Nov5|g29894.t1 Nov71|g20967.t1 Nov71|g23597.t1 Nov71|g28202.t1 Nov77|g10352.t1 Nov77|g20068.t1 Nov9|g18358.t1 Nov9|g23363.t1 Nov9|g25183.t1 Nov9|g29042.t1 Nov9|g6632.t1 ONT3|g19176.t1 ONT3|g21607.t1 ONT3|g24295.t1 ONT3|g28673.t1 SCRP245_v2|g18981.t1 SCRP245_v2|g21268.t1 SCRP245_v2|g25284.t1 SCRP245_v2|g26837.t1 SCRP249|g19128.t1 SCRP249|g19639.t1 SCRP249|g20357.t1 SCRP249|g20585.t1 SCRP249|g25162.t1 SCRP249|g27813.t1 SCRP249|g28260.t1 SCRP249|g29439.t1 SCRP324|g18582.t1 SCRP324|g20665.t1 SCRP324|g24183.t1 SCRP324|g24766.t1 SCRP324|g27443.t1 SCRP324|g28698.t1 SCRP333|g20098.t1 SCRP333|g21285.t1 SCRP333|g23975.t1 SCRP333|g28575.t1 SCRP333|g29872.t1 SCRP333|g4612.t1
OG0000193: A4|g17684.t1 A4|g24841.t1 Bc16|g26226.t1 Bc16|g27065.t1 Bc16|g28497.t1 Bc16|g28794.t1 Bc16|g32379.t1 Bc16|g33407.t1 Bc16|g33640.t1 Bc16|g38097.t1 Bc16|g40676.t1 Bc16|g4133.t1 Bc1|g10236.t1 Bc1|g11683.t1 Bc1|g21748.t1 Bc1|g31098.t1 Bc1|g31242.t1 Bc23|g26417.t1 Bc23|g30477.t1 Nov27|g19746.t1 Nov27|g26689.t1 Nov27|g29591.t1 Nov27|g31032.t1 Nov27|g939.t1 Nov5|g19985.t1 Nov71|g20180.t1 Nov71|g26064.t1 Nov71|g30652.t1 Nov77|g25534.t1 Nov77|g27110.t1 Nov9|g12525.t1 Nov9|g20032.t1 Nov9|g23597.t1 Nov9|g28738.t1 Nov9|g5914.t1 ONT3|g22849.t1 ONT3|g25012.t1 ONT3|g25953.t1 ONT3|g30338.t1 ONT3|g9576.t1 SCRP245_v2|g15242.t1 SCRP245_v2|g25455.t1 SCRP245_v2|g29004.t1 SCRP245_v2|g31131.t1 SCRP249|g13481.t1 SCRP249|g22077.t1 SCRP249|g24317.t1 SCRP249|g27573.t1 SCRP249|g28453.t1 SCRP249|g29852.t1 SCRP324|g24697.t1 SCRP324|g25753.t1 SCRP324|g27354.t1 SCRP324|g30198.t1 SCRP333|g20788.t1 SCRP333|g23749.t1 SCRP333|g25192.t1 SCRP333|g26009.t1 SCRP333|g27578.t1 SCRP333|g28666.t1 SCRP333|g29737.t1 SCRP333|g31120.t1
OG0000194: A4|g21108.t1 A4|g23787.t1 Bc16|g27698.t1 Bc16|g27699.t1 Bc16|g33580.t1 Bc16|g6767.t1 Bc1|g20285.t1 Bc1|g20896.t1 Bc1|g21342.t1 Bc1|g25323.t1 Bc1|g25753.t1 Bc1|g29626.t1 Bc23|g17769.t1 Bc23|g25903.t1 Bc23|g27654.t1 Bc23|g29001.t1 Nov27|g20352.t1 Nov27|g24858.t1 Nov27|g28557.t1 Nov27|g28892.t1 Nov5|g18679.t1 Nov5|g19397.t1 Nov5|g19706.t1 Nov5|g26110.t1 Nov71|g18731.t1 Nov71|g24705.t1 Nov71|g27480.t1 Nov71|g28785.t1 Nov77|g19502.t1 Nov77|g20023.t1 Nov77|g23307.t1 Nov77|g26886.t1 Nov77|g28483.t1 Nov9|g20238.t1 Nov9|g20899.t1 Nov9|g21318.t1 Nov9|g25510.t1 ONT3|g19273.t1 ONT3|g21087.t1 SCRP245_v2|g25562.t1 SCRP245_v2|g27042.t1 SCRP245_v2|g28456.t1 SCRP249|g17272.t1 SCRP249|g23561.t1 SCRP249|g24627.t1 SCRP249|g25020.t1 SCRP249|g26677.t1 SCRP249|g27074.t1 SCRP249|g27217.t1 SCRP324|g17936.t1 SCRP324|g19323.t1 SCRP324|g22434.t1 SCRP324|g26716.t1 SCRP324|g27543.t1 SCRP324|g27942.t1 SCRP333|g15734.t1 SCRP333|g15999.t1 SCRP333|g24841.t1 SCRP333|g25663.t1 SCRP333|g26239.t1 SCRP333|g26546.t1 SCRP333|g34108.t1
OG0000195: A4|g22981.t1 A4|g31092.t1 A4|g31093.t1 A4|g31960.t1 A4|g32515.t1 A4|g32516.t1 A4|g32921.t1 Bc16|g11461.t1 Bc16|g11462.t1 Bc16|g11463.t1 Bc16|g11464.t1 Bc16|g17410.t1 Bc16|g17411.t1 Bc16|g17639.t1 Bc16|g17640.t1 Bc16|g17641.t1 Bc1|g26680.t1 Bc1|g33158.t1 Bc23|g31813.t1 Bc23|g31814.t1 Nov27|g31837.t1 Nov27|g31838.t1 Nov27|g31838.t2 Nov27|g32445.t1 Nov27|g33174.t1 Nov5|g32311.t1 Nov5|g32388.t1 Nov5|g32389.t1 Nov5|g32708.t1 Nov5|g32709.t1 Nov5|g33694.t1 Nov71|g27853.t1 Nov71|g27854.t1 Nov71|g27855.t1 Nov77|g31241.t1 Nov77|g31242.t1 Nov77|g32116.t1 Nov77|g32941.t1 Nov77|g33369.t1 Nov9|g27802.t1 Nov9|g27803.t1 Nov9|g27804.t1 Nov9|g27805.t1 Nov9|g27806.t1 Nov9|g31917.t1 Nov9|g33498.t1 ONT3|g27474.t1 ONT3|g32500.t1 ONT3|g32508.t1 ONT3|g32818.t1 SCRP245_v2|g30983.t1 SCRP245_v2|g30984.t1 SCRP249|g27230.t1 SCRP249|g27231.t1 SCRP249|g27232.t1 SCRP324|g32524.t1 SCRP324|g32525.t1 SCRP324|g32800.t1 SCRP324|g32830.t1 SCRP333|g30671.t1 SCRP333|g30672.t1 SCRP333|g30673.t1
OG0000196: A4|g31190.t1 A4|g32608.t1 A4|g6638.t1 Bc16|g11755.t1 Bc16|g12033.t1 Bc16|g2191.t1 Bc16|g29448.t1 Bc16|g32962.t1 Bc1|g22525.t1 Bc1|g26544.t1 Bc1|g31546.t1 Bc1|g8314.t1 Bc23|g24226.t1 Bc23|g30640.t1 Bc23|g32088.t1 Bc23|g6105.t1 Nov27|g25638.t1 Nov27|g31402.t1 Nov27|g32767.t1 Nov27|g7575.t1 Nov5|g25550.t1 Nov5|g31228.t1 Nov5|g32661.t1 Nov5|g6521.t1 Nov71|g26187.t1 Nov71|g31013.t1 Nov71|g32260.t1 Nov71|g7733.t1 Nov77|g19261.t1 Nov77|g24846.t1 Nov77|g32510.t1 Nov77|g6693.t1 Nov9|g26397.t1 Nov9|g31491.t1 Nov9|g32664.t1 Nov9|g8150.t1 ONT3|g25657.t1 ONT3|g30822.t1 ONT3|g31046.t1 ONT3|g32352.t1 ONT3|g6649.t1 SCRP245_v2|g25126.t1 SCRP245_v2|g30679.t1 SCRP245_v2|g32158.t1 SCRP245_v2|g6169.t1 SCRP249|g23507.t1 SCRP249|g26890.t1 SCRP249|g29010.t1 SCRP249|g32129.t1 SCRP249|g8918.t1 SCRP324|g16869.t1 SCRP324|g24014.t1 SCRP324|g25766.t1 SCRP324|g27031.t1 SCRP324|g27850.t1 SCRP324|g4684.t1 SCRP333|g10608.t1 SCRP333|g24762.t1 SCRP333|g28185.t1 SCRP333|g29215.t1 SCRP333|g32305.t1
OG0000197: A4|g14975.t1 A4|g17820.t1 A4|g31735.t1 A4|g7847.t1 Bc16|g13023.t1 Bc16|g13031.t1 Bc16|g19745.t1 Bc16|g36826.t1 Bc16|g40343.t1 Bc1|g10089.t1 Bc1|g21221.t1 Bc1|g32145.t1 Bc1|g4341.t1 Bc1|g9513.t1 Bc23|g13295.t1 Bc23|g21547.t1 Bc23|g23691.t1 Bc23|g29573.t1 Bc23|g30891.t1 Nov27|g13241.t1 Nov27|g20142.t1 Nov27|g22190.t1 Nov27|g22787.t1 Nov5|g11134.t1 Nov5|g24350.t1 Nov5|g26452.t1 Nov5|g27536.t1 Nov71|g16283.t1 Nov71|g21411.t1 Nov71|g31236.t1 Nov77|g31954.t1 Nov77|g4085.t1 Nov9|g25405.t1 Nov9|g31689.t1 Nov9|g9225.t1 Nov9|g9592.t1 ONT3|g14930.t1 ONT3|g22632.t1 ONT3|g24520.t1 ONT3|g31244.t1 SCRP245_v2|g18878.t1 SCRP245_v2|g20207.t1 SCRP245_v2|g20432.t1 SCRP245_v2|g22975.t1 SCRP245_v2|g24160.t1 SCRP245_v2|g24564.t1 SCRP249|g15388.t1 SCRP249|g18004.t1 SCRP249|g18962.t1 SCRP249|g26996.t1 SCRP324|g18499.t1 SCRP324|g23222.t1 SCRP324|g28923.t1 SCRP324|g29750.t1 SCRP333|g13100.t1 SCRP333|g18849.t1 SCRP333|g20303.t1 SCRP333|g24120.t1 SCRP333|g30104.t1 SCRP333|g4125.t1 SCRP333|g7350.t1
OG0000198: A4|g18979.t1 A4|g26850.t1 A4|g30080.t1 A4|g31033.t1 A4|g31835.t1 A4|g32037.t1 A4|g33377.t1 A4|g8835.t1 Bc16|g11742.t1 Bc16|g13523.t1 Bc16|g1953.t1 Bc16|g22839.t1 Bc16|g23032.t1 Bc16|g24071.t1 Bc16|g31888.t1 Bc16|g4408.t1 Bc16|g9192.t1 Bc16|g9587.t1 Bc1|g30745.t1 Bc1|g32729.t1 Bc23|g17170.t1 Bc23|g32675.t1 Bc23|g5201.t1 Nov27|g15577.t1 Nov27|g6512.t1 Nov27|g9280.t1 Nov5|g18827.t1 Nov5|g27792.t1 Nov5|g30146.t1 Nov5|g31040.t1 Nov5|g33015.t1 Nov5|g33444.t1 Nov5|g8976.t1 Nov71|g31926.t1 Nov71|g32486.t1 Nov71|g6324.t1 Nov71|g6388.t1 Nov77|g31234.t1 Nov77|g31729.t1 Nov77|g33130.t1 Nov77|g4589.t1 Nov77|g9282.t1 Nov9|g21943.t1 Nov9|g28249.t1 Nov9|g31919.t1 Nov9|g729.t1 ONT3|g26850.t1 ONT3|g5705.t1 ONT3|g8788.t1 SCRP245_v2|g18865.t1 SCRP245_v2|g29724.t1 SCRP245_v2|g30466.t1 SCRP245_v2|g30478.t1 SCRP245_v2|g31899.t1 SCRP245_v2|g32994.t1 SCRP245_v2|g5330.t1 SCRP245_v2|g5616.t1 SCRP249|g31091.t1 SCRP324|g24792.t1 SCRP333|g13558.t1 SCRP333|g20750.t1
OG0000199: A4|g21368.t1 A4|g27195.t1 A4|g29190.t1 A4|g9524.t1 Bc16|g10204.t1 Bc16|g13025.t1 Bc16|g16092.t1 Bc16|g25360.t1 Bc16|g5801.t1 Bc16|g6234.t1 Bc1|g14095.t1 Bc1|g16610.t1 Bc1|g20411.t1 Bc23|g12096.t1 Bc23|g15279.t1 Bc23|g18544.t1 Bc23|g22000.t1 Nov27|g13259.t1 Nov27|g16622.t1 Nov27|g19507.t1 Nov27|g22728.t1 Nov5|g12354.t1 Nov5|g22091.t1 Nov5|g22732.t1 Nov5|g27204.t1 Nov5|g27809.t1 Nov71|g14194.t1 Nov71|g21865.t1 Nov71|g25626.t1 Nov71|g27383.t1 Nov71|g8366.t1 Nov77|g12058.t1 Nov77|g21857.t1 Nov77|g22250.t1 Nov77|g27364.t1 Nov77|g27440.t1 Nov77|g28067.t1 Nov77|g29150.t1 Nov9|g13762.t1 Nov9|g23064.t1 Nov9|g28240.t1 Nov9|g28746.t1 Nov9|g9215.t1 ONT3|g22282.t1 ONT3|g22857.t1 ONT3|g26594.t1 SCRP245_v2|g19766.t1 SCRP245_v2|g21676.t1 SCRP245_v2|g22288.t1 SCRP245_v2|g28553.t1 SCRP249|g1557.t1 SCRP249|g20537.t1 SCRP249|g29878.t1 SCRP249|g30088.t1 SCRP324|g15294.t1 SCRP324|g21293.t1 SCRP324|g28571.t1 SCRP324|g29041.t1 SCRP324|g29462.t1 SCRP333|g26492.t1 SCRP333|g30718.t1
OG0000200: A4|g10693.t1 A4|g22036.t1 A4|g22879.t1 A4|g24566.t1 A4|g27844.t1 A4|g9675.t1 Bc16|g1509.t1 Bc16|g27633.t1 Bc16|g30723.t1 Bc16|g33599.t1 Bc16|g33929.t1 Bc16|g40870.t1 Bc16|g6569.t1 Bc16|g9488.t1 Bc1|g25580.t1 Bc1|g29815.t1 Bc1|g8568.t1 Bc23|g11123.t1 Bc23|g21411.t1 Bc23|g24927.t1 Bc23|g7268.t1 Nov27|g15978.t1 Nov27|g28565.t1 Nov27|g32987.t1 Nov5|g24758.t1 Nov5|g25596.t1 Nov5|g26240.t1 Nov71|g24061.t1 Nov71|g26238.t1 Nov77|g18103.t1 Nov77|g18241.t1 Nov77|g24491.t1 Nov77|g26076.t1 Nov77|g5029.t1 Nov9|g11237.t1 Nov9|g16595.t1 Nov9|g28510.t1 ONT3|g10093.t1 ONT3|g11941.t1 ONT3|g26121.t1 ONT3|g4449.t1 SCRP245_v2|g24124.t1 SCRP245_v2|g30480.t1 SCRP245_v2|g9315.t1 SCRP249|g23201.t1 SCRP249|g23676.t1 SCRP249|g28722.t1 SCRP249|g8265.t1 SCRP249|g872.t1 SCRP249|g9605.t1 SCRP324|g17835.t1 SCRP324|g22753.t1 SCRP324|g27091.t1 SCRP324|g31975.t1 SCRP333|g22674.t1 SCRP333|g29788.t1 SCRP333|g32350.t1 SCRP333|g34417.t1 SCRP333|g3923.t1 SCRP333|g6552.t1 SCRP333|g688.t1
OG0000201: A4|g10245.t1 A4|g28897.t1 Bc16|g11636.t1 Bc16|g12840.t1 Bc16|g14335.t1 Bc16|g14546.t1 Bc16|g15566.t1 Bc16|g15574.t1 Bc16|g1713.t1 Bc16|g19410.t1 Bc16|g19982.t1 Bc16|g23975.t1 Bc16|g24338.t1 Bc16|g28115.t1 Bc16|g28147.t1 Bc16|g29014.t1 Bc16|g29650.t1 Bc16|g30526.t1 Bc16|g31980.t1 Bc16|g33833.t1 Bc16|g3393.t1 Bc16|g35469.t1 Bc16|g3669.t1 Bc16|g37261.t1 Bc16|g38205.t1 Bc16|g38552.t1 Bc16|g38911.t1 Bc16|g40998.t1 Bc16|g7041.t1 Bc16|g720.t1 Bc16|g8047.t1 Bc16|g8156.t1 Bc16|g8502.t1 Bc16|g8588.t1 Bc1|g1788.t1 Bc1|g29633.t1 Bc23|g31402.t1 Bc23|g8079.t1 Nov27|g27606.t1 Nov5|g1229.t1 Nov71|g10289.t1 Nov71|g1488.t1 Nov71|g15020.t1 Nov71|g22153.t1 Nov71|g28642.t1 Nov71|g30499.t1 Nov71|g6638.t1 Nov77|g15362.t1 Nov9|g1582.t1 Nov9|g32183.t1 ONT3|g1152.t1 ONT3|g19288.t1 ONT3|g21684.t1 ONT3|g29334.t1 ONT3|g31706.t1 ONT3|g3779.t1 SCRP245_v2|g946.t1 SCRP249|g24635.t1 SCRP249|g29880.t1 SCRP324|g30751.t1 SCRP333|g34015.t1
OG0000202: A4|g13100.t1 A4|g16373.t1 A4|g31204.t1 A4|g31731.t1 A4|g32089.t1 Bc16|g15079.t1 Bc16|g1578.t1 Bc16|g4640.t1 Bc1|g18323.t1 Bc1|g21146.t1 Bc1|g29202.t1 Bc1|g31615.t1 Bc1|g31910.t1 Bc1|g32822.t1 Bc1|g32955.t1 Bc1|g33117.t1 Bc23|g11103.t1 Bc23|g16106.t1 Bc23|g25936.t1 Bc23|g31156.t1 Bc23|g31439.t1 Bc23|g4805.t1 Nov27|g10449.t1 Nov27|g13455.t1 Nov27|g17066.t1 Nov27|g32922.t1 Nov5|g16059.t1 Nov5|g18248.t1 Nov5|g28435.t1 Nov5|g32058.t1 Nov71|g17209.t1 Nov71|g18559.t1 Nov77|g11654.t1 Nov77|g30629.t1 Nov77|g30660.t1 Nov77|g33191.t1 Nov9|g18258.t1 Nov9|g28517.t1 Nov9|g32184.t1 Nov9|g6699.t1 ONT3|g16678.t1 ONT3|g29664.t1 ONT3|g31462.t1 ONT3|g5150.t1 SCRP245_v2|g12708.t1 SCRP245_v2|g15983.t1 SCRP245_v2|g28017.t1 SCRP245_v2|g28901.t1 SCRP245_v2|g29504.t1 SCRP245_v2|g31152.t1 SCRP249|g11562.t1 SCRP249|g21412.t1 SCRP249|g27882.t1 SCRP249|g30511.t1 SCRP249|g32725.t1 SCRP249|g33718.t1 SCRP324|g11809.t1 SCRP324|g13136.t1 SCRP324|g13652.t1 SCRP333|g11001.t1 SCRP333|g9044.t1
OG0000203: A4|g15538.t1 A4|g28055.t1 A4|g28295.t1 Bc16|g27418.t1 Bc16|g28520.t1 Bc16|g30013.t1 Bc16|g32400.t1 Bc16|g32582.t1 Bc16|g37225.t1 Bc16|g40.t1 Bc1|g19054.t1 Bc1|g29704.t1 Bc23|g14114.t1 Bc23|g18418.t1 Bc23|g30820.t1 Bc23|g31805.t1 Nov27|g11488.t1 Nov27|g12367.t1 Nov27|g16686.t1 Nov27|g23765.t1 Nov5|g12317.t1 Nov5|g14649.t1 Nov5|g15379.t1 Nov5|g19190.t1 Nov5|g25679.t1 Nov5|g32270.t1 Nov5|g32367.t1 Nov5|g32473.t1 Nov5|g9749.t1 Nov71|g12728.t1 Nov71|g19631.t1 Nov71|g29803.t1 Nov77|g16189.t1 Nov77|g19731.t1 Nov9|g14498.t1 Nov9|g17024.t1 Nov9|g22560.t1 ONT3|g13773.t1 ONT3|g18625.t1 ONT3|g28221.t1 SCRP245_v2|g13370.t1 SCRP245_v2|g21274.t1 SCRP245_v2|g27074.t1 SCRP249|g15119.t1 SCRP249|g25823.t1 SCRP249|g29458.t1 SCRP249|g30925.t1 SCRP249|g32089.t1 SCRP324|g15394.t1 SCRP324|g20729.t1 SCRP324|g22345.t1 SCRP324|g30062.t1 SCRP324|g31157.t1 SCRP324|g4887.t1 SCRP333|g21337.t1 SCRP333|g22984.t1 SCRP333|g27735.t1 SCRP333|g30163.t1 SCRP333|g31920.t1 SCRP333|g32295.t1 SCRP333|g32407.t1
OG0000204: A4|g15907.t1 A4|g22567.t1 A4|g22728.t1 A4|g24335.t1 Bc16|g30568.t1 Bc16|g34748.t1 Bc16|g9234.t1 Bc16|g9364.t1 Bc1|g19268.t1 Bc1|g19577.t1 Bc1|g21031.t1 Bc1|g25466.t1 Bc1|g25676.t1 Bc23|g18411.t1 Bc23|g18452.t1 Bc23|g18659.t1 Bc23|g27271.t1 Bc23|g27672.t1 Nov27|g17379.t1 Nov27|g19733.t1 Nov27|g20199.t1 Nov27|g24584.t1 Nov27|g28487.t1 Nov5|g16696.t1 Nov5|g18571.t1 Nov5|g18761.t1 Nov5|g23891.t1 Nov5|g25644.t1 Nov71|g19883.t1 Nov71|g23496.t1 Nov71|g26138.t1 Nov71|g28650.t1 Nov71|g29854.t1 Nov77|g19219.t1 Nov77|g19310.t1 Nov77|g24087.t1 Nov9|g17856.t1 Nov9|g19264.t1 Nov9|g25647.t1 Nov9|g25776.t1 Nov9|g29172.t1 ONT3|g15144.t1 ONT3|g16121.t1 ONT3|g21100.t1 ONT3|g23466.t1 ONT3|g28499.t1 SCRP245_v2|g18601.t1 SCRP245_v2|g27037.t1 SCRP245_v2|g28549.t1 SCRP245_v2|g28830.t1 SCRP249|g24354.t1 SCRP249|g27538.t1 SCRP324|g13594.t1 SCRP324|g15464.t1 SCRP324|g16847.t1 SCRP324|g23472.t1 SCRP324|g26350.t1 SCRP324|g27593.t1 SCRP333|g28858.t1 SCRP333|g29824.t1 SCRP333|g31139.t1
OG0000205: A4|g24461.t1 A4|g24901.t1 A4|g29911.t1 Bc16|g12390.t1 Bc16|g13692.t1 Bc16|g17812.t1 Bc16|g28846.t1 Bc16|g29464.t1 Bc16|g35655.t1 Bc16|g41024.t1 Bc1|g22458.t1 Bc1|g27113.t1 Bc23|g27718.t1 Nov27|g23740.t1 Nov27|g24421.t1 Nov5|g24613.t1 Nov5|g25104.t1 Nov5|g26582.t1 Nov5|g27620.t1 Nov71|g31235.t1 Nov77|g23309.t1 Nov9|g25974.t1 Nov9|g26328.t1 ONT3|g22954.t1 ONT3|g24793.t1 SCRP245_v2|g24096.t1 SCRP245_v2|g25957.t1 SCRP249|g12127.t1 SCRP249|g12392.t1 SCRP249|g19556.t1 SCRP249|g20782.t1 SCRP249|g24264.t1 SCRP249|g24265.t1 SCRP249|g25515.t1 SCRP249|g27810.t1 SCRP249|g28113.t1 SCRP249|g28250.t1 SCRP249|g29266.t1 SCRP249|g31614.t1 SCRP249|g7343.t1 SCRP324|g11905.t1 SCRP324|g15214.t1 SCRP324|g25563.t1 SCRP324|g25922.t1 SCRP324|g29711.t1 SCRP333|g19910.t1 SCRP333|g21903.t1 SCRP333|g21998.t1 SCRP333|g23302.t1 SCRP333|g24231.t1 SCRP333|g2490.t1 SCRP333|g26638.t1 SCRP333|g26977.t1 SCRP333|g28518.t1 SCRP333|g29068.t1 SCRP333|g29257.t1 SCRP333|g29454.t1 SCRP333|g32973.t1 SCRP333|g33062.t1 SCRP333|g33504.t1 SCRP333|g7958.t1
OG0000206: A4|g25986.t1 A4|g25989.t1 A4|g29763.t1 A4|g31764.t1 A4|g31916.t1 Bc16|g17775.t1 Bc16|g2906.t1 Bc16|g30398.t1 Bc16|g35248.t1 Bc1|g19784.t1 Bc1|g28683.t1 Bc1|g29313.t1 Bc1|g30630.t1 Bc1|g30733.t1 Bc1|g32783.t1 Bc1|g6885.t1 Bc23|g12607.t1 Bc23|g19402.t1 Bc23|g27377.t1 Bc23|g27801.t1 Bc23|g29173.t1 Nov27|g26435.t1 Nov27|g26438.t1 Nov27|g28580.t1 Nov27|g32221.t1 Nov27|g33296.t1 Nov5|g14837.t1 Nov5|g21910.t1 Nov5|g21913.t1 Nov5|g24953.t1 Nov5|g31938.t1 Nov71|g18583.t1 Nov71|g27186.t1 Nov71|g29017.t1 Nov71|g30184.t1 Nov77|g26254.t1 Nov77|g26256.t1 Nov77|g27989.t1 Nov77|g31283.t1 Nov77|g32186.t1 Nov9|g27234.t1 Nov9|g27265.t1 Nov9|g27268.t1 Nov9|g32211.t1 Nov9|g32862.t1 ONT3|g19908.t1 ONT3|g29710.t1 ONT3|g31372.t1 SCRP245_v2|g15069.t1 SCRP245_v2|g18085.t1 SCRP249|g23263.t1 SCRP249|g29220.t1 SCRP249|g32123.t1 SCRP249|g32969.t1 SCRP324|g12546.t1 SCRP324|g32260.t1 SCRP324|g32344.t1 SCRP333|g12990.t1 SCRP333|g23051.t1 SCRP333|g23201.t1 SCRP333|g24362.t1
OG0000207: A4|g30214.t1 A4|g31201.t1 A4|g31383.t1 Bc16|g11851.t1 Bc16|g29559.t1 Bc16|g29577.t1 Bc16|g3162.t1 Bc16|g34512.t1 Bc16|g35218.t1 Bc16|g36354.t1 Bc16|g405.t1 Bc16|g7047.t1 Bc1|g19394.t1 Bc1|g22600.t1 Bc1|g24552.t1 Bc23|g19089.t1 Bc23|g20846.t1 Bc23|g21150.t1 Bc23|g32506.t1 Bc23|g32564.t1 Nov27|g20472.t1 Nov27|g21340.t1 Nov27|g29616.t1 Nov27|g30496.t1 Nov27|g33038.t1 Nov5|g20393.t1 Nov5|g20477.t1 Nov5|g31211.t1 Nov71|g23531.t1 Nov71|g32527.t1 Nov77|g20629.t1 Nov77|g20950.t1 Nov77|g22319.t1 Nov77|g27189.t1 Nov77|g30030.t1 Nov77|g31786.t1 Nov9|g16627.t1 Nov9|g21202.t1 Nov9|g26604.t1 Nov9|g31478.t1 ONT3|g19653.t1 ONT3|g19929.t1 ONT3|g27097.t1 ONT3|g32815.t1 SCRP245_v2|g21179.t1 SCRP245_v2|g25069.t1 SCRP245_v2|g30017.t1 SCRP245_v2|g31912.t1 SCRP245_v2|g32640.t1 SCRP249|g17931.t1 SCRP249|g22273.t1 SCRP249|g33080.t1 SCRP249|g33969.t1 SCRP324|g12675.t1 SCRP324|g21716.t1 SCRP333|g16625.t1 SCRP333|g21633.t1 SCRP333|g24663.t1 SCRP333|g28786.t1 SCRP333|g29911.t1 SCRP333|g30765.t1
OG0000208: A4|g24544.t1 A4|g26847.t1 A4|g28828.t1 A4|g30832.t1 A4|g31644.t1 Bc16|g13829.t1 Bc16|g14431.t1 Bc16|g34742.t1 Bc16|g807.t1 Bc16|g9087.t1 Bc1|g16209.t1 Bc1|g18082.t1 Bc1|g31351.t1 Bc1|g32994.t1 Bc23|g19858.t1 Bc23|g24390.t1 Bc23|g32337.t1 Nov27|g18285.t1 Nov27|g21614.t1 Nov27|g21849.t1 Nov27|g25490.t1 Nov27|g28888.t1 Nov27|g32038.t1 Nov27|g33029.t1 Nov5|g24780.t1 Nov5|g24851.t1 Nov5|g28371.t1 Nov5|g32920.t1 Nov71|g25529.t1 Nov71|g30005.t1 Nov71|g30964.t1 Nov71|g31855.t1 Nov71|g32229.t1 Nov77|g13010.t1 Nov77|g17459.t1 Nov77|g25888.t1 Nov77|g26977.t1 Nov77|g32427.t1 Nov9|g14519.t1 Nov9|g14567.t1 Nov9|g17268.t1 Nov9|g32622.t1 ONT3|g24233.t1 ONT3|g24970.t1 ONT3|g27546.t1 ONT3|g32109.t1 ONT3|g32461.t1 SCRP245_v2|g13905.t1 SCRP245_v2|g18359.t1 SCRP245_v2|g21301.t1 SCRP245_v2|g31305.t1 SCRP245_v2|g31913.t1 SCRP249|g14086.t1 SCRP249|g21648.t1 SCRP249|g23336.t1 SCRP249|g28984.t1 SCRP324|g21776.t1 SCRP324|g23739.t1 SCRP333|g27755.t1 SCRP333|g6542.t1
OG0000209: A4|g24677.t1 A4|g25398.t1 A4|g27078.t1 A4|g29489.t1 Bc16|g17971.t1 Bc16|g29086.t1 Bc16|g37933.t1 Bc1|g10037.t1 Bc1|g23733.t1 Bc1|g27711.t1 Bc1|g32671.t1 Bc23|g22991.t1 Bc23|g26929.t1 Bc23|g26985.t1 Bc23|g27591.t1 Nov27|g22838.t1 Nov27|g23344.t1 Nov27|g25083.t1 Nov27|g26665.t1 Nov27|g28161.t1 Nov27|g28305.t1 Nov27|g30034.t1 Nov5|g24809.t1 Nov5|g27747.t1 Nov5|g29125.t1 Nov5|g29369.t1 Nov5|g29565.t1 Nov5|g31456.t1 Nov5|g7002.t1 Nov71|g24284.t1 Nov71|g28747.t1 Nov71|g29053.t1 Nov71|g30160.t1 Nov71|g30202.t1 Nov71|g30938.t1 Nov77|g18127.t1 Nov77|g23316.t1 Nov77|g27916.t1 Nov77|g28171.t1 Nov77|g29684.t1 Nov77|g29967.t1 Nov77|g8160.t1 Nov9|g19431.t1 Nov9|g23874.t1 Nov9|g25220.t1 Nov9|g29090.t1 Nov9|g30348.t1 Nov9|g32105.t1 Nov9|g9544.t1 ONT3|g23448.t1 ONT3|g25001.t1 ONT3|g28200.t1 ONT3|g29017.t1 ONT3|g29491.t1 ONT3|g6547.t1 SCRP245_v2|g24513.t1 SCRP245_v2|g24766.t1 SCRP245_v2|g26671.t1 SCRP245_v2|g31739.t1 SCRP324|g29074.t1
OG0000210: A4|g25275.t1 A4|g33339.t1 A4|g33588.t1 A4|g33599.t1 Bc16|g28273.t1 Bc16|g28287.t1 Bc16|g28288.t1 Bc16|g40934.t1 Bc16|g40946.t1 Bc16|g40947.t1 Bc16|g40948.t1 Bc16|g40949.t1 Bc16|g40950.t1 Bc16|g40951.t1 Bc16|g40953.t1 Bc1|g26769.t1 Bc1|g32072.t1 Bc1|g33305.t1 Bc23|g32774.t1 Bc23|g32858.t1 Bc23|g32912.t1 Bc23|g32953.t1 Nov27|g33588.t1 Nov5|g33084.t1 Nov71|g25994.t1 Nov71|g32774.t1 Nov71|g32805.t1 Nov71|g32875.t1 Nov71|g32934.t1 Nov77|g25492.t1 Nov77|g33022.t1 Nov77|g33347.t1 Nov77|g33451.t1 Nov77|g33477.t1 Nov9|g26714.t1 Nov9|g32185.t1 Nov9|g32186.t1 Nov9|g33227.t1 ONT3|g32799.t1 SCRP245_v2|g32777.t1 SCRP245_v2|g33214.t1 SCRP249|g16473.t1 SCRP249|g32496.t1 SCRP249|g33384.t1 SCRP249|g33668.t1 SCRP249|g34014.t1 SCRP324|g32060.t1 SCRP324|g32082.t1 SCRP324|g32083.t1 SCRP324|g32100.t1 SCRP324|g32277.t1 SCRP324|g32549.t1 SCRP324|g32657.t1 SCRP324|g32777.t1 SCRP324|g32835.t1 SCRP324|g32904.t1 SCRP324|g33017.t1 SCRP324|g33196.t1 SCRP333|g34500.t1 SCRP333|g34501.t1
OG0000211: A4|g18916.t1 A4|g23453.t1 A4|g3320.t1 Bc16|g13693.t1 Bc16|g28219.t1 Bc16|g30826.t1 Bc1|g12504.t1 Bc1|g13142.t1 Bc1|g20858.t1 Bc1|g25606.t1 Bc23|g10119.t1 Bc23|g18449.t1 Bc23|g19798.t1 Bc23|g22032.t1 Nov27|g19785.t1 Nov27|g21097.t1 Nov27|g23726.t1 Nov27|g27543.t1 Nov27|g29277.t1 Nov5|g18744.t1 Nov5|g19729.t1 Nov5|g23547.t1 Nov5|g24901.t1 Nov71|g12442.t1 Nov71|g19867.t1 Nov71|g23791.t1 Nov71|g25889.t1 Nov71|g8847.t1 Nov77|g18077.t1 Nov77|g19301.t1 Nov77|g19498.t1 Nov77|g23361.t1 Nov77|g2766.t1 Nov9|g20281.t1 Nov9|g20501.t1 Nov9|g20625.t1 Nov9|g25513.t1 Nov9|g9355.t1 ONT3|g2615.t1 ONT3|g26698.t1 SCRP245_v2|g17601.t1 SCRP245_v2|g20742.t1 SCRP245_v2|g28873.t1 SCRP249|g17826.t1 SCRP249|g21171.t1 SCRP249|g22877.t1 SCRP249|g26422.t1 SCRP249|g31812.t1 SCRP324|g16851.t1 SCRP324|g18174.t1 SCRP324|g20711.t1 SCRP324|g22597.t1 SCRP324|g23249.t1 SCRP324|g23565.t1 SCRP324|g30912.t1 SCRP333|g17236.t1 SCRP333|g18754.t1 SCRP333|g24020.t1 SCRP333|g31536.t1
OG0000212: A4|g15628.t1 A4|g23455.t1 A4|g24381.t1 A4|g4431.t1 A4|g8198.t1 Bc16|g10925.t1 Bc16|g34456.t1 Bc16|g8780.t1 Bc1|g15529.t1 Bc1|g25070.t1 Bc1|g26139.t1 Bc1|g4589.t1 Bc23|g15303.t1 Bc23|g17729.t1 Bc23|g24185.t1 Bc23|g7665.t1 Bc23|g8992.t1 Nov27|g16184.t1 Nov27|g24223.t1 Nov27|g25023.t1 Nov27|g4137.t1 Nov27|g8560.t1 Nov5|g15309.t1 Nov5|g15310.t1 Nov5|g23538.t1 Nov5|g24571.t1 Nov5|g4486.t1 Nov71|g25347.t1 Nov77|g15790.t1 Nov77|g17553.t1 Nov77|g22490.t1 Nov77|g4403.t1 Nov77|g7835.t1 Nov9|g12086.t1 Nov9|g24888.t1 Nov9|g25766.t1 Nov9|g3258.t1 Nov9|g9970.t1 ONT3|g15787.t1 ONT3|g23785.t1 ONT3|g24934.t1 ONT3|g8237.t1 SCRP245_v2|g15293.t1 SCRP245_v2|g16103.t1 SCRP245_v2|g24195.t1 SCRP245_v2|g26523.t1 SCRP245_v2|g7856.t1 SCRP249|g15313.t1 SCRP249|g20298.t1 SCRP249|g22501.t1 SCRP324|g13436.t1 SCRP324|g17722.t1 SCRP324|g20457.t1 SCRP324|g5621.t1 SCRP324|g6925.t1 SCRP333|g18361.t1 SCRP333|g19658.t1 SCRP333|g5322.t1 SCRP333|g7085.t1
OG0000213: A4|g11954.t1 A4|g11966.t1 A4|g12935.t1 A4|g26783.t1 A4|g32030.t1 A4|g4817.t1 A4|g9791.t1 Bc16|g26531.t1 Bc16|g26543.t1 Bc16|g34209.t1 Bc16|g40424.t1 Bc16|g837.t1 Bc1|g32321.t1 Bc23|g11657.t1 Bc23|g12114.t1 Bc23|g12459.t1 Bc23|g21389.t1 Bc23|g31492.t1 Bc23|g5924.t1 Nov27|g12184.t1 Nov27|g13329.t1 Nov27|g13499.t1 Nov27|g1725.t1 Nov27|g1732.t1 Nov27|g32172.t1 Nov5|g32062.t1 Nov71|g32000.t1 Nov77|g12045.t1 Nov77|g12055.t1 Nov77|g24502.t1 Nov77|g24584.t1 Nov77|g24590.t1 Nov77|g3002.t1 Nov77|g3010.t1 Nov77|g32891.t1 Nov77|g8981.t1 Nov9|g13410.t1 Nov9|g14866.t1 Nov9|g16177.t1 Nov9|g16189.t1 Nov9|g25168.t1 Nov9|g28981.t1 Nov9|g2980.t1 Nov9|g2987.t1 ONT3|g31908.t1 SCRP245_v2|g31648.t1 SCRP249|g17123.t1 SCRP249|g33269.t1 SCRP249|g9724.t1 SCRP324|g14360.t1 SCRP324|g14367.t1 SCRP324|g18950.t1 SCRP324|g18958.t1 SCRP324|g18960.t1 SCRP324|g7040.t1 SCRP333|g10047.t1 SCRP333|g11397.t1 SCRP333|g11449.t1 SCRP333|g7162.t1
OG0000214: A4|g21132.t1 A4|g30440.t1 A4|g31995.t1 A4|g6203.t1 Bc16|g18307.t1 Bc16|g26015.t1 Bc16|g33371.t1 Bc16|g34168.t1 Bc16|g3726.t1 Bc16|g6799.t1 Bc1|g25470.t1 Bc1|g27490.t1 Bc1|g32159.t1 Bc1|g33154.t1 Bc1|g33650.t1 Bc1|g7821.t1 Bc23|g21021.t1 Bc23|g30623.t1 Bc23|g31172.t1 Bc23|g4955.t1 Nov27|g16840.t1 Nov27|g20930.t1 Nov27|g30809.t1 Nov27|g33123.t1 Nov27|g6744.t1 Nov5|g21128.t1 Nov5|g21251.t1 Nov5|g30424.t1 Nov71|g23851.t1 Nov71|g6941.t1 Nov77|g10198.t1 Nov77|g22708.t1 Nov77|g26240.t1 Nov77|g27969.t1 Nov77|g31859.t1 Nov77|g31948.t1 Nov9|g20529.t1 Nov9|g30929.t1 Nov9|g31619.t1 Nov9|g32624.t1 Nov9|g7481.t1 ONT3|g15695.t1 ONT3|g20263.t1 SCRP245_v2|g12446.t1 SCRP245_v2|g31007.t1 SCRP245_v2|g5177.t1 SCRP249|g14652.t1 SCRP249|g19781.t1 SCRP249|g33170.t1 SCRP249|g33936.t1 SCRP324|g14912.t1 SCRP324|g19729.t1 SCRP324|g32587.t1 SCRP333|g15174.t1 SCRP333|g31615.t1 SCRP333|g32262.t1 SCRP333|g34265.t1 SCRP333|g34346.t1 SCRP333|g34837.t1
OG0000215: A4|g10748.t1 A4|g14914.t1 A4|g16270.t1 A4|g7720.t1 Bc16|g28943.t1 Bc16|g3045.t1 Bc16|g5536.t1 Bc16|g9784.t1 Bc1|g12505.t1 Bc1|g13136.t1 Bc1|g25169.t1 Bc23|g20589.t1 Bc23|g2070.t1 Bc23|g22072.t1 Bc23|g22828.t1 Nov27|g3137.t1 Nov27|g8968.t1 Nov5|g10393.t1 Nov5|g14577.t1 Nov5|g23526.t1 Nov5|g252.t1 Nov71|g1016.t1 Nov71|g11213.t1 Nov71|g15581.t1 Nov71|g17199.t1 Nov77|g1138.t1 Nov77|g13639.t1 Nov77|g14977.t1 Nov77|g25970.t1 Nov77|g30894.t1 Nov9|g13039.t1 Nov9|g16777.t1 Nov9|g18270.t1 Nov9|g382.t1 Nov9|g9795.t1 ONT3|g10921.t1 ONT3|g15092.t1 ONT3|g16816.t1 ONT3|g374.t1 SCRP245_v2|g19122.t1 SCRP249|g13609.t1 SCRP249|g9547.t1 SCRP249|g9569.t1 SCRP324|g11167.t1 SCRP324|g26839.t1 SCRP324|g31769.t1 SCRP324|g32226.t1 SCRP333|g12622.t1 SCRP333|g18247.t1 SCRP333|g23658.t1 SCRP333|g28524.t1 SCRP333|g31749.t1 SCRP333|g32617.t1 SCRP333|g33690.t1 SCRP333|g33726.t1 SCRP333|g33774.t1 SCRP333|g33949.t1 SCRP333|g35168.t1 SCRP333|g35197.t1
OG0000216: A4|g14413.t1 A4|g16850.t1 A4|g23264.t1 A4|g29224.t1 A4|g29469.t1 A4|g31973.t1 Bc16|g10666.t1 Bc16|g29362.t1 Bc16|g31390.t1 Bc16|g31391.t1 Bc16|g31392.t1 Bc16|g31393.t1 Bc16|g32086.t1 Bc16|g36979.t1 Bc16|g36985.t1 Bc16|g36996.t1 Bc16|g39323.t1 Bc16|g7342.t1 Bc16|g7763.t1 Bc16|g8858.t1 Bc1|g15861.t1 Bc1|g16418.t1 Bc1|g29973.t1 Bc23|g14267.t1 Bc23|g16568.t1 Nov27|g17515.t1 Nov27|g24000.t1 Nov27|g29562.t1 Nov27|g29969.t1 Nov27|g32705.t1 Nov5|g16604.t1 Nov71|g14537.t1 Nov71|g15278.t1 Nov71|g25305.t1 Nov77|g13796.t1 Nov77|g14504.t1 Nov77|g21521.t1 Nov77|g21725.t1 Nov9|g16039.t1 Nov9|g16234.t1 ONT3|g10693.t1 ONT3|g14558.t1 ONT3|g27797.t1 SCRP245_v2|g10572.t1 SCRP245_v2|g13764.t1 SCRP245_v2|g16442.t1 SCRP245_v2|g22783.t1 SCRP245_v2|g28245.t1 SCRP245_v2|g29115.t1 SCRP249|g16196.t1 SCRP249|g32104.t1 SCRP249|g32868.t1 SCRP249|g3743.t1 SCRP324|g10370.t1 SCRP324|g32547.t1 SCRP324|g4406.t1 SCRP333|g15686.t1 SCRP333|g33441.t1 SCRP333|g33727.t1
OG0000217: A4|g15121.t1 A4|g16183.t1 A4|g17952.t1 A4|g27184.t1 Bc16|g11706.t1 Bc16|g15047.t1 Bc16|g15570.t1 Bc16|g9286.t1 Bc1|g16438.t1 Bc1|g17199.t1 Bc1|g22133.t1 Bc23|g13706.t1 Bc23|g15949.t1 Bc23|g17118.t1 Bc23|g26566.t1 Nov27|g11133.t1 Nov27|g15078.t1 Nov27|g27618.t1 Nov5|g15890.t1 Nov5|g16813.t1 Nov5|g19801.t1 Nov5|g27188.t1 Nov5|g7296.t1 Nov71|g13999.t1 Nov71|g14787.t1 Nov71|g15442.t1 Nov71|g19079.t1 Nov71|g21052.t1 Nov77|g11051.t1 Nov77|g15372.t1 Nov77|g18516.t1 Nov77|g20659.t1 Nov77|g27141.t1 Nov9|g15377.t1 Nov9|g15388.t1 Nov9|g16353.t1 Nov9|g22486.t1 Nov9|g26776.t1 ONT3|g15342.t1 ONT3|g17922.t1 ONT3|g22530.t1 ONT3|g27219.t1 ONT3|g7211.t1 SCRP245_v2|g14913.t1 SCRP245_v2|g15410.t1 SCRP245_v2|g18071.t1 SCRP245_v2|g18209.t1 SCRP245_v2|g26520.t1 SCRP249|g16170.t1 SCRP249|g1908.t1 SCRP249|g28083.t1 SCRP324|g13371.t1 SCRP324|g14734.t1 SCRP324|g30516.t1 SCRP324|g30537.t1 SCRP333|g14864.t1 SCRP333|g16200.t1 SCRP333|g28866.t1 SCRP333|g35102.t1
OG0000218: A4|g15148.t1 A4|g23041.t1 A4|g25250.t1 A4|g27883.t1 Bc16|g10913.t1 Bc16|g15633.t1 Bc16|g25440.t1 Bc16|g27328.t1 Bc16|g32169.t1 Bc16|g7634.t1 Bc1|g16999.t1 Bc1|g30277.t1 Bc1|g4578.t1 Bc23|g10144.t1 Bc23|g19947.t1 Bc23|g27157.t1 Nov27|g10950.t1 Nov27|g23790.t1 Nov27|g25892.t1 Nov27|g30069.t1 Nov5|g14468.t1 Nov5|g21528.t1 Nov5|g23232.t1 Nov5|g23267.t1 Nov5|g27675.t1 Nov71|g23992.t1 Nov71|g31095.t1 Nov71|g6555.t1 Nov77|g15677.t1 Nov77|g23526.t1 Nov77|g25514.t1 Nov9|g10928.t1 Nov9|g24607.t1 Nov9|g28838.t1 ONT3|g15172.t1 ONT3|g15451.t1 ONT3|g21315.t1 ONT3|g23228.t1 ONT3|g26377.t1 ONT3|g33106.t1 ONT3|g4171.t1 ONT3|g8403.t1 SCRP245_v2|g10031.t1 SCRP245_v2|g16419.t1 SCRP245_v2|g21782.t1 SCRP245_v2|g22739.t1 SCRP245_v2|g26482.t1 SCRP245_v2|g30628.t1 SCRP249|g24991.t1 SCRP249|g29188.t1 SCRP249|g30348.t1 SCRP249|g32386.t1 SCRP324|g28667.t1 SCRP324|g28932.t1 SCRP324|g30095.t1 SCRP333|g11576.t1 SCRP333|g30032.t1 SCRP333|g30290.t1 SCRP333|g33711.t1
OG0000219: A4|g18184.t1 A4|g20118.t1 A4|g26491.t1 A4|g30935.t1 A4|g33126.t1 Bc16|g13664.t1 Bc16|g34431.t1 Bc16|g37378.t1 Bc16|g3814.t1 Bc16|g40471.t1 Bc16|g6016.t1 Bc16|g7355.t1 Bc1|g11194.t1 Bc1|g20591.t1 Bc23|g14786.t1 Bc23|g21366.t1 Bc23|g22713.t1 Nov27|g17387.t1 Nov27|g30248.t1 Nov27|g31135.t1 Nov27|g32257.t1 Nov27|g32280.t1 Nov5|g23723.t1 Nov5|g28019.t1 Nov5|g29449.t1 Nov5|g31240.t1 Nov5|g31392.t1 Nov5|g33003.t1 Nov5|g6743.t1 Nov71|g15711.t1 Nov71|g19390.t1 Nov71|g24457.t1 Nov71|g32976.t1 Nov77|g14516.t1 Nov77|g18734.t1 Nov77|g21873.t1 Nov9|g16251.t1 Nov9|g20244.t1 Nov9|g30115.t1 Nov9|g31815.t1 Nov9|g9728.t1 ONT3|g14946.t1 ONT3|g19096.t1 ONT3|g30061.t1 ONT3|g31577.t1 ONT3|g7347.t1 SCRP245_v2|g13874.t1 SCRP245_v2|g22698.t1 SCRP245_v2|g23671.t1 SCRP245_v2|g6574.t1 SCRP249|g31027.t1 SCRP249|g32165.t1 SCRP324|g27569.t1 SCRP324|g30000.t1 SCRP324|g31103.t1 SCRP324|g32617.t1 SCRP333|g21126.t1 SCRP333|g30443.t1 SCRP333|g33833.t1
OG0000220: A4|g19067.t1 A4|g28825.t1 Bc16|g20402.t1 Bc16|g27783.t1 Bc16|g28850.t1 Bc1|g14019.t1 Bc1|g20126.t1 Bc1|g21190.t1 Bc1|g21876.t1 Bc1|g22817.t1 Bc1|g24887.t1 Bc1|g25968.t1 Bc1|g29707.t1 Bc1|g29821.t1 Bc1|g29916.t1 Bc1|g30577.t1 Bc1|g31000.t1 Bc1|g31029.t1 Bc1|g31036.t1 Bc1|g31592.t1 Bc1|g32097.t1 Bc1|g32475.t1 Bc23|g22291.t1 Bc23|g27884.t1 Bc23|g31199.t1 Bc23|g31760.t1 Bc23|g31973.t1 Bc23|g32896.t1 Nov27|g23723.t1 Nov27|g30107.t1 Nov5|g18905.t1 Nov5|g28868.t1 Nov71|g19915.t1 Nov71|g30298.t1 Nov77|g22024.t1 Nov77|g22805.t1 Nov77|g25397.t1 Nov77|g25872.t1 Nov77|g28198.t1 Nov77|g28231.t1 Nov77|g28379.t1 Nov77|g28451.t1 Nov77|g28613.t1 Nov77|g29235.t1 Nov77|g31367.t1 Nov77|g5984.t1 Nov9|g20397.t1 Nov9|g29786.t1 Nov9|g31540.t1 ONT3|g19257.t1 ONT3|g29337.t1 ONT3|g29729.t1 SCRP245_v2|g23780.t1 SCRP245_v2|g29701.t1 SCRP245_v2|g30504.t1 SCRP245_v2|g30715.t1 SCRP249|g33671.t1 SCRP333|g17358.t1 SCRP333|g32754.t1
OG0000221: A4|g19291.t1 A4|g19295.t1 A4|g22425.t1 A4|g25791.t1 A4|g28091.t1 Bc16|g10997.t1 Bc16|g16912.t1 Bc16|g17145.t1 Bc16|g26319.t1 Bc16|g26465.t1 Bc16|g28552.t1 Bc16|g28888.t1 Bc1|g22709.t1 Bc1|g8720.t1 Bc23|g29951.t1 Nov27|g24157.t1 Nov27|g26914.t1 Nov27|g28051.t1 Nov5|g14643.t1 Nov5|g19058.t1 Nov5|g25774.t1 Nov5|g26679.t1 Nov5|g27880.t1 Nov5|g29105.t1 Nov71|g20577.t1 Nov71|g22239.t1 Nov71|g23354.t1 Nov71|g29934.t1 Nov71|g30611.t1 Nov77|g16033.t1 Nov77|g19561.t1 Nov77|g19743.t1 Nov77|g23446.t1 Nov77|g24807.t1 Nov77|g25842.t1 Nov9|g17298.t1 Nov9|g22208.t1 Nov9|g24128.t1 Nov9|g5825.t1 Nov9|g8393.t1 ONT3|g22146.t1 ONT3|g24524.t1 ONT3|g24707.t1 ONT3|g28361.t1 ONT3|g3905.t1 ONT3|g8376.t1 SCRP245_v2|g30134.t1 SCRP249|g23093.t1 SCRP249|g29090.t1 SCRP249|g33091.t1 SCRP324|g27421.t1 SCRP324|g29115.t1 SCRP324|g30981.t1 SCRP333|g24747.t1 SCRP333|g25501.t1 SCRP333|g26975.t1 SCRP333|g30579.t1 SCRP333|g32230.t1 SCRP333|g32241.t1
OG0000222: A4|g21461.t1 Bc16|g19128.t1 Bc16|g39533.t1 Bc1|g23500.t1 Bc1|g27192.t1 Bc23|g27263.t1 Bc23|g27264.t1 Nov27|g22521.t1 Nov5|g18925.t1 Nov71|g15736.t1 Nov71|g28517.t1 ONT3|g14147.t1 ONT3|g27971.t1 SCRP245_v2|g21030.t1 SCRP249|g17274.t1 SCRP249|g17450.t1 SCRP249|g17914.t1 SCRP249|g19384.t1 SCRP249|g21659.t1 SCRP249|g21945.t1 SCRP249|g21946.t1 SCRP249|g22862.t1 SCRP249|g24380.t1 SCRP249|g25754.t1 SCRP249|g26661.t1 SCRP249|g28123.t1 SCRP249|g28132.t1 SCRP249|g28141.t1 SCRP249|g29448.t1 SCRP249|g29802.t1 SCRP249|g29923.t1 SCRP249|g29942.t1 SCRP249|g31133.t1 SCRP249|g7350.t1 SCRP324|g28465.t1 SCRP333|g11340.t1 SCRP333|g11341.t1 SCRP333|g14984.t1 SCRP333|g18164.t1 SCRP333|g18243.t1 SCRP333|g19913.t1 SCRP333|g20453.t1 SCRP333|g22433.t1 SCRP333|g23337.t1 SCRP333|g23541.t1 SCRP333|g23542.t1 SCRP333|g24288.t1 SCRP333|g26097.t1 SCRP333|g26190.t1 SCRP333|g26227.t1 SCRP333|g27673.t1 SCRP333|g27944.t1 SCRP333|g27992.t1 SCRP333|g28470.t1 SCRP333|g28637.t1 SCRP333|g29602.t1 SCRP333|g29682.t1 SCRP333|g30925.t1 SCRP333|g7965.t1
OG0000223: A4|g22690.t1 Bc16|g13473.t1 Bc16|g13700.t1 Bc16|g1459.t1 Bc16|g19493.t1 Bc16|g33021.t1 Bc16|g39541.t1 Bc1|g27879.t1 Bc1|g3738.t1 Bc1|g3904.t1 Bc23|g24541.t1 Bc23|g9659.t1 Nov27|g27211.t1 Nov71|g15733.t1 Nov77|g19725.t1 Nov9|g11770.t1 Nov9|g27865.t1 ONT3|g23771.t1 SCRP245_v2|g23603.t1 SCRP249|g11030.t1 SCRP249|g20558.t1 SCRP249|g20858.t1 SCRP249|g22279.t1 SCRP249|g23495.t1 SCRP249|g23562.t1 SCRP249|g24626.t1 SCRP249|g25299.t1 SCRP249|g25833.t1 SCRP249|g27073.t1 SCRP249|g28771.t1 SCRP249|g30261.t1 SCRP249|g30897.t1 SCRP249|g30899.t1 SCRP249|g31089.t1 SCRP324|g1417.t1 SCRP324|g16131.t1 SCRP324|g17427.t1 SCRP324|g27645.t1 SCRP333|g11305.t1 SCRP333|g12528.t1 SCRP333|g15998.t1 SCRP333|g16922.t1 SCRP333|g17864.t1 SCRP333|g18239.t1 SCRP333|g18577.t1 SCRP333|g20451.t1 SCRP333|g20752.t1 SCRP333|g21726.t1 SCRP333|g22177.t1 SCRP333|g24775.t1 SCRP333|g24840.t1 SCRP333|g25674.t1 SCRP333|g25790.t1 SCRP333|g25981.t1 SCRP333|g26240.t1 SCRP333|g26545.t1 SCRP333|g29264.t1 SCRP333|g32240.t1 SCRP333|g34090.t1
OG0000224: A4|g26933.t1 A4|g27482.t1 A4|g30070.t1 A4|g30460.t1 A4|g30774.t1 A4|g31025.t1 A4|g31871.t1 Bc16|g14438.t1 Bc16|g15609.t1 Bc16|g24399.t1 Bc16|g27588.t1 Bc16|g27593.t1 Bc16|g32727.t1 Bc16|g34918.t1 Bc16|g36024.t1 Bc16|g40690.t1 Bc16|g5543.t1 Bc1|g19950.t1 Bc1|g26369.t1 Bc1|g28091.t1 Bc1|g31402.t1 Bc1|g32644.t1 Bc1|g32696.t1 Bc1|g33280.t1 Bc1|g5895.t1 Bc23|g28295.t1 Bc23|g30653.t1 Bc23|g30865.t1 Bc23|g5614.t1 Nov27|g18262.t1 Nov27|g29243.t1 Nov27|g30900.t1 Nov27|g33293.t1 Nov27|g5115.t1 Nov71|g13691.t1 Nov71|g32165.t1 Nov71|g32847.t1 Nov71|g4643.t1 Nov77|g32617.t1 Nov77|g32620.t1 Nov77|g33270.t1 Nov9|g29107.t1 Nov9|g29452.t1 ONT3|g14577.t1 ONT3|g25579.t1 ONT3|g28457.t1 ONT3|g29886.t1 ONT3|g31677.t1 SCRP245_v2|g28288.t1 SCRP249|g11338.t1 SCRP249|g31061.t1 SCRP324|g25801.t1 SCRP324|g30267.t1 SCRP333|g17150.t1 SCRP333|g28316.t1 SCRP333|g30054.t1 SCRP333|g33214.t1 SCRP333|g34747.t1 SCRP333|g34972.t1
OG0000225: A4|g32842.t1 Bc16|g38768.t1 Bc16|g38770.t1 Bc16|g38771.t1 Bc16|g38772.t1 Bc16|g40180.t1 Bc16|g40183.t1 Bc1|g30785.t1 Bc1|g30787.t1 Bc1|g30788.t1 Bc1|g31645.t1 Bc1|g31646.t1 Bc1|g32330.t1 Bc1|g32331.t1 Bc1|g32452.t1 Bc1|g32454.t1 Bc1|g32455.t1 Bc1|g32649.t1 Bc1|g33026.t1 Bc23|g31583.t1 Bc23|g32351.t1 Bc23|g32735.t1 Bc23|g32914.t1 Bc23|g33062.t1 Nov27|g32002.t1 Nov27|g32003.t1 Nov27|g32734.t1 Nov27|g33047.t1 Nov27|g33442.t1 Nov5|g32243.t1 Nov5|g33225.t1 Nov5|g33405.t1 Nov71|g31307.t1 Nov71|g31308.t1 Nov71|g32100.t1 Nov71|g32115.t1 Nov71|g32127.t1 Nov71|g32482.t1 Nov71|g32766.t1 Nov71|g33029.t1 Nov77|g32457.t1 Nov77|g33165.t1 Nov77|g33297.t1 Nov77|g33298.t1 Nov9|g31978.t1 Nov9|g32529.t1 Nov9|g32573.t1 Nov9|g33237.t1 Nov9|g33243.t1 Nov9|g33253.t1 Nov9|g33257.t1 Nov9|g33344.t1 Nov9|g33388.t1 ONT3|g32872.t1 ONT3|g33227.t1 SCRP245_v2|g32448.t1 SCRP245_v2|g32540.t1 SCRP245_v2|g32669.t1 SCRP245_v2|g32826.t1
OG0000226: A4|g14472.t1 A4|g26230.t1 A4|g29167.t1 A4|g29219.t1 Bc16|g11218.t1 Bc16|g12406.t1 Bc16|g13155.t1 Bc16|g14883.t1 Bc16|g17515.t1 Bc16|g18396.t1 Bc16|g26245.t1 Bc16|g27535.t1 Bc16|g28078.t1 Bc16|g29757.t1 Bc16|g29964.t1 Bc16|g31434.t1 Bc16|g31579.t1 Bc16|g32580.t1 Bc16|g36937.t1 Bc16|g40208.t1 Bc1|g12656.t1 Bc1|g15176.t1 Bc1|g22174.t1 Bc23|g16727.t1 Bc23|g29259.t1 Nov27|g29765.t1 Nov27|g30136.t1 Nov5|g26865.t1 Nov5|g28448.t1 Nov5|g29688.t1 Nov71|g11571.t1 Nov71|g27254.t1 Nov71|g29547.t1 Nov77|g15084.t1 Nov77|g26859.t1 Nov77|g29361.t1 Nov77|g30023.t1 Nov9|g11121.t1 Nov9|g18466.t1 Nov9|g27774.t1 ONT3|g15486.t1 ONT3|g26445.t1 ONT3|g29145.t1 SCRP245_v2|g24165.t1 SCRP245_v2|g27882.t1 SCRP245_v2|g28644.t1 SCRP249|g15960.t1 SCRP249|g25825.t1 SCRP249|g28837.t1 SCRP249|g29527.t1 SCRP249|g347.t1 SCRP324|g28840.t1 SCRP324|g29526.t1 SCRP324|g324.t1 SCRP333|g13101.t1 SCRP333|g29850.t1 SCRP333|g30074.t1 SCRP333|g6991.t1
OG0000227: A4|g19139.t1 A4|g26039.t1 A4|g28967.t1 Bc16|g25787.t1 Bc16|g34034.t1 Bc16|g36818.t1 Bc16|g40820.t1 Bc16|g40834.t1 Bc16|g7407.t1 Bc1|g19675.t1 Bc1|g21454.t1 Bc1|g27263.t1 Bc1|g27623.t1 Bc23|g18982.t1 Bc23|g19236.t1 Bc23|g25240.t1 Bc23|g30567.t1 Nov27|g20067.t1 Nov27|g22059.t1 Nov27|g29053.t1 Nov27|g29289.t1 Nov5|g19095.t1 Nov5|g26194.t1 Nov5|g27532.t1 Nov71|g18429.t1 Nov71|g22989.t1 Nov71|g24460.t1 Nov71|g27450.t1 Nov71|g6192.t1 Nov77|g14406.t1 Nov77|g22487.t1 Nov9|g19780.t1 Nov9|g21098.t1 Nov9|g26757.t1 Nov9|g31500.t1 Nov9|g33108.t1 ONT3|g18186.t1 ONT3|g19140.t1 ONT3|g26933.t1 ONT3|g28988.t1 ONT3|g32889.t1 SCRP245_v2|g18861.t1 SCRP245_v2|g20719.t1 SCRP245_v2|g25407.t1 SCRP245_v2|g29178.t1 SCRP249|g18030.t1 SCRP249|g24229.t1 SCRP249|g28514.t1 SCRP249|g31968.t1 SCRP324|g20511.t1 SCRP324|g31368.t1 SCRP324|g9244.t1 SCRP333|g30127.t1 SCRP333|g31673.t1 SCRP333|g33267.t1 SCRP333|g34026.t1 SCRP333|g7929.t1 SCRP333|g9912.t1
OG0000228: A4|g22120.t1 A4|g33304.t1 A4|g33451.t1 Bc16|g1025.t1 Bc16|g10374.t1 Bc16|g11153.t1 Bc16|g13173.t1 Bc16|g14688.t1 Bc16|g17192.t1 Bc16|g17225.t1 Bc16|g17394.t1 Bc16|g19395.t1 Bc16|g19537.t1 Bc16|g21438.t1 Bc16|g22051.t1 Bc16|g22515.t1 Bc16|g22907.t1 Bc16|g23325.t1 Bc16|g25059.t1 Bc16|g27357.t1 Bc16|g27769.t1 Bc16|g27863.t1 Bc16|g28063.t1 Bc16|g28156.t1 Bc16|g31931.t1 Bc16|g33236.t1 Bc16|g34691.t1 Bc16|g34845.t1 Bc16|g35769.t1 Bc16|g37194.t1 Bc16|g37219.t1 Bc16|g38015.t1 Bc16|g40988.t1 Bc16|g5214.t1 Bc16|g571.t1 Bc1|g23274.t1 Bc1|g24250.t1 Bc1|g33440.t1 Bc23|g32251.t1 Bc23|g32575.t1 Bc23|g33095.t1 Nov27|g21902.t1 Nov27|g23215.t1 Nov5|g22332.t1 Nov5|g33075.t1 Nov71|g23341.t1 Nov71|g28320.t1 Nov77|g10937.t1 Nov77|g33430.t1 Nov9|g17609.t1 Nov9|g4522.t1 ONT3|g22665.t1 ONT3|g33061.t1 ONT3|g8170.t1 SCRP245_v2|g5680.t1 SCRP249|g27216.t1 SCRP324|g27567.t1 SCRP333|g18710.t1
OG0000229: A4|g22548.t1 Bc16|g10384.t1 Bc16|g13064.t1 Bc16|g13134.t1 Bc16|g13138.t1 Bc1|g21925.t1 Bc1|g21926.t1 Bc1|g22828.t1 Bc1|g24502.t1 Bc1|g991.t1 Bc23|g19563.t1 Bc23|g19564.t1 Bc23|g20477.t1 Bc23|g22119.t1 Bc23|g586.t1 Nov27|g20691.t1 Nov27|g20692.t1 Nov27|g21688.t1 Nov27|g23262.t1 Nov27|g653.t1 Nov5|g19662.t1 Nov5|g20382.t1 Nov5|g22828.t1 Nov5|g468.t1 Nov71|g20749.t1 Nov71|g20750.t1 Nov71|g21463.t1 Nov71|g23348.t1 Nov71|g764.t1 Nov77|g17719.t1 Nov77|g2224.t1 Nov77|g23197.t1 Nov77|g7425.t1 Nov9|g12834.t1 Nov9|g22628.t1 ONT3|g20133.t1 ONT3|g22349.t1 SCRP245_v2|g19395.t1 SCRP245_v2|g19396.t1 SCRP245_v2|g20291.t1 SCRP245_v2|g21974.t1 SCRP245_v2|g9769.t1 SCRP249|g24303.t1 SCRP249|g26314.t1 SCRP249|g26315.t1 SCRP249|g27904.t1 SCRP249|g28772.t1 SCRP249|g3699.t1 SCRP249|g9372.t1 SCRP324|g23960.t1 SCRP324|g3886.t1 SCRP333|g1270.t1 SCRP333|g25544.t1 SCRP333|g26205.t1 SCRP333|g26206.t1 SCRP333|g29294.t1 SCRP333|g29926.t1 SCRP333|g9945.t1
OG0000230: A4|g26466.t1 A4|g28192.t1 A4|g30384.t1 Bc16|g15988.t1 Bc16|g16316.t1 Bc16|g20791.t1 Bc16|g26456.t1 Bc16|g27560.t1 Bc16|g36243.t1 Bc16|g37370.t1 Bc1|g19425.t1 Bc1|g23225.t1 Bc1|g27703.t1 Bc1|g29856.t1 Bc23|g26006.t1 Bc23|g26424.t1 Bc23|g28070.t1 Nov27|g10450.t1 Nov27|g14336.t1 Nov27|g15093.t1 Nov27|g23665.t1 Nov27|g27063.t1 Nov27|g27329.t1 Nov5|g22444.t1 Nov5|g30474.t1 Nov5|g30760.t1 Nov71|g28889.t1 Nov71|g29234.t1 Nov71|g29714.t1 Nov71|g30454.t1 Nov77|g21947.t1 Nov77|g2473.t1 Nov77|g28559.t1 Nov77|g6724.t1 Nov9|g26460.t1 Nov9|g27715.t1 Nov9|g29781.t1 Nov9|g31711.t1 ONT3|g376.t1 SCRP245_v2|g26003.t1 SCRP245_v2|g26183.t1 SCRP249|g22340.t1 SCRP249|g22825.t1 SCRP249|g24670.t1 SCRP249|g27305.t1 SCRP249|g29350.t1 SCRP324|g18494.t1 SCRP324|g23092.t1 SCRP324|g24601.t1 SCRP324|g29261.t1 SCRP324|g30006.t1 SCRP333|g17354.t1 SCRP333|g23802.t1 SCRP333|g25065.t1 SCRP333|g26173.t1 SCRP333|g29307.t1 SCRP333|g31667.t1 SCRP333|g31688.t1
OG0000231: A4|g31688.t1 A4|g32228.t1 A4|g32360.t1 A4|g32544.t1 Bc16|g10102.t1 Bc16|g12676.t1 Bc16|g23804.t1 Bc16|g36948.t1 Bc1|g24077.t1 Bc1|g27060.t1 Bc1|g27841.t1 Bc1|g30365.t1 Bc23|g24673.t1 Bc23|g30984.t1 Bc23|g32553.t1 Bc23|g33077.t1 Bc23|g33113.t1 Bc23|g33116.t1 Nov27|g24985.t1 Nov27|g26339.t1 Nov27|g32929.t1 Nov27|g33201.t1 Nov5|g22159.t1 Nov5|g29084.t1 Nov5|g32399.t1 Nov5|g32592.t1 Nov5|g32981.t1 Nov71|g23517.t1 Nov71|g29144.t1 Nov71|g30065.t1 Nov71|g33085.t1 Nov71|g4687.t1 Nov77|g21895.t1 Nov77|g28235.t1 Nov77|g32667.t1 Nov77|g32676.t1 Nov9|g28846.t1 Nov9|g30934.t1 Nov9|g32443.t1 Nov9|g32897.t1 Nov9|g33475.t1 ONT3|g32524.t1 ONT3|g32546.t1 ONT3|g32807.t1 SCRP245_v2|g27510.t1 SCRP245_v2|g28637.t1 SCRP245_v2|g31834.t1 SCRP245_v2|g31874.t1 SCRP245_v2|g32175.t1 SCRP245_v2|g32805.t1 SCRP249|g26051.t1 SCRP249|g28960.t1 SCRP324|g26288.t1 SCRP324|g32479.t1 SCRP324|g32480.t1 SCRP324|g33095.t1 SCRP333|g27956.t1 SCRP333|g28794.t1
OG0000232: A4|g11874.t1 A4|g23125.t1 A4|g7755.t1 Bc16|g10207.t1 Bc16|g16300.t1 Bc16|g2966.t1 Bc1|g14098.t1 Bc1|g24347.t1 Bc1|g29285.t1 Bc1|g6153.t1 Bc23|g10633.t1 Bc23|g18547.t1 Bc23|g20546.t1 Bc23|g24640.t1 Nov27|g19510.t1 Nov27|g23249.t1 Nov27|g28421.t1 Nov27|g8396.t1 Nov5|g12463.t1 Nov5|g21950.t1 Nov5|g27166.t1 Nov71|g25807.t1 Nov77|g15492.t1 Nov77|g17371.t1 Nov77|g22447.t1 Nov77|g29271.t1 Nov9|g13327.t1 Nov9|g24932.t1 Nov9|g29319.t1 ONT3|g23996.t1 ONT3|g27555.t1 ONT3|g7910.t1 ONT3|g9155.t1 SCRP245_v2|g19115.t1 SCRP245_v2|g19996.t1 SCRP245_v2|g26551.t1 SCRP249|g12787.t1 SCRP249|g21591.t1 SCRP249|g24547.t1 SCRP249|g25830.t1 SCRP249|g26815.t1 SCRP249|g28529.t1 SCRP249|g30600.t1 SCRP249|g30951.t1 SCRP324|g22136.t1 SCRP324|g24659.t1 SCRP324|g24997.t1 SCRP324|g28848.t1 SCRP324|g29019.t1 SCRP324|g29337.t1 SCRP324|g30028.t1 SCRP333|g14061.t1 SCRP333|g15568.t1 SCRP333|g15866.t1 SCRP333|g24634.t1 SCRP333|g27907.t1 SCRP333|g30020.t1
OG0000233: A4|g12343.t1 A4|g21811.t1 A4|g28127.t1 A4|g31883.t1 Bc16|g18046.t1 Bc16|g27284.t1 Bc16|g37007.t1 Bc16|g40481.t1 Bc16|g7992.t1 Bc1|g18991.t1 Bc1|g28820.t1 Bc1|g29246.t1 Bc23|g21858.t1 Bc23|g26822.t1 Bc23|g26989.t1 Nov27|g22165.t1 Nov27|g23017.t1 Nov27|g24273.t1 Nov27|g25043.t1 Nov27|g28291.t1 Nov5|g21154.t1 Nov5|g21833.t1 Nov5|g22209.t1 Nov5|g25092.t1 Nov5|g27604.t1 Nov5|g31785.t1 Nov5|g6734.t1 Nov71|g11240.t1 Nov71|g23275.t1 Nov71|g26763.t1 Nov71|g28412.t1 Nov77|g13846.t1 Nov77|g22130.t1 Nov77|g22942.t1 Nov77|g28354.t1 Nov9|g21351.t1 Nov9|g24869.t1 Nov9|g27627.t1 Nov9|g9720.t1 ONT3|g20360.t1 ONT3|g24210.t1 ONT3|g28066.t1 ONT3|g7340.t1 SCRP245_v2|g21153.t1 SCRP245_v2|g27269.t1 SCRP245_v2|g27487.t1 SCRP249|g10143.t1 SCRP249|g18239.t1 SCRP249|g28923.t1 SCRP249|g33010.t1 SCRP324|g10228.t1 SCRP324|g13085.t1 SCRP324|g26378.t1 SCRP324|g26418.t1 SCRP333|g11737.t1 SCRP333|g24354.t1 SCRP333|g34060.t1
OG0000234: A4|g19288.t1 A4|g21459.t1 A4|g23718.t1 A4|g24764.t1 A4|g30208.t1 Bc16|g10991.t1 Bc16|g16915.t1 Bc16|g16989.t1 Bc16|g17141.t1 Bc16|g28880.t1 Bc1|g12783.t1 Bc1|g21382.t1 Bc1|g22678.t1 Bc1|g22711.t1 Bc23|g18871.t1 Bc23|g27939.t1 Bc23|g28110.t1 Bc23|g28137.t1 Bc23|g28673.t1 Nov27|g20182.t1 Nov27|g21590.t1 Nov27|g26975.t1 Nov27|g29290.t1 Nov27|g31703.t1 Nov5|g19061.t1 Nov5|g24843.t1 Nov71|g20580.t1 Nov71|g9467.t1 Nov77|g21099.t1 Nov77|g25154.t1 Nov9|g22212.t1 Nov9|g29187.t1 Nov9|g29316.t1 Nov9|g5828.t1 ONT3|g21361.t1 ONT3|g23899.t1 ONT3|g28052.t1 SCRP245_v2|g24291.t1 SCRP245_v2|g27769.t1 SCRP245_v2|g27925.t1 SCRP245_v2|g28398.t1 SCRP249|g13473.t1 SCRP249|g27233.t1 SCRP249|g29696.t1 SCRP249|g30581.t1 SCRP249|g32116.t1 SCRP249|g6800.t1 SCRP324|g17203.t1 SCRP324|g23746.t1 SCRP324|g24194.t1 SCRP324|g28908.t1 SCRP333|g28343.t1 SCRP333|g28645.t1 SCRP333|g29718.t1 SCRP333|g30762.t1 SCRP333|g3230.t1 SCRP333|g33549.t1
OG0000235: A4|g19895.t1 A4|g26904.t1 A4|g27294.t1 A4|g30511.t1 A4|g33007.t1 Bc16|g10891.t1 Bc16|g13371.t1 Bc16|g14839.t1 Bc16|g16194.t1 Bc16|g2127.t1 Bc16|g24201.t1 Bc16|g24623.t1 Bc16|g2832.t1 Bc16|g35932.t1 Bc16|g36141.t1 Bc16|g36419.t1 Bc1|g31076.t1 Bc1|g32565.t1 Bc1|g898.t1 Bc23|g31304.t1 Bc23|g32552.t1 Bc23|g33071.t1 Nov27|g1987.t1 Nov27|g30831.t1 Nov5|g23633.t1 Nov5|g29517.t1 Nov5|g31074.t1 Nov5|g31953.t1 Nov5|g32111.t1 Nov71|g19777.t1 Nov71|g19794.t1 Nov71|g27106.t1 Nov71|g31373.t1 Nov77|g1249.t1 Nov77|g33531.t1 Nov9|g18783.t1 Nov9|g21173.t1 Nov9|g29223.t1 Nov9|g30355.t1 Nov9|g33124.t1 ONT3|g19658.t1 ONT3|g30614.t1 SCRP245_v2|g32103.t1 SCRP245_v2|g32162.t1 SCRP245_v2|g32654.t1 SCRP249|g15533.t1 SCRP249|g2288.t1 SCRP249|g33369.t1 SCRP249|g33583.t1 SCRP249|g33584.t1 SCRP249|g33890.t1 SCRP324|g32996.t1 SCRP333|g16384.t1 SCRP333|g21075.t1 SCRP333|g2391.t1 SCRP333|g33347.t1 SCRP333|g34095.t1
OG0000236: A4|g24592.t1 A4|g24979.t1 A4|g29627.t1 A4|g31319.t1 A4|g31655.t1 Bc16|g12472.t1 Bc16|g15542.t1 Bc16|g17148.t1 Bc16|g29270.t1 Bc16|g34801.t1 Bc16|g36659.t1 Bc1|g21536.t1 Bc1|g23641.t1 Bc1|g24157.t1 Bc1|g33017.t1 Bc23|g18843.t1 Bc23|g26807.t1 Bc23|g28023.t1 Bc23|g28156.t1 Nov27|g19998.t1 Nov27|g20967.t1 Nov27|g26540.t1 Nov27|g26596.t1 Nov27|g30433.t1 Nov5|g19182.t1 Nov5|g22549.t1 Nov5|g28648.t1 Nov5|g30067.t1 Nov71|g27281.t1 Nov71|g28004.t1 Nov77|g11835.t1 Nov77|g19564.t1 Nov77|g19741.t1 Nov77|g27687.t1 Nov77|g30342.t1 Nov9|g21150.t1 Nov9|g22582.t1 Nov9|g26710.t1 Nov9|g27091.t1 ONT3|g24782.t1 ONT3|g31118.t1 ONT3|g31173.t1 SCRP245_v2|g29826.t1 SCRP245_v2|g31081.t1 SCRP249|g28465.t1 SCRP249|g30594.t1 SCRP249|g30890.t1 SCRP324|g19782.t1 SCRP324|g29089.t1 SCRP324|g30524.t1 SCRP324|g31116.t1 SCRP333|g21162.t1 SCRP333|g24234.t1 SCRP333|g29481.t1 SCRP333|g31523.t1 SCRP333|g32426.t1 SCRP333|g34403.t1
OG0000237: A4|g24949.t1 Bc16|g1603.t1 Bc1|g4464.t1 Bc23|g9609.t1 Nov77|g22007.t1 Nov77|g25204.t1 Nov9|g10452.t1 Nov9|g10624.t1 Nov9|g12067.t1 Nov9|g12708.t1 Nov9|g16239.t1 Nov9|g21594.t1 Nov9|g25572.t1 Nov9|g29033.t1 Nov9|g29828.t1 Nov9|g30160.t1 Nov9|g5491.t1 Nov9|g5814.t1 ONT3|g12596.t1 ONT3|g13487.t1 ONT3|g14960.t1 ONT3|g18732.t1 ONT3|g21287.t1 ONT3|g25172.t1 ONT3|g25578.t1 ONT3|g26385.t1 ONT3|g27138.t1 ONT3|g30611.t1 ONT3|g31535.t1 ONT3|g4698.t1 SCRP245_v2|g21969.t1 SCRP245_v2|g7485.t1 SCRP245_v2|g9607.t1 SCRP249|g16124.t1 SCRP249|g21353.t1 SCRP249|g23611.t1 SCRP249|g24220.t1 SCRP249|g27555.t1 SCRP249|g28796.t1 SCRP249|g28883.t1 SCRP249|g28956.t1 SCRP249|g29781.t1 SCRP249|g29964.t1 SCRP249|g30060.t1 SCRP249|g31576.t1 SCRP249|g32370.t1 SCRP249|g9577.t1 SCRP324|g30512.t1 SCRP333|g14833.t1 SCRP333|g23741.t1 SCRP333|g28873.t1 SCRP333|g29981.t1 SCRP333|g30976.t1 SCRP333|g31386.t1 SCRP333|g31740.t1 SCRP333|g32154.t1 SCRP333|g32701.t1
OG0000238: A4|g27640.t1 A4|g29817.t1 A4|g32274.t1 Bc16|g15085.t1 Bc16|g25482.t1 Bc16|g36322.t1 Bc16|g37428.t1 Bc16|g5597.t1 Bc16|g8550.t1 Bc16|g9919.t1 Bc1|g13920.t1 Bc1|g15423.t1 Bc1|g17501.t1 Bc1|g23485.t1 Bc1|g25199.t1 Bc1|g29450.t1 Bc1|g8781.t1 Bc23|g21289.t1 Bc23|g27914.t1 Bc23|g33138.t1 Nov27|g24239.t1 Nov27|g27625.t1 Nov27|g28146.t1 Nov27|g30080.t1 Nov27|g31860.t1 Nov27|g32889.t1 Nov5|g26925.t1 Nov5|g27670.t1 Nov5|g32355.t1 Nov71|g13670.t1 Nov77|g17590.t1 Nov77|g31943.t1 Nov77|g6616.t1 Nov9|g13044.t1 Nov9|g22873.t1 Nov9|g25022.t1 Nov9|g26221.t1 Nov9|g32219.t1 Nov9|g8622.t1 ONT3|g12694.t1 ONT3|g23752.t1 ONT3|g27719.t1 ONT3|g29922.t1 ONT3|g31453.t1 SCRP245_v2|g16881.t1 SCRP245_v2|g22240.t1 SCRP245_v2|g28776.t1 SCRP245_v2|g30814.t1 SCRP245_v2|g31650.t1 SCRP249|g22839.t1 SCRP249|g28367.t1 SCRP249|g29828.t1 SCRP324|g18153.t1 SCRP324|g20118.t1 SCRP333|g14083.t1 SCRP333|g30958.t1 SCRP333|g32573.t1
OG0000239: A4|g27714.t1 A4|g29074.t1 A4|g30268.t1 A4|g30412.t1 Bc16|g10705.t1 Bc16|g15187.t1 Bc16|g20497.t1 Bc16|g20505.t1 Bc16|g30053.t1 Bc16|g34149.t1 Bc16|g3450.t1 Bc16|g3453.t1 Bc16|g3456.t1 Bc16|g6650.t1 Bc1|g18395.t1 Bc1|g18399.t1 Bc1|g20109.t1 Bc1|g29404.t1 Bc1|g30157.t1 Bc23|g12428.t1 Bc23|g26412.t1 Bc23|g26528.t1 Bc23|g26971.t1 Bc23|g27805.t1 Nov27|g28543.t1 Nov27|g28735.t1 Nov27|g29003.t1 Nov27|g29510.t1 Nov27|g31435.t1 Nov5|g24624.t1 Nov5|g27547.t1 Nov5|g28038.t1 Nov5|g29483.t1 Nov71|g20188.t1 Nov71|g27407.t1 Nov71|g31518.t1 Nov77|g27769.t1 Nov77|g28322.t1 Nov77|g28504.t1 Nov77|g29860.t1 Nov9|g21337.t1 Nov9|g23541.t1 Nov9|g27146.t1 Nov9|g31552.t1 ONT3|g27323.t1 ONT3|g29319.t1 SCRP245_v2|g27353.t1 SCRP245_v2|g31153.t1 SCRP245_v2|g32910.t1 SCRP249|g16431.t1 SCRP249|g26054.t1 SCRP249|g32860.t1 SCRP324|g30437.t1 SCRP324|g30828.t1 SCRP333|g30010.t1 SCRP333|g30893.t1 SCRP333|g32056.t1
OG0000240: A4|g31122.t1 A4|g32300.t1 Bc1|g26121.t1 Bc23|g24019.t1 Bc23|g30903.t1 Bc23|g32350.t1 Bc23|g32678.t1 Bc23|g33090.t1 Bc23|g33139.t1 Nov27|g11815.t1 Nov27|g32568.t1 Nov27|g33071.t1 Nov5|g24174.t1 Nov5|g31130.t1 Nov5|g31203.t1 Nov5|g31674.t1 Nov5|g32089.t1 Nov5|g32418.t1 Nov5|g32614.t1 Nov5|g32645.t1 Nov5|g32808.t1 Nov5|g33126.t1 Nov5|g33127.t1 Nov71|g26572.t1 Nov71|g32205.t1 Nov77|g32109.t1 Nov77|g32196.t1 Nov77|g32529.t1 Nov9|g31095.t1 ONT3|g23667.t1 ONT3|g30647.t1 SCRP245_v2|g24109.t1 SCRP245_v2|g30733.t1 SCRP245_v2|g31552.t1 SCRP245_v2|g31953.t1 SCRP245_v2|g32259.t1 SCRP245_v2|g32707.t1 SCRP245_v2|g32983.t1 SCRP245_v2|g33080.t1 SCRP249|g23884.t1 SCRP249|g28069.t1 SCRP249|g30696.t1 SCRP249|g31796.t1 SCRP249|g34120.t1 SCRP324|g26775.t1 SCRP324|g30201.t1 SCRP324|g32008.t1 SCRP324|g32581.t1 SCRP324|g32726.t1 SCRP333|g16254.t1 SCRP333|g30738.t1 SCRP333|g32467.t1 SCRP333|g32468.t1 SCRP333|g33111.t1 SCRP333|g33184.t1 SCRP333|g33188.t1 SCRP333|g34781.t1
OG0000241: A4|g11721.t1 A4|g13827.t1 A4|g1592.t1 A4|g17406.t1 A4|g19127.t1 A4|g30348.t1 A4|g32177.t1 Bc16|g10942.t1 Bc16|g11144.t1 Bc16|g19734.t1 Bc16|g21765.t1 Bc16|g32337.t1 Bc16|g34621.t1 Bc16|g38270.t1 Bc16|g38271.t1 Bc16|g40778.t1 Bc16|g420.t1 Bc16|g5080.t1 Bc16|g8998.t1 Bc1|g31811.t1 Nov5|g31540.t1 Nov71|g12445.t1 Nov71|g15574.t1 Nov71|g18127.t1 Nov71|g1960.t1 Nov71|g19652.t1 Nov71|g24251.t1 Nov71|g29390.t1 Nov9|g31730.t1 ONT3|g14059.t1 ONT3|g14621.t1 ONT3|g1479.t1 ONT3|g17480.t1 ONT3|g17481.t1 ONT3|g17904.t1 ONT3|g29035.t1 ONT3|g33303.t1 SCRP245_v2|g1128.t1 SCRP245_v2|g13850.t1 SCRP245_v2|g15144.t1 SCRP245_v2|g2338.t1 SCRP245_v2|g2339.t1 SCRP245_v2|g27705.t1 SCRP245_v2|g27706.t1 SCRP245_v2|g31005.t1 SCRP245_v2|g31080.t1 SCRP249|g24300.t1 SCRP249|g24905.t1 SCRP249|g33168.t1 SCRP249|g6831.t1 SCRP333|g19938.t1 SCRP333|g26279.t1 SCRP333|g27446.t1 SCRP333|g35045.t1 SCRP333|g6390.t1 SCRP333|g7319.t1
OG0000242: A4|g11738.t1 A4|g13092.t1 A4|g24139.t1 A4|g4671.t1 A4|g9528.t1 Bc16|g13028.t1 Bc16|g1569.t1 Bc16|g16089.t1 Bc16|g19747.t1 Bc16|g6324.t1 Bc1|g10091.t1 Bc1|g13913.t1 Bc1|g16606.t1 Bc1|g21223.t1 Bc1|g6029.t1 Bc23|g12028.t1 Bc23|g6370.t1 Nov27|g12265.t1 Nov27|g13231.t1 Nov27|g20144.t1 Nov27|g21412.t1 Nov5|g11490.t1 Nov5|g11725.t1 Nov5|g12350.t1 Nov5|g4429.t1 Nov71|g13011.t1 Nov71|g13241.t1 Nov77|g21853.t1 Nov77|g4891.t1 Nov9|g12909.t1 Nov9|g13759.t1 Nov9|g14693.t1 Nov9|g4096.t1 Nov9|g7268.t1 ONT3|g13171.t1 ONT3|g22853.t1 ONT3|g28137.t1 ONT3|g5161.t1 SCRP245_v2|g10529.t1 SCRP245_v2|g12387.t1 SCRP245_v2|g20434.t1 SCRP245_v2|g27031.t1 SCRP249|g15390.t1 SCRP249|g1554.t1 SCRP249|g18964.t1 SCRP249|g3844.t1 SCRP249|g6762.t1 SCRP324|g13381.t1 SCRP324|g15298.t1 SCRP324|g19717.t1 SCRP324|g22674.t1 SCRP324|g3806.t1 SCRP333|g13098.t1 SCRP333|g23209.t1 SCRP333|g7026.t1 SCRP333|g7462.t1
OG0000243: A4|g21176.t1 A4|g6687.t1 Bc16|g1485.t1 Bc16|g17962.t1 Bc16|g28512.t1 Bc16|g28934.t1 Bc16|g34772.t1 Bc16|g35261.t1 Bc16|g35264.t1 Bc1|g11983.t1 Bc1|g15754.t1 Bc23|g12597.t1 Bc23|g23961.t1 Bc23|g25278.t1 Bc23|g27589.t1 Nov27|g22082.t1 Nov27|g28642.t1 Nov5|g21818.t1 Nov5|g23341.t1 Nov5|g24962.t1 Nov5|g27830.t1 Nov5|g29373.t1 Nov71|g23598.t1 Nov71|g25714.t1 Nov71|g29154.t1 Nov71|g8610.t1 Nov77|g12973.t1 Nov77|g21780.t1 Nov77|g27742.t1 Nov77|g27927.t1 Nov9|g15353.t1 Nov9|g23364.t1 Nov9|g29532.t1 Nov9|g31163.t1 Nov9|g9380.t1 ONT3|g18623.t1 ONT3|g21949.t1 ONT3|g24294.t1 ONT3|g26662.t1 ONT3|g6696.t1 SCRP245_v2|g21267.t1 SCRP245_v2|g26887.t1 SCRP245_v2|g30667.t1 SCRP245_v2|g31361.t1 SCRP249|g20356.t1 SCRP249|g24794.t1 SCRP249|g24897.t1 SCRP324|g25300.t1 SCRP324|g25307.t1 SCRP333|g20097.t1 SCRP333|g23682.t1 SCRP333|g24835.t1 SCRP333|g28735.t1 SCRP333|g29906.t1 SCRP333|g31315.t1 SCRP333|g32855.t1
OG0000244: A4|g28892.t1 A4|g28892.t2 A4|g9912.t1 Bc16|g20222.t1 Bc16|g31331.t1 Bc16|g34413.t1 Bc16|g34831.t1 Bc16|g38986.t1 Bc16|g41069.t1 Bc16|g8774.t1 Bc1|g13347.t2 Bc1|g32191.t1 Bc1|g32191.t2 Bc1|g32617.t1 Bc1|g32654.t1 Bc1|g33583.t1 Bc23|g28321.t1 Nov27|g27972.t1 Nov27|g32480.t1 Nov27|g33073.t1 Nov27|g33074.t1 Nov5|g27393.t1 Nov5|g28809.t1 Nov5|g32741.t1 Nov5|g33382.t1 Nov71|g29066.t1 Nov71|g31251.t1 Nov77|g30215.t1 Nov77|g31765.t1 Nov77|g32289.t1 Nov9|g28540.t1 Nov9|g32094.t1 Nov9|g32533.t1 Nov9|g32983.t1 Nov9|g33092.t1 ONT3|g28090.t1 ONT3|g28091.t1 ONT3|g28091.t2 ONT3|g30877.t1 ONT3|g33389.t1 SCRP245_v2|g18710.t1 SCRP245_v2|g26715.t1 SCRP245_v2|g30885.t1 SCRP245_v2|g31771.t1 SCRP245_v2|g31829.t1 SCRP245_v2|g32323.t1 SCRP249|g29607.t1 SCRP249|g31325.t1 SCRP249|g33174.t1 SCRP249|g8302.t1 SCRP324|g30627.t1 SCRP324|g31425.t1 SCRP324|g32511.t1 SCRP333|g32438.t1 SCRP333|g33798.t1 SCRP333|g34226.t1
OG0000245: A4|g10851.t1 A4|g19297.t1 A4|g22423.t1 A4|g28114.t1 Bc16|g17248.t1 Bc16|g17262.t1 Bc16|g22085.t1 Bc16|g26317.t1 Bc16|g28555.t1 Bc16|g36668.t1 Bc16|g36691.t1 Bc1|g16004.t1 Bc1|g27459.t1 Bc1|g31330.t1 Bc1|g32106.t1 Bc1|g8718.t1 Bc23|g25010.t1 Bc23|g25749.t1 Bc23|g26447.t1 Nov27|g20799.t1 Nov27|g24159.t1 Nov27|g27123.t1 Nov27|g27151.t1 Nov5|g14641.t1 Nov5|g17621.t1 Nov5|g20504.t1 Nov5|g28203.t1 Nov5|g28650.t1 Nov5|g28689.t1 Nov5|g32044.t1 Nov71|g23352.t1 Nov71|g27084.t1 Nov77|g15230.t1 Nov77|g21104.t1 Nov77|g22923.t1 Nov77|g24222.t1 Nov77|g27626.t1 Nov77|g30687.t1 Nov9|g15648.t1 Nov9|g17300.t1 Nov9|g24511.t1 Nov9|g30828.t1 Nov9|g8391.t1 ONT3|g22148.t1 ONT3|g26341.t1 ONT3|g28635.t1 ONT3|g3907.t1 SCRP245_v2|g25352.t1 SCRP249|g19632.t1 SCRP249|g29343.t1 SCRP249|g32275.t1 SCRP324|g25572.t1 SCRP324|g30501.t1 SCRP333|g28220.t1 SCRP333|g29904.t1 SCRP333|g31725.t1
OG0000246: A4|g13375.t1 A4|g26768.t1 A4|g30074.t1 Bc16|g13887.t1 Bc16|g15138.t1 Bc16|g16604.t1 Bc16|g17579.t1 Bc16|g1818.t1 Bc16|g24520.t1 Bc16|g25250.t1 Bc16|g2593.t1 Bc16|g28622.t1 Bc16|g29969.t1 Bc16|g32324.t1 Bc16|g33061.t1 Bc16|g33349.t1 Bc16|g37126.t1 Bc16|g37397.t1 Bc16|g6166.t1 Bc16|g9010.t1 Bc1|g23717.t1 Bc1|g26235.t1 Bc1|g30550.t1 Bc1|g32781.t1 Bc23|g22376.t1 Bc23|g25297.t1 Bc23|g30082.t1 Bc23|g32072.t1 Nov27|g25520.t1 Nov27|g26860.t1 Nov27|g27199.t1 Nov27|g32757.t1 Nov5|g22959.t1 Nov5|g26740.t1 Nov5|g30969.t1 Nov71|g20131.t1 Nov71|g31801.t1 Nov77|g26982.t1 Nov9|g18849.t1 Nov9|g20746.t1 Nov9|g24019.t1 Nov9|g31031.t1 ONT3|g22987.t1 ONT3|g26910.t1 ONT3|g29974.t1 SCRP245_v2|g23852.t1 SCRP245_v2|g24298.t1 SCRP245_v2|g29747.t1 SCRP245_v2|g32058.t1 SCRP249|g26250.t1 SCRP249|g31708.t1 SCRP249|g33608.t1 SCRP324|g3330.t1 SCRP333|g17289.t1 SCRP333|g27454.t1 SCRP333|g34218.t1
OG0000247: A4|g16720.t1 A4|g22754.t1 A4|g23664.t1 A4|g28674.t1 A4|g32827.t1 Bc16|g17694.t1 Bc16|g18870.t1 Bc16|g24361.t1 Bc16|g29723.t1 Bc16|g33380.t1 Bc16|g6295.t1 Bc1|g10136.t1 Bc1|g25834.t1 Bc1|g29146.t1 Bc1|g32986.t1 Bc23|g17876.t1 Bc23|g22272.t1 Bc23|g30137.t1 Bc23|g32365.t1 Nov27|g17874.t1 Nov27|g21060.t1 Nov27|g23651.t1 Nov27|g29975.t1 Nov5|g10011.t1 Nov5|g16599.t1 Nov5|g22966.t1 Nov5|g9590.t1 Nov71|g13343.t1 Nov71|g17673.t1 Nov71|g22962.t1 Nov71|g23627.t1 Nov71|g8269.t1 Nov77|g16847.t1 Nov77|g23270.t1 Nov77|g32610.t1 Nov9|g10448.t1 Nov9|g21276.t1 Nov9|g27306.t1 Nov9|g30642.t1 Nov9|g8811.t1 ONT3|g23717.t1 ONT3|g9900.t1 SCRP245_v2|g6056.t1 SCRP249|g20962.t1 SCRP249|g25569.t1 SCRP249|g27181.t1 SCRP249|g32846.t1 SCRP249|g32858.t1 SCRP249|g33831.t1 SCRP324|g22209.t1 SCRP324|g25233.t1 SCRP324|g25750.t1 SCRP324|g27155.t1 SCRP324|g29736.t1 SCRP324|g32733.t1 SCRP333|g31220.t1
OG0000248: A4|g21188.t1 A4|g23378.t1 A4|g28116.t1 Bc16|g11038.t1 Bc16|g11366.t1 Bc16|g14911.t1 Bc16|g18869.t1 Bc16|g24748.t1 Bc16|g3349.t1 Bc16|g4252.t1 Bc16|g911.t1 Bc1|g10137.t1 Bc1|g16173.t1 Bc1|g19364.t1 Bc1|g19368.t1 Bc1|g21581.t1 Bc1|g22292.t1 Bc23|g17875.t1 Bc23|g20693.t1 Bc23|g20989.t1 Bc23|g28594.t1 Nov27|g11614.t1 Nov27|g21784.t1 Nov27|g25767.t1 Nov27|g27680.t1 Nov27|g30005.t1 Nov5|g10012.t1 Nov5|g18326.t1 Nov5|g20461.t1 Nov71|g13344.t1 Nov71|g14037.t1 Nov71|g14958.t1 Nov77|g10460.t1 Nov77|g32098.t1 Nov9|g10447.t1 Nov9|g12577.t1 Nov9|g12706.t1 Nov9|g24713.t1 Nov9|g27334.t1 ONT3|g14956.t1 ONT3|g19494.t1 ONT3|g21285.t1 ONT3|g23399.t1 ONT3|g26974.t1 SCRP245_v2|g19401.t1 SCRP245_v2|g30348.t1 SCRP245_v2|g9604.t1 SCRP249|g21350.t1 SCRP249|g24394.t1 SCRP249|g27908.t1 SCRP249|g32722.t1 SCRP324|g22296.t1 SCRP333|g28953.t1 SCRP333|g29717.t1 SCRP333|g30557.t1 SCRP333|g34932.t1
OG0000249: A4|g21588.t1 A4|g21610.t1 A4|g22128.t1 Bc16|g18111.t1 Bc16|g247.t1 Bc16|g35300.t1 Bc16|g38069.t1 Bc1|g17175.t1 Bc1|g24601.t1 Bc1|g29154.t1 Bc23|g18908.t1 Bc23|g26038.t1 Bc23|g26107.t1 Nov27|g22176.t1 Nov27|g23136.t1 Nov27|g23779.t1 Nov27|g31817.t1 Nov5|g20999.t1 Nov5|g21444.t1 Nov5|g23028.t1 Nov71|g20224.t1 Nov71|g22913.t1 Nov71|g30598.t1 Nov71|g31317.t1 Nov77|g10768.t1 Nov77|g21310.t1 Nov77|g22392.t1 Nov77|g22998.t1 Nov77|g26770.t1 Nov77|g29398.t1 Nov77|g30193.t1 Nov9|g21006.t1 Nov9|g23614.t1 Nov9|g23822.t1 Nov9|g29416.t1 ONT3|g21976.t1 ONT3|g22966.t1 ONT3|g30092.t1 ONT3|g7509.t1 SCRP245_v2|g20203.t1 SCRP245_v2|g26378.t1 SCRP245_v2|g30374.t1 SCRP245_v2|g8899.t1 SCRP249|g12433.t1 SCRP249|g18148.t1 SCRP249|g18389.t1 SCRP249|g20894.t1 SCRP249|g26580.t1 SCRP324|g17401.t1 SCRP324|g19057.t1 SCRP324|g20855.t1 SCRP333|g19965.t1 SCRP333|g21614.t1 SCRP333|g23704.t1 SCRP333|g28189.t1 SCRP333|g32184.t1
OG0000250: A4|g21624.t1 Bc16|g13647.t1 Bc16|g15835.t1 Bc16|g18884.t1 Bc16|g22089.t1 Bc16|g29393.t1 Bc16|g8787.t1 Bc1|g22388.t1 Bc1|g24516.t1 Bc1|g24784.t1 Bc1|g25177.t1 Bc23|g22736.t1 Bc23|g25641.t1 Nov27|g19737.t1 Nov27|g23785.t1 Nov27|g24177.t1 Nov5|g22601.t1 Nov71|g22345.t1 Nov71|g26386.t1 Nov77|g21925.t1 Nov77|g23837.t1 Nov77|g26298.t1 Nov9|g23350.t1 Nov9|g24616.t1 Nov9|g24735.t1 ONT3|g23437.t1 ONT3|g24624.t1 ONT3|g28615.t1 SCRP245_v2|g26649.t1 SCRP245_v2|g28059.t1 SCRP249|g13361.t1 SCRP249|g16676.t1 SCRP249|g20462.t1 SCRP249|g25642.t1 SCRP249|g26679.t1 SCRP249|g28395.t1 SCRP249|g29069.t1 SCRP324|g17157.t1 SCRP324|g17802.t1 SCRP324|g18691.t1 SCRP324|g24592.t1 SCRP324|g24931.t1 SCRP324|g26470.t1 SCRP324|g27635.t1 SCRP324|g28741.t1 SCRP324|g29444.t1 SCRP333|g20469.t1 SCRP333|g21257.t1 SCRP333|g22953.t1 SCRP333|g23618.t1 SCRP333|g25146.t1 SCRP333|g26271.t1 SCRP333|g29449.t1 SCRP333|g29519.t1 SCRP333|g32406.t1 SCRP333|g5147.t1
OG0000251: A4|g23291.t1 A4|g26918.t1 A4|g29698.t1 A4|g29773.t1 A4|g29985.t1 A4|g31511.t1 A4|g32086.t1 A4|g32452.t1 A4|g33278.t1 A4|g33330.t1 A4|g33529.t1 Bc16|g28162.t1 Bc1|g31977.t1 Bc1|g32572.t1 Bc23|g33120.t1 Nov27|g33462.t1 Nov27|g33524.t1 Nov27|g33709.t1 Nov5|g14620.t1 Nov5|g21305.t1 Nov5|g31286.t1 Nov5|g33632.t1 Nov5|g4968.t1 Nov71|g28937.t1 Nov71|g29959.t1 Nov71|g30045.t1 Nov71|g30151.t1 Nov71|g30319.t1 Nov71|g30429.t1 Nov71|g30917.t1 Nov71|g31655.t1 Nov71|g32174.t1 Nov71|g32767.t1 Nov77|g14584.t1 Nov77|g20760.t1 Nov77|g21044.t1 Nov77|g21549.t1 Nov77|g30410.t1 Nov77|g30954.t1 Nov77|g31270.t1 Nov77|g31322.t1 Nov77|g31851.t1 Nov77|g32292.t1 Nov77|g33176.t1 Nov9|g17464.t1 Nov9|g30536.t1 Nov9|g30807.t1 ONT3|g29198.t1 ONT3|g30943.t1 ONT3|g32581.t1 ONT3|g32880.t1 SCRP245_v2|g20347.t1 SCRP245_v2|g33135.t1 SCRP245_v2|g33183.t1 SCRP324|g24550.t1 SCRP324|g32352.t1
OG0000252: A4|g23799.t1 A4|g26855.t1 A4|g29789.t1 A4|g30594.t1 Bc16|g1643.t1 Bc16|g22337.t1 Bc16|g38716.t1 Bc16|g4088.t1 Bc16|g8973.t1 Bc1|g14417.t1 Bc1|g25454.t1 Bc1|g31175.t1 Bc23|g23452.t1 Bc23|g28341.t1 Bc23|g29395.t1 Nov27|g16952.t1 Nov27|g24571.t1 Nov27|g30114.t1 Nov27|g31275.t1 Nov5|g24028.t1 Nov5|g29993.t1 Nov5|g30594.t1 Nov71|g24587.t1 Nov71|g26213.t1 Nov71|g30504.t1 Nov77|g28457.t1 Nov77|g32578.t1 Nov77|g33383.t1 Nov9|g25347.t1 ONT3|g12469.t1 ONT3|g28466.t1 ONT3|g30542.t1 ONT3|g31845.t1 SCRP245_v2|g23454.t1 SCRP245_v2|g28661.t1 SCRP245_v2|g28812.t1 SCRP249|g18651.t1 SCRP249|g19743.t1 SCRP249|g28779.t1 SCRP249|g32499.t1 SCRP249|g32776.t1 SCRP249|g33247.t1 SCRP249|g33495.t1 SCRP324|g18367.t1 SCRP324|g27632.t1 SCRP324|g28647.t1 SCRP324|g32227.t1 SCRP324|g32252.t1 SCRP324|g32647.t1 SCRP333|g16716.t1 SCRP333|g23769.t1 SCRP333|g23976.t1 SCRP333|g32532.t1 SCRP333|g33463.t1 SCRP333|g33736.t1 SCRP333|g33940.t1
OG0000253: A4|g25614.t1 A4|g26658.t1 A4|g26846.t1 A4|g28827.t1 Bc16|g12729.t1 Bc16|g13828.t1 Bc16|g15176.t1 Bc16|g26008.t1 Bc16|g35595.t1 Bc16|g9088.t1 Bc1|g18081.t1 Bc1|g23008.t1 Bc1|g23563.t1 Bc1|g28981.t1 Bc1|g30117.t1 Bc23|g19857.t1 Bc23|g24884.t1 Bc23|g27643.t1 Nov27|g18286.t1 Nov27|g22339.t1 Nov27|g25763.t1 Nov27|g29772.t1 Nov27|g30328.t1 Nov5|g24779.t1 Nov5|g25033.t1 Nov5|g25070.t1 Nov5|g28370.t1 Nov5|g28380.t1 Nov71|g19582.t1 Nov71|g19587.t1 Nov71|g22060.t1 Nov71|g30006.t1 Nov77|g17460.t1 Nov77|g25889.t1 Nov77|g26976.t1 Nov77|g27038.t1 Nov9|g14568.t1 Nov9|g17267.t1 Nov9|g21291.t1 Nov9|g29552.t1 Nov9|g30195.t1 Nov9|g30756.t1 ONT3|g24000.t1 ONT3|g24232.t1 ONT3|g26768.t1 ONT3|g27545.t1 ONT3|g28306.t1 SCRP245_v2|g24952.t1 SCRP245_v2|g28197.t1 SCRP245_v2|g28471.t1 SCRP249|g1869.t1 SCRP249|g22436.t1 SCRP324|g22531.t1 SCRP324|g24863.t1 SCRP333|g28158.t1 SCRP333|g30685.t1
OG0000254: A4|g15755.t1 A4|g15985.t1 A4|g1895.t1 A4|g23054.t1 Bc16|g27944.t1 Bc16|g29571.t1 Bc16|g32708.t1 Bc16|g37033.t1 Bc1|g17881.t1 Bc1|g20145.t1 Bc1|g2454.t1 Bc1|g24886.t1 Bc23|g17194.t1 Bc23|g23523.t1 Bc23|g23711.t1 Bc23|g2871.t1 Nov27|g16272.t1 Nov27|g16640.t1 Nov27|g2250.t1 Nov27|g23805.t1 Nov5|g15532.t1 Nov5|g1705.t1 Nov5|g17815.t1 Nov5|g19230.t1 Nov71|g1413.t1 Nov71|g16479.t1 Nov71|g18415.t1 Nov71|g19869.t1 Nov77|g10031.t1 Nov77|g15912.t1 Nov77|g1967.t1 Nov77|g23282.t1 Nov9|g16617.t1 Nov9|g17967.t1 Nov9|g23032.t1 Nov9|g2359.t1 ONT3|g16261.t1 ONT3|g19190.t1 ONT3|g3032.t1 ONT3|g9859.t1 SCRP245_v2|g17119.t1 SCRP245_v2|g22617.t1 SCRP245_v2|g22762.t1 SCRP245_v2|g2790.t1 SCRP249|g12638.t1 SCRP249|g13253.t1 SCRP249|g17925.t1 SCRP324|g12258.t1 SCRP324|g13297.t1 SCRP324|g13577.t1 SCRP324|g20275.t1 SCRP324|g22547.t1 SCRP333|g2153.t1 SCRP333|g7916.t1 SCRP333|g8441.t1
OG0000255: A4|g11961.t1 A4|g4823.t1 A4|g9793.t1 Bc16|g26537.t1 Bc16|g836.t1 Bc1|g12995.t1 Bc1|g19981.t1 Bc1|g2744.t1 Bc1|g28668.t1 Bc23|g11648.t1 Bc23|g12461.t1 Bc23|g19788.t1 Bc23|g5922.t1 Nov27|g12179.t1 Nov27|g13331.t1 Nov27|g18836.t1 Nov5|g12939.t1 Nov5|g15526.t1 Nov5|g19199.t1 Nov5|g8931.t1 Nov71|g11941.t1 Nov71|g13918.t1 Nov71|g1934.t1 Nov77|g12051.t1 Nov77|g24359.t1 Nov77|g26606.t1 Nov77|g28450.t1 Nov77|g3004.t1 Nov9|g14868.t1 Nov9|g16184.t1 Nov9|g21178.t1 ONT3|g11094.t1 ONT3|g13124.t1 ONT3|g20103.t1 ONT3|g4853.t1 SCRP245_v2|g11489.t1 SCRP245_v2|g12267.t1 SCRP245_v2|g17644.t1 SCRP245_v2|g8773.t1 SCRP249|g13365.t1 SCRP249|g17121.t1 SCRP249|g22751.t1 SCRP249|g24076.t1 SCRP324|g13465.t1 SCRP324|g14363.t1 SCRP324|g18952.t1 SCRP324|g20229.t1 SCRP324|g23164.t1 SCRP324|g27516.t1 SCRP324|g7042.t1 SCRP333|g20544.t1 SCRP333|g21351.t1 SCRP333|g23906.t1 SCRP333|g7164.t1 SCRP333|g7425.t1
OG0000256: A4|g16026.t1 A4|g29360.t1 A4|g30061.t1 A4|g6264.t1 Bc16|g12063.t1 Bc16|g16419.t1 Bc16|g23873.t1 Bc16|g26136.t1 Bc16|g26140.t1 Bc16|g36337.t1 Bc16|g39195.t1 Bc16|g4226.t1 Bc16|g9810.t1 Bc1|g17541.t1 Bc1|g17836.t1 Bc1|g261.t1 Bc23|g15721.t1 Bc23|g20736.t1 Nov27|g16575.t1 Nov27|g27842.t1 Nov27|g28553.t1 Nov27|g29015.t1 Nov27|g398.t1 Nov5|g15053.t1 Nov5|g15857.t1 Nov5|g275.t1 Nov5|g28939.t1 Nov71|g1041.t1 Nov71|g16670.t1 Nov71|g25574.t1 Nov71|g29176.t1 Nov77|g1159.t1 Nov77|g14728.t1 Nov77|g15204.t1 Nov77|g15205.t1 Nov9|g17103.t1 Nov9|g22802.t1 Nov9|g23995.t1 Nov9|g360.t1 ONT3|g22263.t1 ONT3|g24392.t1 ONT3|g350.t1 SCRP245_v2|g15606.t1 SCRP249|g11478.t1 SCRP249|g19220.t1 SCRP249|g26626.t1 SCRP324|g12914.t1 SCRP324|g19622.t1 SCRP324|g19623.t1 SCRP324|g29104.t1 SCRP324|g30783.t1 SCRP333|g10844.t1 SCRP333|g19170.t1 SCRP333|g20141.t1 SCRP333|g32003.t1
OG0000257: A4|g16725.t1 A4|g21190.t1 A4|g30132.t1 A4|g7700.t1 Bc16|g14916.t1 Bc16|g1605.t1 Bc16|g18875.t1 Bc16|g24747.t1 Bc16|g908.t1 Bc1|g10131.t1 Bc1|g19371.t1 Bc1|g29880.t1 Bc1|g4466.t1 Bc23|g17881.t1 Bc23|g20992.t1 Bc23|g30807.t1 Bc23|g9607.t1 Nov27|g17869.t1 Nov27|g21787.t1 Nov27|g2547.t1 Nov27|g31980.t1 Nov5|g10006.t1 Nov5|g18328.t1 Nov5|g32234.t1 Nov5|g9686.t1 Nov71|g13338.t1 Nov71|g26746.t1 Nov71|g28820.t1 Nov71|g30982.t1 Nov71|g4017.t1 Nov77|g10462.t1 Nov77|g13259.t1 Nov77|g22005.t1 Nov77|g33468.t1 Nov9|g10454.t1 Nov9|g12709.t1 Nov9|g21579.t1 Nov9|g5493.t1 ONT3|g14962.t1 ONT3|g21288.t1 ONT3|g31615.t1 ONT3|g31972.t1 ONT3|g4700.t1 SCRP245_v2|g14778.t1 SCRP245_v2|g7483.t1 SCRP245_v2|g9608.t1 SCRP249|g21354.t1 SCRP249|g24362.t1 SCRP249|g26159.t1 SCRP249|g30134.t1 SCRP249|g30627.t1 SCRP324|g22299.t1 SCRP324|g25315.t1 SCRP324|g33153.t1 SCRP333|g31969.t1
OG0000258: A4|g12056.t1 A4|g13358.t1 A4|g17470.t1 A4|g20986.t1 A4|g30892.t1 Bc16|g10838.t1 Bc16|g23502.t1 Bc16|g23896.t1 Bc16|g37970.t1 Bc16|g7581.t1 Bc1|g11607.t1 Bc1|g14012.t1 Bc1|g16242.t1 Bc1|g18548.t1 Bc1|g18802.t1 Bc23|g15909.t1 Bc23|g18205.t1 Bc23|g26919.t1 Nov27|g12541.t1 Nov27|g13892.t1 Nov27|g17318.t1 Nov27|g18003.t1 Nov5|g12657.t1 Nov5|g16661.t1 Nov5|g29065.t1 Nov5|g30332.t1 Nov71|g14374.t1 Nov71|g17689.t1 Nov71|g22442.t1 Nov71|g28050.t1 Nov71|g3031.t1 Nov77|g12976.t1 Nov77|g28053.t1 Nov77|g29984.t1 Nov77|g3507.t1 Nov9|g15744.t1 Nov9|g18535.t1 Nov9|g19007.t1 ONT3|g16527.t1 ONT3|g16929.t1 ONT3|g26108.t1 ONT3|g29746.t1 SCRP245_v2|g14214.t1 SCRP245_v2|g23174.t1 SCRP245_v2|g23566.t1 SCRP245_v2|g26241.t1 SCRP245_v2|g4168.t1 SCRP249|g12294.t1 SCRP249|g15116.t1 SCRP249|g15239.t1 SCRP324|g10304.t1 SCRP324|g11218.t1 SCRP324|g15391.t1 SCRP333|g11325.t1 SCRP333|g16450.t1
OG0000259: A4|g14095.t1 A4|g25056.t1 Bc16|g12950.t1 Bc16|g25780.t1 Bc16|g7613.t1 Bc1|g16443.t1 Bc1|g26697.t1 Bc1|g26722.t1 Bc1|g29996.t1 Bc1|g9238.t1 Bc23|g20349.t1 Bc23|g20829.t1 Bc23|g22994.t1 Bc23|g23513.t1 Bc23|g24811.t1 Nov27|g11881.t1 Nov27|g14953.t1 Nov27|g25912.t1 Nov5|g13795.t1 Nov5|g29357.t1 Nov71|g12099.t1 Nov77|g23660.t1 Nov77|g25982.t1 Nov9|g25217.t1 Nov9|g29979.t1 Nov9|g6647.t1 ONT3|g10601.t1 ONT3|g23451.t1 ONT3|g29263.t1 ONT3|g30311.t1 SCRP245_v2|g18890.t1 SCRP245_v2|g20151.t1 SCRP245_v2|g22164.t1 SCRP245_v2|g28947.t1 SCRP245_v2|g9882.t1 SCRP249|g17678.t1 SCRP249|g20293.t1 SCRP249|g21382.t1 SCRP249|g24598.t1 SCRP249|g25051.t1 SCRP249|g28602.t1 SCRP324|g19033.t1 SCRP324|g20893.t1 SCRP324|g23935.t1 SCRP324|g25935.t1 SCRP324|g26630.t1 SCRP324|g27743.t1 SCRP324|g7127.t1 SCRP333|g12963.t1 SCRP333|g19694.t1 SCRP333|g23143.t1 SCRP333|g25313.t1 SCRP333|g25638.t1 SCRP333|g27291.t1 SCRP333|g27307.t1
OG0000260: A4|g14096.t1 A4|g22346.t1 A4|g25099.t1 A4|g25396.t1 A4|g26649.t1 Bc16|g25783.t1 Bc16|g26437.t1 Bc16|g7879.t1 Bc16|g9176.t1 Bc1|g20388.t1 Bc1|g21328.t1 Bc1|g28085.t1 Bc1|g9239.t1 Bc23|g20632.t1 Bc23|g21166.t1 Bc23|g26628.t1 Bc23|g30283.t1 Nov27|g10715.t1 Nov27|g11882.t1 Nov27|g18608.t1 Nov27|g20806.t1 Nov27|g31363.t1 Nov5|g13796.t1 Nov71|g12100.t1 Nov71|g22866.t1 Nov71|g27409.t1 Nov71|g28736.t1 Nov71|g29599.t1 Nov71|g30965.t1 Nov77|g11429.t1 Nov77|g19339.t1 Nov77|g29707.t1 Nov9|g11610.t1 Nov9|g20081.t1 Nov9|g21031.t1 Nov9|g31456.t1 Nov9|g6646.t1 ONT3|g10602.t1 ONT3|g16238.t1 ONT3|g21887.t1 ONT3|g26993.t1 SCRP245_v2|g24548.t1 SCRP245_v2|g26471.t1 SCRP245_v2|g30292.t1 SCRP245_v2|g31014.t1 SCRP245_v2|g9883.t1 SCRP249|g25614.t1 SCRP249|g796.t1 SCRP324|g20894.t1 SCRP324|g24811.t1 SCRP324|g26089.t1 SCRP324|g30546.t1 SCRP333|g1014.t1 SCRP333|g25170.t1 SCRP333|g32729.t1
OG0000261: A4|g16727.t1 A4|g24748.t1 A4|g32061.t1 Bc16|g11031.t1 Bc16|g11378.t1 Bc16|g14919.t1 Bc16|g18877.t1 Bc1|g10129.t1 Bc1|g10781.t1 Bc1|g29883.t1 Bc23|g14264.t1 Bc23|g24037.t1 Bc23|g31607.t1 Nov27|g10696.t1 Nov27|g17867.t1 Nov27|g31449.t1 Nov27|g33102.t1 Nov5|g10004.t1 Nov5|g1123.t1 Nov5|g31647.t1 Nov5|g8892.t1 Nov71|g13336.t1 Nov71|g25754.t1 Nov71|g31386.t1 Nov77|g16841.t1 Nov77|g32262.t1 Nov77|g8293.t1 Nov9|g10456.t1 Nov9|g10621.t1 Nov9|g31324.t1 ONT3|g14964.t1 ONT3|g25169.t1 SCRP245_v2|g14780.t1 SCRP245_v2|g19871.t1 SCRP245_v2|g8952.t1 SCRP249|g21345.t1 SCRP249|g27257.t1 SCRP249|g28710.t1 SCRP249|g28989.t1 SCRP249|g29230.t1 SCRP249|g29583.t1 SCRP324|g21745.t1 SCRP324|g27069.t1 SCRP324|g27158.t1 SCRP324|g29148.t1 SCRP324|g29345.t1 SCRP324|g29766.t1 SCRP324|g29788.t1 SCRP324|g31115.t1 SCRP333|g22327.t1 SCRP333|g27405.t1 SCRP333|g30039.t1 SCRP333|g30284.t1 SCRP333|g31298.t1 SCRP333|g34694.t1
OG0000262: A4|g16729.t1 A4|g24749.t1 A4|g30265.t1 Bc16|g11380.t1 Bc16|g4964.t1 Bc1|g10127.t1 Bc1|g10780.t1 Bc1|g16176.t1 Bc1|g28274.t1 Bc23|g14263.t1 Bc23|g24039.t1 Bc23|g26691.t1 Bc23|g27314.t1 Bc23|g2969.t1 Bc23|g30770.t1 Nov27|g10695.t1 Nov27|g11936.t1 Nov27|g1454.t1 Nov27|g30838.t1 Nov5|g8890.t1 Nov71|g13334.t1 Nov71|g1424.t1 Nov71|g16952.t1 Nov71|g17670.t1 Nov71|g23947.t1 Nov71|g25753.t1 Nov71|g28587.t1 Nov77|g22792.t1 Nov77|g31548.t1 Nov9|g10458.t1 Nov9|g10620.t1 Nov9|g14396.t1 Nov9|g21583.t1 SCRP245_v2|g14782.t1 SCRP245_v2|g20946.t1 SCRP245_v2|g21006.t1 SCRP245_v2|g25500.t1 SCRP245_v2|g32812.t1 SCRP245_v2|g7480.t1 SCRP245_v2|g8951.t1 SCRP249|g23527.t1 SCRP249|g24919.t1 SCRP249|g28712.t1 SCRP249|g29787.t1 SCRP249|g31662.t1 SCRP249|g33153.t1 SCRP324|g18670.t1 SCRP324|g27403.t1 SCRP324|g30820.t1 SCRP324|g32477.t1 SCRP333|g15862.t1 SCRP333|g27403.t1 SCRP333|g30633.t1 SCRP333|g33311.t1 SCRP333|g34195.t1
OG0000263: A4|g24513.t1 A4|g31113.t1 A4|g32138.t1 Bc16|g13185.t1 Bc16|g14384.t1 Bc16|g15876.t1 Bc16|g20021.t1 Bc16|g26442.t1 Bc16|g26449.t1 Bc16|g6830.t1 Bc1|g17925.t1 Bc1|g30386.t1 Bc1|g32249.t1 Bc1|g32722.t1 Bc1|g33464.t1 Bc23|g24143.t1 Bc23|g29324.t1 Bc23|g30482.t1 Bc23|g31633.t1 Bc23|g31979.t1 Nov27|g25286.t1 Nov27|g30155.t1 Nov27|g31878.t1 Nov27|g32499.t1 Nov27|g33489.t1 Nov27|g33507.t1 Nov27|g8031.t1 Nov71|g29524.t1 Nov71|g31101.t1 Nov77|g25030.t1 Nov9|g30670.t1 Nov9|g33282.t1 Nov9|g4855.t1 ONT3|g24689.t1 SCRP245_v2|g17155.t1 SCRP245_v2|g23318.t1 SCRP245_v2|g29423.t1 SCRP245_v2|g31071.t1 SCRP245_v2|g31954.t1 SCRP245_v2|g32379.t1 SCRP245_v2|g32484.t1 SCRP245_v2|g32491.t1 SCRP245_v2|g32919.t1 SCRP249|g31399.t1 SCRP249|g31806.t1 SCRP249|g33623.t1 SCRP249|g33994.t1 SCRP249|g7302.t1 SCRP324|g15913.t1 SCRP324|g18305.t1 SCRP324|g31295.t1 SCRP333|g13650.t1 SCRP333|g20949.t1 SCRP333|g34756.t1 SCRP333|g34920.t1
OG0000264: A4|g31456.t1 A4|g32007.t1 A4|g32583.t1 Bc16|g23163.t1 Bc1|g17838.t1 Bc1|g31392.t1 Bc1|g31532.t1 Bc1|g31806.t1 Bc23|g31452.t1 Bc23|g31671.t1 Nov27|g32418.t1 Nov27|g32536.t1 Nov27|g32663.t1 Nov27|g33350.t1 Nov5|g32052.t1 Nov5|g32202.t1 Nov5|g32337.t1 Nov5|g32361.t1 Nov5|g32776.t1 Nov5|g33231.t1 Nov5|g33523.t1 Nov71|g31956.t1 Nov71|g32939.t1 Nov77|g30875.t1 Nov77|g31486.t1 Nov77|g32034.t1 Nov77|g32247.t1 Nov77|g32383.t1 Nov77|g32405.t1 Nov77|g32551.t1 Nov77|g32715.t1 Nov77|g32789.t1 Nov77|g33094.t1 Nov77|g33282.t1 Nov77|g33283.t1 Nov77|g33501.t1 Nov77|g33543.t1 Nov9|g17105.t1 Nov9|g32265.t1 Nov9|g32674.t1 ONT3|g30362.t1 ONT3|g32459.t1 ONT3|g32557.t1 ONT3|g32901.t1 SCRP245_v2|g30694.t1 SCRP245_v2|g32080.t1 SCRP245_v2|g32282.t1 SCRP249|g31249.t1 SCRP249|g32772.t1 SCRP249|g32964.t1 SCRP249|g33032.t1 SCRP249|g33110.t1 SCRP249|g33657.t1 SCRP324|g31052.t1 SCRP333|g32046.t1
OG0000265: Bc16|g11950.t1 Bc16|g12235.t1 Bc16|g17134.t1 Bc16|g17412.t1 Bc16|g17696.t1 Bc16|g17700.t1 Bc16|g1802.t1 Bc16|g19930.t1 Bc16|g20334.t1 Bc16|g20338.t1 Bc16|g22266.t1 Bc16|g23727.t1 Bc16|g27315.t1 Bc16|g28090.t1 Bc16|g30213.t1 Bc16|g30275.t1 Bc16|g34387.t1 Bc16|g36533.t1 Bc16|g37551.t1 Bc16|g38368.t1 Bc16|g39452.t1 Bc16|g643.t1 Bc16|g6455.t1 Bc16|g6758.t1 Bc16|g6784.t1 Bc16|g8725.t1 Bc1|g15540.t1 Bc1|g25952.t1 Bc1|g26045.t1 Bc1|g29951.t1 Bc23|g27144.t1 Nov27|g13676.t1 Nov27|g18082.t1 Nov27|g8622.t1 Nov5|g20733.t1 Nov71|g10519.t1 Nov71|g16447.t1 Nov71|g26294.t1 Nov77|g26484.t1 Nov77|g27936.t1 Nov9|g10930.t1 Nov9|g14469.t1 Nov9|g21855.t1 Nov9|g29721.t1 Nov9|g707.t1 ONT3|g12049.t1 SCRP245_v2|g12308.t1 SCRP245_v2|g28254.t1 SCRP245_v2|g28990.t1 SCRP245_v2|g29111.t1 SCRP249|g29478.t1 SCRP324|g28757.t1 SCRP324|g28817.t1 SCRP324|g8473.t1 SCRP333|g27262.t1
OG0000266: A4|g12550.t1 A4|g12621.t1 A4|g22031.t1 A4|g30756.t1 Bc16|g12194.t1 Bc16|g17184.t1 Bc16|g6122.t1 Bc1|g11355.t1 Bc1|g14195.t1 Bc1|g1846.t1 Bc1|g22784.t1 Bc23|g13343.t1 Bc23|g13857.t1 Bc23|g30790.t1 Bc23|g30791.t1 Nov27|g10035.t1 Nov27|g18570.t1 Nov27|g21442.t1 Nov27|g23988.t1 Nov5|g20547.t1 Nov5|g21004.t1 Nov5|g26497.t1 Nov5|g4776.t1 Nov71|g19536.t1 Nov71|g22063.t1 Nov71|g22842.t1 Nov71|g4665.t1 Nov77|g17268.t1 Nov77|g21474.t1 Nov77|g22897.t1 Nov9|g11373.t1 Nov9|g22476.t1 Nov9|g2864.t1 Nov9|g3238.t1 ONT3|g13464.t1 ONT3|g18771.t1 ONT3|g21526.t1 ONT3|g2349.t1 SCRP245_v2|g13697.t1 SCRP245_v2|g20259.t1 SCRP245_v2|g26207.t1 SCRP245_v2|g4497.t1 SCRP249|g15847.t1 SCRP249|g21500.t1 SCRP249|g29282.t1 SCRP249|g30832.t1 SCRP324|g19196.t1 SCRP324|g20872.t1 SCRP324|g31091.t1 SCRP333|g23241.t1 SCRP333|g24375.t1 SCRP333|g32040.t1 SCRP333|g32132.t1 SCRP333|g8844.t1
OG0000267: A4|g12616.t1 A4|g18685.t1 Bc16|g12170.t1 Bc16|g12469.t1 Bc16|g17785.t1 Bc16|g22425.t1 Bc16|g23774.t1 Bc16|g23776.t1 Bc16|g24454.t1 Bc16|g25208.t1 Bc16|g26069.t1 Bc16|g27421.t1 Bc16|g30757.t1 Bc16|g34365.t1 Bc16|g34373.t1 Bc16|g35556.t1 Bc16|g36663.t1 Bc16|g38852.t1 Bc16|g4648.t1 Bc16|g7123.t1 Bc16|g7124.t1 Bc16|g9153.t1 Bc1|g11783.t1 Bc1|g13850.t1 Bc23|g21890.t1 Bc23|g8440.t1 Nov27|g19753.t1 Nov27|g30470.t1 Nov5|g12346.t1 Nov5|g27806.t1 Nov5|g28858.t1 Nov5|g29131.t1 Nov71|g21775.t1 Nov71|g28333.t1 Nov71|g9995.t1 Nov77|g15628.t1 Nov77|g22033.t1 Nov9|g2081.t1 ONT3|g24910.t1 SCRP245_v2|g12494.t1 SCRP249|g17935.t1 SCRP249|g21915.t1 SCRP249|g22366.t1 SCRP249|g22881.t1 SCRP249|g29692.t1 SCRP249|g30197.t1 SCRP249|g30236.t1 SCRP324|g20611.t1 SCRP324|g26909.t1 SCRP333|g23957.t1 SCRP333|g28681.t1 SCRP333|g31275.t1 SCRP333|g31310.t1 SCRP333|g31970.t1
OG0000268: A4|g13352.t1 A4|g16303.t1 A4|g19027.t1 A4|g22343.t1 A4|g23953.t1 Bc16|g13640.t1 Bc16|g16668.t1 Bc16|g2061.t1 Bc16|g23168.t1 Bc16|g26430.t1 Bc16|g39866.t1 Bc1|g15311.t1 Bc1|g20385.t1 Bc1|g23730.t1 Bc1|g24028.t1 Bc1|g26308.t1 Bc1|g2929.t1 Bc23|g20628.t1 Bc23|g27723.t1 Bc23|g28395.t1 Nov27|g10652.t1 Nov27|g13885.t1 Nov27|g18604.t1 Nov27|g20455.t1 Nov27|g23341.t1 Nov27|g24771.t1 Nov27|g25499.t1 Nov5|g19504.t1 Nov5|g20121.t1 Nov5|g22441.t1 Nov5|g26971.t1 Nov71|g18778.t1 Nov71|g24765.t1 Nov71|g27991.t1 Nov77|g16306.t1 Nov77|g23175.t1 Nov77|g26694.t1 Nov9|g19427.t1 Nov9|g20078.t1 Nov9|g2919.t1 ONT3|g16241.t1 ONT3|g23905.t1 SCRP245_v2|g14693.t1 SCRP245_v2|g24544.t1 SCRP245_v2|g29450.t1 SCRP249|g22233.t1 SCRP249|g24330.t1 SCRP249|g26415.t1 SCRP249|g27968.t1 SCRP249|g29370.t1 SCRP324|g24719.t1 SCRP324|g26656.t1 SCRP333|g21267.t1 SCRP333|g26430.t1
OG0000269: A4|g15082.t1 A4|g23665.t1 A4|g28818.t1 A4|g29831.t1 Bc16|g18135.t1 Bc16|g24362.t1 Bc16|g40812.t1 Bc1|g12430.t1 Bc1|g28025.t1 Bc1|g28894.t1 Bc1|g9196.t1 Bc23|g15156.t1 Bc23|g26955.t1 Bc23|g27965.t1 Bc23|g9531.t1 Nov27|g10971.t1 Nov27|g24013.t1 Nov27|g27368.t1 Nov27|g28865.t1 Nov5|g19288.t1 Nov5|g28300.t1 Nov5|g28873.t1 Nov5|g9591.t1 Nov71|g13960.t1 Nov71|g27903.t1 Nov71|g8270.t1 Nov77|g17579.t1 Nov77|g7514.t1 Nov9|g16243.t1 Nov9|g28041.t1 Nov9|g29203.t1 Nov9|g8812.t1 ONT3|g18728.t1 ONT3|g27500.t1 ONT3|g28021.t1 ONT3|g9901.t1 SCRP245_v2|g23699.t1 SCRP245_v2|g26985.t1 SCRP245_v2|g28232.t1 SCRP245_v2|g6055.t1 SCRP249|g23607.t1 SCRP249|g26067.t1 SCRP249|g28094.t1 SCRP249|g29546.t1 SCRP249|g32354.t1 SCRP324|g31102.t1 SCRP333|g25939.t1 SCRP333|g28103.t1 SCRP333|g28729.t1 SCRP333|g29772.t1 SCRP333|g30283.t1 SCRP333|g32364.t1 SCRP333|g32472.t1 SCRP333|g33550.t1
OG0000270: A4|g17606.t1 A4|g18517.t1 A4|g25948.t1 A4|g32440.t1 Bc16|g40744.t1 Bc16|g6243.t1 Bc16|g6266.t1 Bc16|g6316.t1 Bc1|g19653.t1 Bc1|g21057.t1 Bc1|g25314.t1 Bc1|g32037.t1 Bc23|g13439.t1 Bc23|g18183.t1 Bc23|g26003.t1 Bc23|g31176.t1 Nov27|g18364.t1 Nov27|g19844.t1 Nov27|g25459.t1 Nov27|g32592.t1 Nov5|g17385.t1 Nov5|g18203.t1 Nov5|g25983.t1 Nov5|g32490.t1 Nov71|g14500.t1 Nov71|g18572.t1 Nov71|g25246.t1 Nov71|g32096.t1 Nov77|g17730.t1 Nov77|g17945.t1 Nov77|g24818.t1 Nov77|g31563.t1 Nov9|g15479.t1 Nov9|g19484.t1 Nov9|g25954.t1 Nov9|g32511.t1 ONT3|g18752.t1 ONT3|g26214.t1 ONT3|g31523.t1 SCRP245_v2|g25577.t1 SCRP245_v2|g31973.t1 SCRP245_v2|g9260.t1 SCRP249|g13649.t1 SCRP249|g20215.t1 SCRP249|g27993.t1 SCRP324|g14020.t1 SCRP324|g17105.t1 SCRP324|g18333.t1 SCRP324|g27192.t1 SCRP324|g28153.t1 SCRP333|g17227.t1 SCRP333|g20930.t1 SCRP333|g30181.t1 SCRP333|g33084.t1
OG0000271: A4|g20913.t1 A4|g26317.t1 A4|g26809.t1 A4|g27697.t1 Bc16|g12479.t1 Bc16|g18033.t1 Bc16|g18165.t1 Bc16|g18297.t1 Bc16|g30776.t1 Bc16|g36016.t1 Bc16|g9492.t1 Bc1|g29808.t1 Bc1|g30573.t1 Bc23|g19924.t1 Bc23|g20716.t1 Bc23|g26854.t1 Bc23|g26892.t1 Bc23|g27398.t1 Nov27|g21597.t1 Nov27|g26357.t1 Nov27|g28058.t1 Nov5|g20945.t1 Nov5|g25354.t1 Nov5|g25697.t1 Nov5|g25920.t1 Nov5|g27728.t1 Nov71|g10535.t1 Nov71|g21934.t1 Nov71|g25666.t1 Nov77|g19263.t1 Nov77|g25304.t1 Nov77|g26540.t1 Nov9|g19562.t1 Nov9|g23097.t1 Nov9|g26061.t1 ONT3|g21074.t1 ONT3|g23188.t1 SCRP245_v2|g20809.t1 SCRP245_v2|g24943.t1 SCRP245_v2|g25023.t1 SCRP245_v2|g25665.t1 SCRP245_v2|g27633.t1 SCRP249|g21895.t1 SCRP249|g24618.t1 SCRP249|g26967.t1 SCRP249|g27556.t1 SCRP249|g28334.t1 SCRP249|g28473.t1 SCRP324|g10950.t1 SCRP324|g18568.t1 SCRP324|g24902.t1 SCRP324|g25182.t1 SCRP333|g22012.t1 SCRP333|g27989.t1
OG0000272: A4|g21073.t1 A4|g27095.t1 A4|g32833.t1 A4|g32952.t1 Bc16|g10920.t1 Bc16|g15622.t1 Bc16|g23468.t1 Bc16|g24465.t1 Bc16|g25446.t1 Bc16|g27322.t1 Bc1|g27359.t1 Bc1|g30646.t1 Bc1|g32958.t1 Bc1|g32969.t1 Bc1|g4585.t1 Bc23|g10140.t1 Bc23|g27304.t1 Nov27|g10958.t1 Nov27|g21997.t1 Nov5|g21535.t1 Nov5|g30226.t1 Nov5|g33499.t1 Nov71|g22030.t1 Nov71|g32446.t1 Nov71|g32530.t1 Nov71|g6563.t1 Nov77|g27025.t1 Nov77|g27708.t1 Nov77|g32796.t1 Nov9|g10921.t1 Nov9|g22817.t1 Nov9|g32818.t1 Nov9|g32824.t1 Nov9|g32933.t1 ONT3|g20819.t1 ONT3|g21312.t1 ONT3|g30523.t1 ONT3|g32594.t1 ONT3|g32631.t1 ONT3|g32734.t1 SCRP245_v2|g10024.t1 SCRP245_v2|g29001.t1 SCRP245_v2|g31206.t1 SCRP245_v2|g32191.t1 SCRP249|g19400.t1 SCRP249|g24382.t1 SCRP249|g27761.t1 SCRP249|g33294.t1 SCRP324|g25197.t1 SCRP324|g29492.t1 SCRP324|g30661.t1 SCRP324|g31658.t1 SCRP333|g19715.t1 SCRP333|g33863.t1
OG0000273: A4|g22062.t1 A4|g22424.t1 A4|g26100.t1 A4|g27691.t1 A4|g28092.t1 A4|g30041.t1 Bc16|g10998.t1 Bc16|g22075.t1 Bc16|g22084.t1 Bc16|g26464.t1 Bc16|g28553.t1 Bc16|g28889.t1 Bc16|g34797.t1 Bc1|g30014.t1 Bc23|g29950.t1 Bc23|g30585.t1 Nov27|g26913.t1 Nov5|g14642.t1 Nov5|g19178.t1 Nov5|g26678.t1 Nov5|g27294.t1 Nov5|g27881.t1 Nov5|g33398.t1 Nov71|g21096.t1 Nov71|g23353.t1 Nov71|g28020.t1 Nov71|g29933.t1 Nov71|g30434.t1 Nov71|g32684.t1 Nov77|g15229.t1 Nov77|g26164.t1 Nov77|g26217.t1 Nov77|g27685.t1 Nov77|g33004.t1 Nov9|g15641.t1 Nov9|g17299.t1 Nov9|g21146.t1 Nov9|g22207.t1 Nov9|g24127.t1 Nov9|g24311.t1 Nov9|g30329.t1 ONT3|g20795.t1 ONT3|g21034.t1 ONT3|g24523.t1 ONT3|g26939.t1 ONT3|g28636.t1 ONT3|g3906.t1 SCRP249|g33604.t1 SCRP324|g26319.t1 SCRP324|g32801.t1 SCRP324|g32897.t1 SCRP333|g32273.t1 SCRP333|g34579.t1 SCRP333|g34722.t1
OG0000274: A4|g23195.t1 A4|g23801.t1 A4|g30043.t1 A4|g33022.t1 Bc16|g27948.t1 Bc16|g38717.t1 Bc16|g8971.t1 Bc16|g9950.t1 Bc1|g25456.t1 Bc1|g32189.t1 Bc1|g5594.t1 Bc23|g23454.t1 Bc23|g26932.t1 Bc23|g32531.t1 Bc23|g32591.t1 Nov27|g24573.t1 Nov27|g30465.t1 Nov27|g6816.t1 Nov5|g24030.t1 Nov5|g26378.t1 Nov5|g30877.t1 Nov71|g24589.t1 Nov71|g27984.t1 Nov71|g32116.t1 Nov71|g32635.t1 Nov71|g32636.t1 Nov77|g13919.t1 Nov77|g30037.t1 Nov77|g31415.t1 Nov77|g9226.t1 Nov9|g25349.t1 Nov9|g31415.t1 Nov9|g32990.t1 Nov9|g33061.t1 ONT3|g12467.t1 ONT3|g22357.t1 ONT3|g28467.t1 ONT3|g31864.t1 ONT3|g32857.t1 SCRP245_v2|g23455.t1 SCRP245_v2|g26968.t1 SCRP245_v2|g28811.t1 SCRP245_v2|g30614.t1 SCRP249|g29028.t1 SCRP249|g31197.t1 SCRP249|g33210.t1 SCRP324|g18369.t1 SCRP324|g28645.t1 SCRP324|g30414.t1 SCRP324|g32614.t1 SCRP324|g32980.t1 SCRP333|g27586.t1 SCRP333|g32303.t1 SCRP333|g34313.t1
OG0000275: A4|g25078.t1 A4|g27576.t1 Bc16|g31578.t1 Bc16|g34997.t1 Bc16|g37198.t1 Bc16|g37444.t1 Bc1|g12390.t1 Bc1|g24265.t1 Bc1|g26611.t1 Bc1|g28883.t1 Bc23|g21901.t1 Bc23|g26449.t1 Bc23|g32117.t1 Bc23|g8940.t1 Nov27|g19485.t1 Nov27|g25781.t1 Nov27|g4951.t1 Nov5|g26968.t1 Nov71|g23239.t1 Nov71|g28231.t1 Nov71|g31054.t1 Nov77|g25249.t1 Nov77|g25250.t1 Nov77|g28637.t1 Nov77|g5299.t1 Nov9|g19813.t1 Nov9|g28064.t1 Nov9|g32388.t1 ONT3|g18049.t1 ONT3|g27002.t1 SCRP245_v2|g26391.t1 SCRP245_v2|g26473.t1 SCRP245_v2|g27299.t1 SCRP245_v2|g4647.t1 SCRP249|g18468.t1 SCRP249|g2244.t1 SCRP249|g2245.t1 SCRP249|g2350.t1 SCRP249|g24423.t1 SCRP249|g28110.t1 SCRP249|g32856.t1 SCRP324|g19383.t1 SCRP324|g2349.t1 SCRP324|g2438.t1 SCRP324|g26067.t1 SCRP324|g28358.t1 SCRP333|g18811.t1 SCRP333|g2240.t1 SCRP333|g2241.t1 SCRP333|g24688.t1 SCRP333|g29024.t1 SCRP333|g33521.t1 SCRP333|g7099.t1 SCRP333|g7852.t1
OG0000276: A4|g30034.t1 A4|g30624.t1 A4|g31858.t1 Bc16|g10104.t1 Bc16|g12629.t1 Bc16|g12656.t1 Bc16|g17289.t1 Bc16|g2302.t1 Bc16|g2313.t1 Bc16|g3064.t1 Bc16|g7386.t1 Bc16|g9435.t1 Bc1|g28660.t1 Bc1|g28876.t1 Bc23|g20744.t1 Bc23|g24953.t1 Bc23|g29737.t1 Bc23|g31297.t1 Nov27|g31882.t1 Nov27|g32452.t1 Nov5|g31657.t1 Nov5|g32083.t1 Nov71|g29875.t1 Nov71|g29969.t1 Nov71|g30649.t1 Nov77|g17475.t1 Nov77|g30220.t1 Nov77|g31233.t1 Nov77|g31333.t1 Nov77|g32119.t1 Nov9|g29977.t1 Nov9|g31281.t1 Nov9|g31947.t1 ONT3|g21058.t1 SCRP245_v2|g29141.t1 SCRP245_v2|g30020.t1 SCRP245_v2|g31000.t1 SCRP245_v2|g31198.t1 SCRP249|g30318.t1 SCRP249|g30796.t1 SCRP249|g31843.t1 SCRP249|g32278.t1 SCRP324|g17168.t1 SCRP324|g30317.t1 SCRP324|g31105.t1 SCRP324|g31119.t1 SCRP324|g31379.t1 SCRP333|g26944.t1 SCRP333|g31486.t1 SCRP333|g31501.t1 SCRP333|g32025.t1 SCRP333|g32475.t1 SCRP333|g33022.t1 SCRP333|g33907.t1
OG0000277: A4|g32159.t1 A4|g6353.t1 Bc16|g15061.t1 Bc16|g22791.t1 Bc16|g33364.t1 Bc16|g40849.t1 Bc16|g7103.t1 Bc1|g23748.t1 Bc1|g32212.t1 Bc1|g4859.t1 Bc23|g10037.t1 Bc23|g29438.t1 Bc23|g29735.t1 Nov27|g18015.t1 Nov27|g20924.t1 Nov27|g31709.t1 Nov27|g7553.t1 Nov5|g16523.t1 Nov5|g6170.t1 Nov71|g7342.t1 Nov77|g10419.t1 Nov77|g18848.t1 Nov9|g20522.t1 Nov9|g7767.t1 ONT3|g29738.t1 ONT3|g6297.t1 SCRP245_v2|g12440.t1 SCRP245_v2|g16923.t1 SCRP245_v2|g31321.t1 SCRP249|g20754.t1 SCRP249|g21212.t1 SCRP249|g23235.t1 SCRP249|g25627.t1 SCRP249|g28669.t1 SCRP249|g29668.t1 SCRP249|g30153.t1 SCRP249|g30219.t1 SCRP249|g30280.t1 SCRP249|g32662.t1 SCRP324|g18973.t1 SCRP324|g21867.t1 SCRP324|g27909.t1 SCRP324|g27983.t1 SCRP324|g2897.t1 SCRP324|g29702.t1 SCRP333|g17115.t1 SCRP333|g19667.t1 SCRP333|g21917.t1 SCRP333|g22811.t1 SCRP333|g24926.t1 SCRP333|g27826.t1 SCRP333|g31604.t1 SCRP333|g7948.t1
OG0000278: A4|g24242.t1 A4|g26688.t1 A4|g28014.t1 A4|g28307.t1 A4|g28313.t1 A4|g31934.t1 A4|g8010.t1 Bc16|g12041.t1 Bc16|g19950.t1 Bc16|g32119.t1 Bc16|g32122.t1 Bc16|g39906.t1 Bc16|g39909.t1 Bc16|g6060.t1 Bc16|g6063.t1 Bc1|g13359.t1 Bc1|g27715.t1 Bc1|g30612.t1 Bc1|g32204.t1 Bc1|g9960.t1 Bc23|g26345.t1 Bc23|g26610.t1 Bc23|g26826.t1 Bc23|g7961.t1 Nov27|g25184.t1 Nov27|g27722.t1 Nov27|g28701.t1 Nov27|g28939.t1 Nov27|g8514.t1 Nov5|g24361.t1 Nov5|g26558.t1 Nov5|g27817.t1 Nov5|g28321.t1 Nov5|g8117.t1 Nov71|g22992.t1 Nov71|g25217.t1 Nov71|g32764.t1 Nov77|g23188.t1 Nov77|g28302.t1 Nov77|g28338.t1 Nov77|g32648.t1 Nov9|g25919.t1 Nov9|g28142.t1 Nov9|g29210.t1 Nov9|g29521.t1 Nov9|g30894.t1 Nov9|g32104.t1 Nov9|g9816.t1 SCRP245_v2|g24032.t1 SCRP249|g25691.t1 SCRP324|g15752.t1 SCRP333|g14491.t1 SCRP333|g25604.t1
OG0000279: A4|g12157.t1 A4|g19983.t1 A4|g8382.t1 A4|g8731.t1 Bc16|g232.t1 Bc16|g35425.t1 Bc16|g37951.t1 Bc1|g13621.t1 Bc1|g19040.t1 Bc23|g19669.t1 Bc23|g20261.t1 Bc23|g32043.t1 Bc23|g6163.t1 Bc23|g8616.t1 Nov27|g12161.t1 Nov27|g14844.t1 Nov27|g20817.t1 Nov27|g33495.t1 Nov5|g12546.t1 Nov71|g12265.t1 Nov71|g16152.t1 Nov71|g17882.t1 Nov71|g20899.t1 Nov71|g6001.t1 Nov71|g9697.t1 Nov77|g10755.t1 Nov77|g16433.t1 Nov77|g19716.t1 Nov77|g20852.t1 Nov77|g8218.t1 Nov77|g8412.t1 Nov9|g10731.t1 Nov9|g15201.t1 Nov9|g18240.t1 Nov9|g21822.t1 Nov9|g6694.t1 ONT3|g14880.t1 ONT3|g16607.t1 ONT3|g33124.t1 ONT3|g9662.t1 SCRP245_v2|g11589.t1 SCRP245_v2|g13571.t1 SCRP245_v2|g14017.t1 SCRP245_v2|g15973.t1 SCRP249|g13308.t1 SCRP249|g20374.t1 SCRP249|g33902.t1 SCRP324|g12991.t1 SCRP324|g17853.t1 SCRP324|g22204.t1 SCRP333|g13995.t1 SCRP333|g21454.t1 SCRP333|g34996.t1
[truncated: 7,774,113 more chars]
