# Supplementary material for: Genomic Investigation of the Strawberry Pathogen Phytophthora fragariae Indicates Pathogenicity Is Associated With Transcriptional Variation in Three Key Races
Source: Front Microbiol. 2020 Apr 15;11:490. doi: 10.3389/fmicb.2020.00490 (PMC7174552; doi:10.3389/fmicb.2020.00490)
Supplement: TABLE S1 — Primers used in this study. Primers supplied by IDT (Leuven, Belgium). [file Data_Sheet_1.zip › Supplementary Table S7.XLSX]

## Sheet: Sheet1
SUPPLEMENTARY TABLE S7 | Gene names of all genes identified as putative candidate avirulence genes for Phytophthora fragariae UK1, UK2 and UK3.
BC-1			BC-16			NOV-9
High	Medium	Low	High	Medium	Low	High	Medium	Low
	PF002_g4972.t1	PF002_g1097.t1	PF003_g370.t1	PF003_g161.t1	PF003_g103.t1		PF009_g229.t1	PF009_g510.t1
	PF002_g5367.t1	PF002_g1250.t1	PF003_g6872.t1	PF003_g344.t1	PF003_g854.t1		PF009_g1306.t1	PF009_g633.t1
	PF002_g20984.t1	PF002_g1521.t1	PF003_g8968.t1	PF003_g415.t1	PF003_g1023.t1		PF009_g1759.t1	PF009_g925.t1
	PF002_g13347.t2	PF002_g1879.t1	PF003_g9383.t1	PF003_g565.t1	PF003_g1333.t1		PF009_g1867.t1	PF009_g1067.t1
		PF002_g1901.t1	PF003_g9855.t1	PF003_g615.t1	PF003_g1837.t1		PF009_g2507.t1	PF009_g1303.t1
		PF002_g2000.t1	PF003_g11145.t1	PF003_g829.t1	PF003_g2377.t1		PF009_g4097.t1	PF009_g1396.t1
		PF002_g2236.t1	PF003_g14271.t1	PF003_g850.t1	PF003_g2605.t1		PF009_g4330.t1	PF009_g1594.t1
		PF002_g2237.t1	PF003_g14290.t1	PF003_g1533.t1	PF003_g3089.t1		PF009_g4449.t1	PF009_g1601.t1
		PF002_g4406.t1	PF003_g17733.t1	PF003_g1668.t1	PF003_g3706.t1		PF009_g5545.t1	PF009_g1615.t1
		PF002_g4421.t1	PF003_g25743.t1	PF003_g1720.t1	PF003_g4033.t1		PF009_g6999.t1	PF009_g1623.t1
		PF002_g4507.t1	PF003_g27961.t1	PF003_g1932.t1	PF003_g4205.t1		PF009_g7047.t1	PF009_g1631.t1
		PF002_g4730.t1	PF003_g30505.t1	PF003_g2286.t1	PF003_g4209.t1		PF009_g7413.t1	PF009_g1758.t1
		PF002_g6448.t1	PF003_g33857.t1	PF003_g2531.t1	PF003_g4572.t1		PF009_g9940.t1	PF009_g1955.t1
		PF002_g6482.t1	PF003_g35474.t1	PF003_g2844.t1	PF003_g4714.t1		PF009_g11126.t1	PF009_g2025.t1
		PF002_g6653.t1	PF003_g35765.t1	PF003_g2941.t1	PF003_g5022.t1		PF009_g12024.t1	PF009_g2032.t1
		PF002_g7036.t1	PF003_g35940.t1	PF003_g3466.t1	PF003_g5657.t1		PF009_g12369.t1	PF009_g2235.t1
		PF002_g7166.t1	PF003_g39572.t1	PF003_g3615.t1	PF003_g6268.t1		PF009_g12447.t1	PF009_g3113.t1
		PF002_g7294.t1		PF003_g3666.t1	PF003_g6891.t1		PF009_g13975.t1	PF009_g3425.t1
		PF002_g8065.t1		PF003_g3747.t1	PF003_g7336.t1		PF009_g13977.t1	PF009_g3710.t1
		PF002_g8453.t1		PF003_g3781.t1	PF003_g7578.t1		PF009_g16217.t1	PF009_g3946.t1
		PF002_g8634.t1		PF003_g3877.t1	PF003_g7910.t1		PF009_g16995.t1	PF009_g4037.t1
		PF002_g9217.t1		PF003_g4005.t1	PF003_g8418.t1		PF009_g17295.t1	PF009_g4098.t1
		PF002_g9223.t1		PF003_g4262.t1	PF003_g8479.t1		PF009_g17824.t1	PF009_g4197.t1
		PF002_g9555.t1		PF003_g4559.t1	PF003_g8488.t1		PF009_g18495.t1	PF009_g4268.t1
		PF002_g9765.t1		PF003_g4601.t1	PF003_g8612.t1		PF009_g18743.t1	PF009_g4281.t1
		PF002_g10489.t1		PF003_g4609.t1	PF003_g9021.t1		PF009_g19312.t1	PF009_g4583.t1
		PF002_g10754.t1		PF003_g4756.t1	PF003_g9302.t1		PF009_g19584.t1	PF009_g4921.t1
		PF002_g11311.t1		PF003_g4911.t1	PF003_g9904.t1		PF009_g19586.t1	PF009_g5256.t1
		PF002_g11817.t1		PF003_g4966.t1	PF003_g10114.t1		PF009_g19681.t1	PF009_g5791.t1
		PF002_g11818.t1		PF003_g4988.t1	PF003_g10975.t1		PF009_g21394.t1	PF009_g6205.t1
		PF002_g12474.t1		PF003_g5040.t1	PF003_g11147.t1		PF009_g21655.t1	PF009_g6249.t1
		PF002_g12833.t1		PF003_g5169.t1	PF003_g11426.t1		PF009_g21662.t1	PF009_g6332.t1
		PF002_g12880.t1		PF003_g5250.t1	PF003_g12759.t1		PF009_g22173.t1	PF009_g6386.t1
		PF002_g12910.t1		PF003_g5573.t1	PF003_g13235.t1		PF009_g22652.t1	PF009_g6956.t1
		PF002_g13157.t1		PF003_g5762.t1	PF003_g13528.t1		PF009_g22887.t1	PF009_g7048.t1
		PF002_g13922.t1		PF003_g5893.t1	PF003_g15118.t1		PF009_g23285.t1	PF009_g7698.t1
		PF002_g14044.t1		PF003_g6829.t1	PF003_g15205.t1		PF009_g23699.t1	PF009_g7949.t3
		PF002_g14225.t1		PF003_g6984.t1	PF003_g15499.t1		PF009_g23735.t1	PF009_g7970.t1
		PF002_g14740.t1		PF003_g6989.t1	PF003_g16398.t1		PF009_g23749.t1	PF009_g8060.t1
		PF002_g14901.t1		PF003_g7325.t1	PF003_g16436.t1		PF009_g23756.t1	PF009_g8115.t1
		PF002_g15056.t1		PF003_g7421.t1	PF003_g17334.t1		PF009_g23759.t1	PF009_g8314.t1
		PF002_g15306.t1		PF003_g7590.t1	PF003_g17617.t1		PF009_g24190.t1	PF009_g8321.t1
		PF002_g15622.t1		PF003_g7920.t1	PF003_g19159.t1		PF009_g24350.t1	PF009_g8322.t1
		PF002_g15623.t1		PF003_g8061.t1	PF003_g20060.t1		PF009_g24741.t1	PF009_g8450.t1
		PF002_g15968.t1		PF003_g8166.t1	PF003_g20576.t1		PF009_g29071.t1	PF009_g8451.t1
		PF002_g16294.t1		PF003_g8350.t1	PF003_g20785.t1		PF009_g31899.t1	PF009_g8456.t1
		PF002_g16403.t1		PF003_g8422.t1	PF003_g20821.t1		PF009_g31911.t1	PF009_g8457.t1
		PF002_g16404.t1		PF003_g8467.t1	PF003_g21213.t1		PF009_g32962.t1	PF009_g9247.t1
		PF002_g16865.t1		PF003_g8696.t1	PF003_g22711.t1		PF009_g33209.t1	PF009_g9652.t1
		PF002_g17221.t1		PF003_g8774.t1	PF003_g22714.t1			PF009_g9691.t1
		PF002_g17642.t1		PF003_g8851.t1	PF003_g23959.t1			PF009_g10033.t1
		PF002_g17733.t1		PF003_g9159.t1	PF003_g24070.t1			PF009_g10365.t1
		PF002_g17906.t1		PF003_g9423.t1	PF003_g24164.t1			PF009_g10696.t1
		PF002_g17926.t1		PF003_g9470.t1	PF003_g24382.t1			PF009_g10701.t1
		PF002_g17954.t1		PF003_g9599.t1	PF003_g25214.t1			PF009_g11219.t1
		PF002_g17991.t1		PF003_g9606.t1	PF003_g25239.t1			PF009_g11405.t1
		PF002_g18256.t1		PF003_g9609.t1	PF003_g26385.t1			PF009_g11550.t1
		PF002_g18282.t1		PF003_g9681.t1	PF003_g26605.t1			PF009_g11675.t1
		PF002_g18290.t1		PF003_g9931.t1	PF003_g26631.t1			PF009_g11676.t1
		PF002_g18414.t1		PF003_g10452.t1	PF003_g27252.t1			PF009_g11898.t1
		PF002_g18742.t1		PF003_g10466.t1	PF003_g27464.t1			PF009_g12025.t1
		PF002_g18753.t1		PF003_g10472.t1	PF003_g28110.t1			PF009_g12227.t1
		PF002_g18758.t1		PF003_g10683.t1	PF003_g28448.t1			PF009_g12233.t1
		PF002_g19032.t1		PF003_g11102.t1	PF003_g28479.t1			PF009_g12608.t1
		PF002_g19102.t1		PF003_g11114.t1	PF003_g29197.t1			PF009_g12790.t1
		PF002_g19110.t1		PF003_g11814.t1	PF003_g29646.t1			PF009_g12839.t1
		PF002_g19219.t1		PF003_g11881.t1	PF003_g29759.t1			PF009_g12844.t1
		PF002_g19407.t1		PF003_g11882.t1	PF003_g29765.t1			PF009_g13119.t1
		PF002_g19550.t1		PF003_g12013.t1	PF003_g30352.t1			PF009_g13156.t1
		PF002_g19566.t1		PF003_g12066.t1	PF003_g30592.t1			PF009_g13178.t1
		PF002_g19777.t1		PF003_g12217.t1	PF003_g31101.t1			PF009_g13184.t1
		PF002_g19794.t1		PF003_g12265.t1	PF003_g31139.t1			PF009_g13802.t1
		PF002_g19795.t1		PF003_g13068.t1	PF003_g31383.t1			PF009_g13970.t1
		PF002_g19807.t1		PF003_g13533.t1	PF003_g31524.t1			PF009_g13973.t1
		PF002_g19875.t1		PF003_g13936.t1	PF003_g31565.t1			PF009_g14450.t1
		PF002_g20061.t1		PF003_g14208.t1	PF003_g31730.t1			PF009_g14533.t1
		PF002_g20431.t1		PF003_g14280.t1	PF003_g32042.t1			PF009_g15015.t1
		PF002_g20460.t1		PF003_g14309.t1	PF003_g32469.t1			PF009_g15080.t1
		PF002_g21245.t1		PF003_g14400.t1	PF003_g32681.t1			PF009_g15098.t1
		PF002_g21252.t1		PF003_g14493.t1	PF003_g32696.t1			PF009_g16205.t1
		PF002_g21282.t1		PF003_g14554.t1	PF003_g32700.t1			PF009_g16754.t1
		PF002_g21348.t1		PF003_g14578.t1	PF003_g34865.t1			PF009_g16987.t1
		PF002_g21838.t1		PF003_g14706.t1	PF003_g34956.t1			PF009_g17262.t1
		PF002_g22332.t1		PF003_g14855.t1	PF003_g35112.t1			PF009_g17436.t1
		PF002_g22342.t1		PF003_g15109.t1	PF003_g36743.t1			PF009_g17508.t1
		PF002_g22546.t1		PF003_g15203.t1	PF003_g37324.t1			PF009_g17668.t1
		PF002_g22741.t1		PF003_g15377.t1	PF003_g37554.t1			PF009_g17771.t1
		PF002_g22771.t1		PF003_g15378.t1	PF003_g37884.t1			PF009_g17773.t1
		PF002_g22897.t1		PF003_g15427.t1	PF003_g38072.t1			PF009_g17798.t1
		PF002_g23072.t1		PF003_g15431.t1	PF003_g38282.t1			PF009_g18082.t1
		PF002_g23172.t1		PF003_g15449.t1	PF003_g38472.t1			PF009_g18162.t1
		PF002_g23749.t1		PF003_g15462.t1	PF003_g38811.t1			PF009_g18389.t1
		PF002_g24005.t1		PF003_g15660.t1	PF003_g38937.t1			PF009_g18424.t1
		PF002_g24017.t1		PF003_g15663.t1	PF003_g39022.t1			PF009_g18490.t1
		PF002_g24020.t1		PF003_g16428.t1	PF003_g39164.t1			PF009_g18710.t1
		PF002_g24076.t1		PF003_g16522.t1	PF003_g39367.t1			PF009_g18730.t1
		PF002_g24134.t1		PF003_g16580.t1				PF009_g19079.t1
		PF002_g24398.t1		PF003_g16684.t1				PF009_g19116.t1
		PF002_g24530.t1		PF003_g16749.t1				PF009_g19117.t1
		PF002_g25017.t1		PF003_g16751.t1				PF009_g19191.t1
		PF002_g25099.t1		PF003_g16853.t1				PF009_g19196.t1
		PF002_g26294.t1		PF003_g17022.t1				PF009_g19200.t1
		PF002_g26701.t1		PF003_g17032.t1				PF009_g19256.t1
		PF002_g26875.t1		PF003_g17034.t1				PF009_g19288.t1
		PF002_g27325.t1		PF003_g17379.t1				PF009_g19296.t1
		PF002_g27405.t1		PF003_g17381.t1				PF009_g19421.t1
		PF002_g27515.t1		PF003_g17768.t1				PF009_g19422.t1
		PF002_g27533.t1		PF003_g17953.t1				PF009_g19520.t1
		PF002_g28068.t1		PF003_g18573.t1				PF009_g19557.t1
		PF002_g29021.t1		PF003_g18648.t1				PF009_g19940.t1
		PF002_g29092.t1		PF003_g18918.t1				PF009_g20156.t1
		PF002_g29631.t1		PF003_g19083.t1				PF009_g20157.t1
		PF002_g30226.t1		PF003_g19389.t1				PF009_g20179.t1
		PF002_g30319.t1		PF003_g19792.t1				PF009_g20584.t1
		PF002_g30414.t1		PF003_g19803.t1				PF009_g20767.t1
		PF002_g31019.t1		PF003_g20192.t1				PF009_g21417.t1
		PF002_g31067.t1		PF003_g20308.t1				PF009_g21508.t1
		PF002_g31440.t1		PF003_g20357.t1				PF009_g21551.t1
		PF002_g33213.t1		PF003_g20394.t1				PF009_g21565.t1
		PF002_g33351.t1		PF003_g20970.t1				PF009_g21722.t1
				PF003_g21125.t1				PF009_g21927.t1
				PF003_g21550.t1				PF009_g22175.t1
				PF003_g22174.t1				PF009_g22198.t1
				PF003_g22538.t1				PF009_g22734.t1
				PF003_g22548.t1				PF009_g22762.t1
				PF003_g22736.t1				PF009_g22858.t1
				PF003_g22739.t1				PF009_g23130.t1
				PF003_g22748.t1				PF009_g23132.t1
				PF003_g23314.t1				PF009_g23149.t1
				PF003_g23813.t1				PF009_g23322.t1
				PF003_g24059.t1				PF009_g23347.t1
				PF003_g24093.t1				PF009_g23513.t1
				PF003_g24114.t1				PF009_g23758.t1
				PF003_g24603.t1				PF009_g24113.t1
				PF003_g24804.t1				PF009_g24248.t1
				PF003_g25229.t1				PF009_g24261.t1
				PF003_g25891.t1				PF009_g24331.t1
				PF003_g26029.t1				PF009_g24337.t1
				PF003_g26340.t1				PF009_g24496.t1
				PF003_g26710.t1				PF009_g24630.t1
				PF003_g26845.t1				PF009_g24872.t1
				PF003_g26898.t1				PF009_g24886.t1
				PF003_g26903.t1				PF009_g25332.t1
				PF003_g27152.t1				PF009_g25370.t1
				PF003_g27155.t1				PF009_g25414.t1
				PF003_g27513.t1				PF009_g25710.t1
				PF003_g27518.t1				PF009_g25906.t1
				PF003_g27654.t1				PF009_g26030.t1
				PF003_g27710.t1				PF009_g26276.t1
				PF003_g27717.t1				PF009_g26293.t1
				PF003_g28252.t1				PF009_g26402.t1
				PF003_g28356.t1				PF009_g26741.t1
				PF003_g28363.t1				PF009_g26751.t1
				PF003_g28601.t1				PF009_g26787.t1
				PF003_g29058.t1				PF009_g27314.t1
				PF003_g29166.t1				PF009_g27623.t1
				PF003_g29382.t1				PF009_g28086.t1
				PF003_g29475.t1				PF009_g28096.t1
				PF003_g29673.t1				PF009_g28114.t1
				PF003_g30071.t1				PF009_g28345.t1
				PF003_g30330.t1				PF009_g28837.t1
				PF003_g30549.t1				PF009_g28979.t1
				PF003_g31140.t1				PF009_g29138.t1
				PF003_g31180.t1				PF009_g29297.t1
				PF003_g31182.t1				PF009_g29344.t1
				PF003_g31343.t1				PF009_g29942.t1
				PF003_g31447.t1				PF009_g30064.t1
				PF003_g31525.t1				PF009_g30487.t1
				PF003_g31843.t1				PF009_g30644.t1
				PF003_g31961.t1				PF009_g31050.t1
				PF003_g31996.t1				PF009_g31803.t1
				PF003_g32122.t1				PF009_g32373.t1
				PF003_g32218.t1				PF009_g32805.t1
				PF003_g32776.t1				PF009_g33045.t1
				PF003_g32924.t1				PF009_g33351.t1
				PF003_g32978.t1				PF009_g33427.t1
				PF003_g33068.t1				PF009_g33499.t1
				PF003_g33270.t1
				PF003_g33280.t1
				PF003_g33794.t1
				PF003_g33816.t1
				PF003_g33956.t1
				PF003_g34072.t1
				PF003_g34498.t1
				PF003_g34614.t1
				PF003_g34971.t1
				PF003_g35400.t1
				PF003_g35402.t1
				PF003_g35471.t1
				PF003_g35542.t1
				PF003_g35575.t1
				PF003_g36405.t1
				PF003_g36549.t1
				PF003_g37209.t1
				PF003_g37526.t1
				PF003_g37998.t1
				PF003_g38181.t1
				PF003_g38206.t1
				PF003_g38313.t1
				PF003_g38450.t1
				PF003_g38670.t1
				PF003_g38790.t1
				PF003_g39255.t1
				PF003_g39448.t1
				PF003_g39560.t1
				PF003_g40739.t1
